# Supplementary material for: Calcium chloride induces dose-dependent architectural, mechanical, and transcriptional remodeling in Pseudomonas putida biofilms: an exploratory multi-scale study
Source: Front Microbiol. 2026 Jun 5;17:1849493. doi: 10.3389/fmicb.2026.1849493 (PMC13279706; doi:10.3389/fmicb.2026.1849493)
Supplement: Supplementary file 3 [file Data_sheet_3.csv]

AFM_Comprehensive_Results
Condition	File	Youngs_Modulus_Pa	Youngs_Modulus_kPa	Contact_Stiffness_N_m	Hysteresis_Ratio	Adhesion_Force_nN	Adhesion_Energy_nJ	Has_Adhesion	R2	N_Points_Fit	Contact_Index	Passed_Filters
0mM_CaCl2	1.cur	770431.085919394	770.431085919394	NA	0.395159210686668	0.272834953714286	3.04229092196028E-09	TRUE	0.667842668788703	150	150	TRUE
0mM_CaCl2	2.cur	NA	NA	0.0109577906168011	0.0535082820041757	0.231419057142857	1.70231450456701E-09	TRUE	NA	150	150	FALSE
0mM_CaCl2	3.cur	287382.239607776	287.382239607776	NA	0.17810347989628	0.00467131885714285	3.24404102442109E-08	TRUE	0.811984707982541	182	118	TRUE
0mM_CaCl2	4.cur	NA	NA	0.0522456131465901	0.0667260623715548	0.130906481142857	0	TRUE	NA	62	238	FALSE
0mM_CaCl2	5.cur	NA	NA	0.00819952628908594	0.110663152182731	0.0183392794285711	0	TRUE	NA	125	175	FALSE
1.5mM_CaCl2	1.cur	NA	NA	0.00560817945080042	0.434176845522703	0.0889614154285714	0	TRUE	NA	229	271	FALSE
1.5mM_CaCl2	11.cur	300479.971320505	300.479971320505	0.0115558035604169	0.375329402236314	0.196669465714285	2.10582505381476E-09	TRUE	0.35480696132813	375	125	TRUE
1.5mM_CaCl2	12.cur	NA	NA	NA	0.399034940760532	0.145970938285714	0	TRUE	NA	375	125	FALSE
1.5mM_CaCl2	14.cur	419898.199520634	419.898199520634	NA	0.218177289779562	0.291026417142857	3.67351312268573E-12	TRUE	0.593166995165724	375	125	TRUE
1.5mM_CaCl2	15.cur	NA	NA	0.0179366695675027	0.506221560601437	0.452249444571429	5.15814797455459E-10	TRUE	NA	375	125	FALSE
1.5mM_CaCl2	16.cur	NA	NA	0.0290920075058524	0.00455105450006888	0.268917125142857	0	TRUE	NA	135	365	FALSE
1.5mM_CaCl2	17.cur	NA	NA	0.0426361863043782	0.00582274909994776	0.479223406285714	0	TRUE	NA	154	346	FALSE
1.5mM_CaCl2	18.cur	NA	NA	0.000727436411313968	0.0838167357427382	0	0	FALSE	NA	303	197	FALSE
1.5mM_CaCl2	2.cur	NA	NA	0.00669552197701709	0.234260127929064	0.480022688571428	0	TRUE	NA	121	379	FALSE
1.5mM_CaCl2	21.cur	NA	NA	NA	NA	0.905420525142857	3.40453652309007E-08	TRUE	NA	375	125	FALSE
1.5mM_CaCl2	24.cur	87542.5444160295	87.5425444160295	NA	NA	0.824429329714285	1.43837800045969E-08	TRUE	0.011755607976663	375	125	FALSE
1.5mM_CaCl2	25.cur	477705.025452503	477.705025452503	0.0128112986410891	0.305410828105629	0	0	FALSE	0.434553713992782	375	125	TRUE
1.5mM_CaCl2	29.cur	NA	NA	0.0199432929370221	0.181849512186495	0.138692941714286	0	TRUE	NA	112	388	FALSE
1.5mM_CaCl2	31.cur	NA	NA	0.0133187182028656	0.421621827638983	0.200650155428571	0	TRUE	NA	145	355	FALSE
3mM_CaCl2	1.cur	238440.291794212	238.440291794212	0.00537319547978575	0.0767956519687068	0.128741194285714	7.16429777142857E-12	TRUE	0.367360836132688	173	427	TRUE
3mM_CaCl2	10.cur	NA	NA	0.00684736436931672	0.461326961304567	0.285110187428571	5.00607422184974E-09	TRUE	NA	437	163	FALSE
3mM_CaCl2	11.cur	123086.902296161	123.086902296161	0.0100167616653643	0.190668629063616	0.00367296171428571	4.33212874257732E-08	TRUE	0.62942864792222	389	211	TRUE
3mM_CaCl2	12.cur	NA	NA	NA	0.0388587821503613	0	0	FALSE	NA	238	362	FALSE
3mM_CaCl2	2.cur	NA	NA	0.0187964061894669	0.118359502383642	0.2263194	1.42510938885257E-09	TRUE	NA	476	124	FALSE
3mM_CaCl2	3.cur	NA	NA	0.012947163322136	0.1069330767731	0	0	FALSE	NA	236	364	FALSE
3mM_CaCl2	4.cur	NA	NA	0.00597119851837682	0.284742184845667	0	0	FALSE	NA	288	312	FALSE
3mM_CaCl2	5.cur	115767.919626675	115.767919626675	0.00983595098420466	0.0147069852980272	0	0	FALSE	0.134061522687929	380	220	FALSE
3mM_CaCl2	6.cur	530360.68650082	530.36068650082	0.0442215664608558	0.115634715781383	0.0776150485714281	7.43097047741992E-11	TRUE	0.117084418687783	429	171	FALSE
3mM_CaCl2	7.cur	173165.087585974	173.165087585974	0.0147363588251658	0.0346998454329755	0.0334499554285716	0	TRUE	0.0765352446526623	465	135	FALSE
3mM_CaCl2	8.cur	41653.3763550473	41.6533763550473	0.0012333996596581	NA	0.275040478285714	4.63061002246158E-09	TRUE	0.715988982170014	247	353	TRUE
3mM_CaCl2	9.cur	NA	NA	0.00868146678578761	0.0292575055628082	0	0	FALSE	NA	434	166	FALSE
15mM_CaCl2	1.cur	384607.957697305	384.607957697305	0.00020731734159925	0.312773490400419	0.527463848571429	2.21355743908628E-09	TRUE	0.787768618347915	208	292	TRUE
15mM_CaCl2	10.cur	NA	NA	0.0423001676523485	0.105771561266434	0.119002016571429	0	TRUE	NA	220	280	FALSE
15mM_CaCl2	11.cur	628817.312151875	628.817312151875	0.0354628133254432	0.14348384963066	0.0344999777142857	0	TRUE	0.736988955375441	312	188	TRUE
15mM_CaCl2	12.cur	NA	NA	0.0192572265489359	0.0724468893700786	0.278087600571428	2.53802215881192E-09	TRUE	NA	242	258	FALSE
15mM_CaCl2	13.cur	NA	NA	0.0366290971001448	0.0823695445012249	0	0	FALSE	NA	264	236	FALSE
15mM_CaCl2	14.cur	NA	NA	0.0170836768852378	0.369740089220028	0.693525888	0	TRUE	NA	115	385	FALSE
15mM_CaCl2	2.cur	324490.641069279	324.490641069279	NA	0.164767337343377	0	0	FALSE	0.434733037881441	190	310	TRUE
15mM_CaCl2	3.cur	772307.84667464	772.30784667464	0.0116925676606108	0.0382706415727551	1.14719378914286	0	TRUE	0.762295143373743	186	314	TRUE
15mM_CaCl2	4.cur	150075.25963852	150.07525963852	0.00820219693877988	0.212124692641588	0.0227674645714286	0	TRUE	0.543420370746803	283	217	TRUE
15mM_CaCl2	5.cur	99516.7783232603	99.5167783232603	0.0001575307406779	0.347509701383932	0	0	FALSE	0.74628060248132	376	124	TRUE
15mM_CaCl2	6.cur	76336.5250606622	76.3365250606622	0.00247976022743141	0.298304088688815	0	0	FALSE	0.623895816108225	338	162	TRUE
15mM_CaCl2	7.cur	73067.7612416469	73.0677612416469	NA	0.0975842317751823	0	0	FALSE	0.508846922359252	315	185	TRUE
15mM_CaCl2	8.cur	50478.2063945583	50.4782063945583	NA	0.331470675588314	0	0	FALSE	0.56536892134887	300	200	TRUE
15mM_CaCl2	9.cur	50478.2063945583	50.4782063945583	NA	0.331470675588314	0	0	FALSE	0.56536892134887	300	200	TRUE
