# Supplementary material for: Calcium chloride induces dose-dependent architectural, mechanical, and transcriptional remodeling in Pseudomonas putida biofilms: an exploratory multi-scale study
Source: Front Microbiol. 2026 Jun 5;17:1849493. doi: 10.3389/fmicb.2026.1849493 (PMC13279706; doi:10.3389/fmicb.2026.1849493)
Supplement: Supplementary file 4 [file Table_1.xlsx]

## Sheet: anova_regression_all
day	kind	Parameter	n_points	ANOVA_p	ANOVA_F	R2	slope	intercept	p_slope	n_outlier
d1	live	Biofilm_AspectRatio_HeightToLength	13	0.0133221	6.35124	0.0522779	0.000129906	0.0092775	0.452436	0
d1	live	Biofilm_AspectRatio_HeightToWidth	13	0.0938713	2.90251	0.00843272	-3.73677e-05	0.010142	0.765424	0
d1	live	Biofilm_AspectRatio_LengthToWidth	13	0.123673	2.51995	0.194194	-0.0240022	1.19942	0.131766	0
d1	live	Biofilm_BaseArea	13	0.363513	1.20166	0.00884359	-311.678	245433	0.759924	0
d1	live	Biofilm_BaseEccentricity	13	0.50526	0.840351	0.000131349	-0.000364175	0.555661	0.970358	0
d1	live	Biofilm_Height	13	0.0124961	6.49074	0.008845	0.0214731	5.33897	0.759906	0
d1	live	Biofilm_Length	13	0.111424	2.66216	0.177801	-7.22362	609.922	0.151257	0
d1	live	Biofilm_MeanThickness	13	0.537768	0.772928	0.0971322	0.0740916	4.90647	0.299926	0
d1	live	Biofilm_OuterSurface	13	0.0238073	5.17088	0.397319	-11343.8	253934	0.0209199	0
d1	live	Biofilm_OuterSurfaceIgnoreSubstratePerSubstrate	13	0.286597	1.47176	0.312951	0.243754	1.89881	0.0468311	0
d1	live	Biofilm_OuterSurfaceIgnoreSubstratePerVolume	13	0.0288554	4.81154	0.481716	0.0275548	0.589504	0.00849262	0
d1	live	Biofilm_OuterSurfacePerSubstrate	13	0.329522	1.31206	0.272057	0.297764	3.34881	0.0675315	0
d1	live	Biofilm_OuterSurfacePerVolume	13	0.0222644	5.29963	0.301558	0.0273448	1.02481	0.0519288	0
d1	live	Biofilm_OuterSurface_ignoreSubstrate	13	0.0155598	6.02082	0.343778	-6002.1	148723	0.0351985	0
d1	live	Biofilm_Roughness	13	0.248328	1.63949	0.00780105	0.00107675	0.191774	0.774168	0
d1	live	Biofilm_SubstrateArea	13	0.0137582	6.28177	0.367017	-3510.37	71705.9	0.0281994	0
d1	live	Biofilm_SubstratumCoverage	13	0.0137571	6.28193	0.367021	-0.0195021	0.398365	0.0281984	0
d1	live	Biofilm_Volume	13	0.00746911	7.68633	0.402131	-12087.9	249649	0.0199297	0
d1	live	Biofilm_VolumePerSubstrate	13	0.583278	0.68518	0.171071	0.0966465	3.44271	0.160055	0
d1	live	Biofilm_Width	13	0.275384	1.51807	0.239779	6.61634	519.469	0.0894135	0
d1	dead	Biofilm_AspectRatio_HeightToLength	13	0.00405993	9.28891	0.0346918	-9.05603e-05	0.0110037	0.54235	0
d1	dead	Biofilm_AspectRatio_HeightToWidth	13	0.0291647	4.79206	0.124436	-0.000152569	0.0108881	0.237122	0
d1	dead	Biofilm_AspectRatio_LengthToWidth	13	0.569837	0.710368	0.046558	-0.00715791	1.02139	0.478945	0
d1	dead	Biofilm_BaseArea	13	0.584201	0.683472	0.0645766	518.471	236274	0.402141	0
d1	dead	Biofilm_BaseEccentricity	11	0.0334509	5.20494	0.305985	0.0120004	0.451684	0.077548	2
d1	dead	Biofilm_Height	13	0.00186649	11.6702	0.0736197	-0.0638182	5.99197	0.369874	0
d1	dead	Biofilm_Length	13	0.671502	0.532234	0.0379525	-1.61108	551.659	0.523608	0
d1	dead	Biofilm_MeanThickness	13	0.392315	1.11689	0.135551	-0.0789189	4.52577	0.215802	0
d1	dead	Biofilm_OuterSurface	12	0.00173492	13.4095	0.723618	-14326.2	273641	0.000452785	1
d1	dead	Biofilm_OuterSurfaceIgnoreSubstratePerSubstrate	12	0.577452	0.700963	0.117973	0.0402535	2.15424	0.274353	1
d1	dead	Biofilm_OuterSurfaceIgnoreSubstratePerVolume	12	0.000438337	20.1343	0.821324	0.0308551	0.537763	4.85939e-05	1
d1	dead	Biofilm_OuterSurfacePerSubstrate	12	0.44353	0.993821	0.0705705	0.0335496	3.56957	0.403986	1
d1	dead	Biofilm_OuterSurfacePerVolume	13	0.0892943	2.9742	0.334439	0.0279796	1.0288	0.0384165	0
d1	dead	Biofilm_OuterSurface_ignoreSubstrate	12	0.00247656	12.0138	0.732748	-7675.57	157540	0.000380876	1
d1	dead	Biofilm_Roughness	12	0.0897693	3.08959	0.296283	0.00561412	0.227787	0.0672946	1
d1	dead	Biofilm_SubstrateArea	12	0.00448893	9.94061	0.700273	-4951.04	83322.7	0.000688063	1
d1	dead	Biofilm_SubstratumCoverage	12	0.00448889	9.94064	0.700276	-0.0275058	0.462905	0.000688021	1
d1	dead	Biofilm_Volume	12	0.00165951	13.5926	0.676279	-17130.3	292072	0.00102524	1
d1	dead	Biofilm_VolumePerSubstrate	12	0.223776	1.80717	0.305308	-0.0519595	3.51915	0.0624547	1
d1	dead	Biofilm_Width	13	0.50782	0.83488	0.0717062	3.2409	549.193	0.376413	0
d2	live	Biofilm_AspectRatio_HeightToLength	14	0.305559	1.37736	0.0948922	0.000615393	0.0157557	0.283957	0
d2	live	Biofilm_AspectRatio_HeightToWidth	14	0.362142	1.19094	0.0375259	0.000345194	0.0160796	0.506964	0
d2	live	Biofilm_AspectRatio_LengthToWidth	14	0.623739	0.609872	0.0967525	-0.0152223	1.09968	0.279041	0
d2	live	Biofilm_BaseArea	14	0.0254058	4.79794	0.312986	4011.79	184963	0.0375122	0
d2	live	Biofilm_BaseEccentricity	14	0.29001	1.43546	0.151768	-0.0132591	0.575961	0.168547	0
d2	live	Biofilm_Height	14	0.181563	1.97628	0.252305	0.409145	6.79864	0.0671889	0
d2	live	Biofilm_Length	14	0.298446	1.40352	0.0146063	1.51	497.948	0.680664	0
d2	live	Biofilm_MeanThickness	14	0.136309	2.3278	0.274311	0.321875	7.51383	0.0545751	0
d2	live	Biofilm_OuterSurface	14	0.0189614	5.31456	0.605815	22315.3	67916.8	0.00104201	0
d2	live	Biofilm_OuterSurfaceIgnoreSubstratePerSubstrate	14	0.308627	1.3663	0.0540202	0.148432	4.82498	0.423939	0
d2	live	Biofilm_OuterSurfaceIgnoreSubstratePerVolume	14	0.071041	3.19568	0.152327	-0.0261856	1.0027	0.167696	0
d2	live	Biofilm_OuterSurfacePerSubstrate	14	0.32203	1.31935	0.0786785	0.19572	6.05091	0.331367	0
d2	live	Biofilm_OuterSurfacePerVolume	14	0.0931083	2.82302	0.206141	-0.029741	1.29251	0.102935	0
d2	live	Biofilm_OuterSurface_ignoreSubstrate	14	0.00890214	6.79442	0.669729	16327.3	44391	0.000346179	0
d2	live	Biofilm_Roughness	14	0.356683	1.20746	0.160936	0.0050848	0.121517	0.155131	0
d2	live	Biofilm_SubstrateArea	14	0.277041	1.48668	0.249203	3856.38	19924	0.0691685	0
d2	live	Biofilm_SubstratumCoverage	14	0.27704	1.48668	0.249204	0.0214242	0.110689	0.0691681	0
d2	live	Biofilm_Volume	14	0.124344	2.44414	0.420537	34299	49855.5	0.0121201	0
d2	live	Biofilm_VolumePerSubstrate	14	0.129794	2.38958	0.377796	0.383536	4.41704	0.019334	0
d2	live	Biofilm_Width	14	0.157323	2.14988	0.316396	8.77345	474.581	0.0362684	0
d2	dead	Biofilm_AspectRatio_HeightToLength	14	0.318224	1.33246	0.0886292	0.000598153	0.0157053	0.301256	0
d2	dead	Biofilm_AspectRatio_HeightToWidth	14	0.325374	1.30798	0.0464534	0.000397778	0.0161456	0.459288	0
d2	dead	Biofilm_AspectRatio_LengthToWidth	14	0.666489	0.538592	0.0765622	-0.0139152	1.1031	0.338232	0
d2	dead	Biofilm_BaseArea	14	0.0365556	4.19484	0.26025	3593.54	183501	0.0623545	0
d2	dead	Biofilm_BaseEccentricity	14	0.131521	2.37286	0.186832	-0.0121821	0.570123	0.122708	0
d2	dead	Biofilm_Height	14	0.174407	2.02458	0.257959	0.414319	6.69467	0.0637146	0
d2	dead	Biofilm_Length	14	0.292133	1.42732	0.0286997	2.04403	493.284	0.562598	0
d2	dead	Biofilm_MeanThickness	14	0.139032	2.303	0.268257	0.311258	7.45451	0.0578083	0
d2	dead	Biofilm_OuterSurface	14	0.0336572	4.32809	0.556622	21251.3	61379.5	0.0021825	0
d2	dead	Biofilm_OuterSurfaceIgnoreSubstratePerSubstrate	14	0.30115	1.39349	0.0772224	0.185393	4.71779	0.336072	0
d2	dead	Biofilm_OuterSurfaceIgnoreSubstratePerVolume	14	0.071021	3.19608	0.142311	-0.0256248	1.02263	0.183624	0
d2	dead	Biofilm_OuterSurfacePerSubstrate	14	0.307484	1.37041	0.104458	0.2366	5.93194	0.259682	0
d2	dead	Biofilm_OuterSurfacePerVolume	14	0.0914168	2.8477	0.196867	-0.0292864	1.3206	0.112014	0
d2	dead	Biofilm_OuterSurface_ignoreSubstrate	14	0.0183683	5.37246	0.616062	15658	39635.2	0.000883716	0
d2	dead	Biofilm_Roughness	14	0.2962	1.41192	0.196595	0.00575518	0.117681	0.112292	0
d2	dead	Biofilm_SubstrateArea	14	0.297592	1.4067	0.239725	3613.21	18417.6	0.0755585	0
d2	dead	Biofilm_SubstratumCoverage	14	0.297591	1.40671	0.239726	0.0200733	0.102319	0.0755579	0
d2	dead	Biofilm_Volume	14	0.134906	2.34081	0.409441	30172.8	45732.2	0.0137182	0
d2	dead	Biofilm_VolumePerSubstrate	14	0.132725	2.36135	0.379749	0.405465	4.22198	0.0189365	0
d2	dead	Biofilm_Width	14	0.135613	2.33424	0.263132	6.82455	475.482	0.0606815	0
d3	live	Biofilm_AspectRatio_HeightToLength	13	0.622913	0.614028	0.000443559	-2.02454e-05	0.0188455	0.945554	0
d3	live	Biofilm_AspectRatio_HeightToWidth	13	0.595857	0.662114	7.19996e-05	9.10546e-06	0.0182243	0.978052	0
d3	live	Biofilm_AspectRatio_LengthToWidth	13	0.830263	0.291984	0.00386433	0.00123616	0.957319	0.840117	0
d3	live	Biofilm_BaseArea	13	0.426431	1.02504	0.0257632	398.671	219093	0.600398	0
d3	live	Biofilm_BaseEccentricity	13	0.304574	1.40173	0.223577	-0.00925604	0.477247	0.102722	0
d3	live	Biofilm_Height	13	0.608987	0.638528	0.00140176	0.0189407	9.62984	0.90335	0
d3	live	Biofilm_Length	13	0.88845	0.207829	0.035751	0.968292	513.95	0.536137	0
d3	live	Biofilm_MeanThickness	13	0.740406	0.424143	0.0530239	-0.0768686	8.79132	0.449139	0
d3	live	Biofilm_OuterSurface	13	0.803801	0.330275	0.0422634	3824.68	185557	0.500439	0
d3	live	Biofilm_OuterSurfaceIgnoreSubstratePerSubstrate	13	0.290049	1.45793	0.0830214	-0.153799	5.41128	0.339747	0
d3	live	Biofilm_OuterSurfaceIgnoreSubstratePerVolume	13	0.075313	3.224	0.0593203	-0.0114759	0.809305	0.422633	0
d3	live	Biofilm_OuterSurfacePerSubstrate	13	0.284637	1.4797	0.0804007	-0.152719	6.66271	0.347828	0
d3	live	Biofilm_OuterSurfacePerVolume	13	0.00900831	7.23536	0.0387392	-0.0084613	1.04889	0.51925	0
d3	live	Biofilm_OuterSurface_ignoreSubstrate	13	0.80712	0.325454	0.0694498	3008.27	123491	0.384316	0
d3	live	Biofilm_Roughness	13	0.18066	2.02705	0.00207768	-0.000320903	0.132137	0.882452	0
d3	live	Biofilm_SubstrateArea	13	0.686493	0.508019	0.00593406	489.407	50101.4	0.802487	0
d3	live	Biofilm_SubstratumCoverage	13	0.686487	0.508028	0.00593423	0.00271896	0.278339	0.802484	0
d3	live	Biofilm_Volume	13	0.418122	1.04664	0.00575759	2322.57	234218	0.805394	0
d3	live	Biofilm_VolumePerSubstrate	13	0.418933	1.04451	0.0872191	-0.100209	6.14337	0.327275	0
d3	live	Biofilm_Width	13	0.701962	0.483469	0.00075205	-0.206553	545.4	0.929138	0
d3	dead	Biofilm_AspectRatio_HeightToLength	13	0.622913	0.614028	0.000443559	-2.02454e-05	0.0188455	0.945554	0
d3	dead	Biofilm_AspectRatio_HeightToWidth	13	0.595857	0.662114	7.19996e-05	9.10546e-06	0.0182243	0.978052	0
d3	dead	Biofilm_AspectRatio_LengthToWidth	13	0.830263	0.291984	0.00386433	0.00123616	0.957319	0.840117	0
d3	dead	Biofilm_BaseArea	13	0.426431	1.02504	0.0257632	398.671	219093	0.600398	0
d3	dead	Biofilm_BaseEccentricity	13	0.304574	1.40173	0.223577	-0.00925604	0.477247	0.102722	0
d3	dead	Biofilm_Height	13	0.608987	0.638528	0.00140176	0.0189407	9.62984	0.90335	0
d3	dead	Biofilm_Length	13	0.88845	0.207829	0.035751	0.968292	513.95	0.536137	0
d3	dead	Biofilm_MeanThickness	13	0.740406	0.424143	0.0530239	-0.0768686	8.79132	0.449139	0
d3	dead	Biofilm_OuterSurface	13	0.803801	0.330275	0.0422634	3824.68	185557	0.500439	0
d3	dead	Biofilm_OuterSurfaceIgnoreSubstratePerSubstrate	13	0.290049	1.45793	0.0830214	-0.153799	5.41128	0.339747	0
d3	dead	Biofilm_OuterSurfaceIgnoreSubstratePerVolume	13	0.075313	3.224	0.0593203	-0.0114759	0.809305	0.422633	0
d3	dead	Biofilm_OuterSurfacePerSubstrate	13	0.284637	1.4797	0.0804007	-0.152719	6.66271	0.347828	0
d3	dead	Biofilm_OuterSurfacePerVolume	13	0.00900831	7.23536	0.0387392	-0.0084613	1.04889	0.51925	0
d3	dead	Biofilm_OuterSurface_ignoreSubstrate	13	0.80712	0.325454	0.0694498	3008.27	123491	0.384316	0
d3	dead	Biofilm_Roughness	13	0.18066	2.02705	0.00207768	-0.000320903	0.132137	0.882452	0
d3	dead	Biofilm_SubstrateArea	13	0.686493	0.508019	0.00593406	489.407	50101.4	0.802487	0
d3	dead	Biofilm_SubstratumCoverage	13	0.686487	0.508028	0.00593423	0.00271896	0.278339	0.802484	0
d3	dead	Biofilm_Volume	13	0.418122	1.04664	0.00575759	2322.57	234218	0.805394	0
d3	dead	Biofilm_VolumePerSubstrate	13	0.418933	1.04451	0.0872191	-0.100209	6.14337	0.327275	0
d3	dead	Biofilm_Width	13	0.701962	0.483469	0.00075205	-0.206553	545.4	0.929138	0
d4	live	Biofilm_AspectRatio_HeightToLength	13	0.0602677	3.56458	0.460661	0.00111017	0.0181909	0.0107521	0
d4	live	Biofilm_AspectRatio_HeightToWidth	13	0.145607	2.30315	0.313868	0.000945562	0.0197595	0.0464411	0
d4	live	Biofilm_AspectRatio_LengthToWidth	13	0.982727	0.0533413	0.0122971	-0.00314855	1.05997	0.718356	0
d4	live	Biofilm_BaseArea	13	0.781861	0.362332	0.0704486	-270.757	239295	0.380792	0
d4	live	Biofilm_BaseEccentricity	13	0.373988	1.16998	0.0108154	0.00189673	0.483042	0.735285	0
d4	live	Biofilm_Height	13	0.0955678	2.87701	0.383239	0.554375	10.47	0.0240678	0
d4	live	Biofilm_Length	13	0.964827	0.0880306	0.0232591	-1.22089	566.741	0.618907	0
d4	live	Biofilm_MeanThickness	13	0.0851062	3.04378	0.000993509	-0.0302465	13.2794	0.918582	0
d4	live	Biofilm_OuterSurface	13	0.313626	1.36825	0.181777	-10496.8	387198	0.146286	0
d4	live	Biofilm_OuterSurfaceIgnoreSubstratePerSubstrate	13	0.522094	0.804894	0.0155884	0.120265	4.81966	0.684446	0
d4	live	Biofilm_OuterSurfaceIgnoreSubstratePerVolume	13	0.0390094	4.27727	0.537517	0.0336995	0.399494	0.00435237	0
d4	live	Biofilm_OuterSurfacePerSubstrate	13	0.587517	0.677354	0.00363396	0.0728673	6.91674	0.844903	0
d4	live	Biofilm_OuterSurfacePerVolume	13	0.0811934	3.11263	0.417321	0.0331232	0.610603	0.0170649	0
d4	live	Biofilm_OuterSurface_ignoreSubstrate	13	0.364088	1.19989	0.0675464	-4396.96	255414	0.391152	0
d4	live	Biofilm_Roughness	13	0.0489288	3.89787	0.474353	0.00883278	0.0812544	0.00923146	0
d4	live	Biofilm_SubstrateArea	13	0.385502	1.13629	0.271442	-3918.75	86707	0.0678979	0
d4	live	Biofilm_SubstratumCoverage	13	0.385507	1.13628	0.271439	-0.0217705	0.481703	0.0678992	0
d4	live	Biofilm_Volume	13	0.183983	2.00423	0.239387	-41313.7	806197	0.0897156	0
d4	live	Biofilm_VolumePerSubstrate	13	0.56983	0.710379	0.0419359	-0.415902	13.0081	0.50214	0
d4	live	Biofilm_Width	13	0.991201	0.033499	0.0074988	0.661818	540.657	0.778486	0
d4	dead	Biofilm_AspectRatio_HeightToLength	14	0.00515985	8.00674	0.595292	0.00108061	0.0171584	0.00122904	0
d4	dead	Biofilm_AspectRatio_HeightToWidth	14	0.00499618	8.08255	0.547504	0.00110609	0.0168243	0.00248218	0
d4	dead	Biofilm_AspectRatio_LengthToWidth	14	0.366224	1.17876	6.00502e-05	0.000232621	0.993257	0.979025	0
d4	dead	Biofilm_BaseArea	14	0.418006	1.03611	0.00926279	-323.778	235638	0.743444	0
d4	dead	Biofilm_BaseEccentricity	14	0.20828	1.81374	0.205705	-0.0132434	0.507879	0.103345	0
d4	dead	Biofilm_Height	14	0.0048757	8.14029	0.593895	0.588181	9.22729	0.0012559	0
d4	dead	Biofilm_Length	14	0.62058	0.615306	6.06028e-07	-0.00601697	539.866	0.997893	0
d4	dead	Biofilm_MeanThickness	14	0.1136	2.56041	0.0520068	0.223113	11.9192	0.432954	0
d4	dead	Biofilm_OuterSurface	14	0.0696303	3.22406	0.174681	10042	273142	0.136991	0
d4	dead	Biofilm_OuterSurfaceIgnoreSubstratePerSubstrate	14	0.39328	1.10166	0.157491	0.0789488	2.71201	0.160041	0
d4	dead	Biofilm_OuterSurfaceIgnoreSubstratePerVolume	14	0.200476	1.85859	0.0502593	-0.00831773	0.558469	0.440999	0
d4	dead	Biofilm_OuterSurfacePerSubstrate	14	0.426147	1.01544	0.142605	0.0772557	4.03274	0.183136	0
d4	dead	Biofilm_OuterSurfacePerVolume	14	0.0632626	3.36121	0.119769	-0.0172754	0.834715	0.225484	0
d4	dead	Biofilm_OuterSurface_ignoreSubstrate	14	0.0399529	4.05382	0.261908	9100.75	176043	0.0613869	0
d4	dead	Biofilm_Roughness	14	0.157003	2.15238	0.147953	0.00420928	0.115258	0.174471	0
d4	dead	Biofilm_SubstrateArea	14	0.361671	1.19235	0.0108506	696.428	75413.2	0.723052	0
d4	dead	Biofilm_SubstratumCoverage	14	0.361674	1.19234	0.010851	0.0038691	0.41896	0.723047	0
d4	dead	Biofilm_Volume	14	0.117481	2.51697	0.227334	38382.5	419344	0.0847433	0
d4	dead	Biofilm_VolumePerSubstrate	14	0.00377148	8.76484	0.449379	0.358303	5.15376	0.00870047	0
d4	dead	Biofilm_Width	14	0.260674	1.55535	0.0075302	-1.19126	563.592	0.768014	0
d5	live	Biofilm_AspectRatio_HeightToLength	13	0.0319286	4.62834	0.5413	0.00134496	0.0228135	0.0041489	0
d5	live	Biofilm_AspectRatio_HeightToWidth	13	0.00214165	11.2185	0.653371	0.0014779	0.0194164	0.000825404	0
d5	live	Biofilm_AspectRatio_LengthToWidth	13	0.443614	0.981799	0.0853998	0.00737121	0.866568	0.332611	0
d5	live	Biofilm_BaseArea	13	0.0686104	3.36452	0.406292	-2316.96	242911	0.0191063	0
d5	live	Biofilm_BaseEccentricity	13	0.913089	0.17132	0.0081532	-0.00280578	0.469804	0.769248	0
d5	live	Biofilm_Height	13	0.0130736	6.39207	0.57181	0.654914	11.743	0.00278143	0
d5	live	Biofilm_Length	13	0.825104	0.299429	0.00644339	-0.513472	515.088	0.794341	0
d5	live	Biofilm_MeanThickness	13	0.168186	2.11737	0.0146852	0.0508511	12.2458	0.693313	0
d5	live	Biofilm_OuterSurface	13	0.120559	2.55445	0.0262827	-5822.76	511768	0.596698	0
d5	live	Biofilm_OuterSurfaceIgnoreSubstratePerSubstrate	13	0.217886	1.79614	0.00232446	0.0192627	4.35518	0.875713	0
d5	live	Biofilm_OuterSurfaceIgnoreSubstratePerVolume	13	0.249532	1.63376	0.0302718	-0.00941499	0.524668	0.56971	0
d5	live	Biofilm_OuterSurfacePerSubstrate	13	0.256334	1.60201	0.0115251	0.0425266	5.62684	0.727027	0
d5	live	Biofilm_OuterSurfacePerVolume	13	0.268773	1.54641	0.0452456	-0.0120056	0.687389	0.485359	0
d5	live	Biofilm_OuterSurface_ignoreSubstrate	13	0.0540769	3.73607	0.0227701	-4326.24	373990	0.622661	0
d5	live	Biofilm_Roughness	13	0.00263829	10.5592	0.731711	0.0119457	0.124812	0.000192729	0
d5	live	Biofilm_SubstrateArea	13	0.385312	1.13684	0.0977058	-2447.24	108423	0.298427	0
d5	live	Biofilm_SubstratumCoverage	13	0.385306	1.13686	0.0977079	-0.0135959	0.602347	0.298422	0
d5	live	Biofilm_Volume	13	0.173497	2.07797	0.000778626	-2597.58	989773	0.9279	0
d5	live	Biofilm_VolumePerSubstrate	13	0.0189188	5.62043	0.374468	0.31785	8.44682	0.0262306	0
d5	live	Biofilm_Width	13	0.201141	1.89373	0.185992	-5.35703	604.564	0.141191	0
d5	dead	Biofilm_AspectRatio_HeightToLength	13	0.00434908	9.0971	0.576642	0.00114522	0.0225991	0.00260453	0
d5	dead	Biofilm_AspectRatio_HeightToWidth	13	0.0621768	3.51595	0.414945	0.000971645	0.0213527	0.017488	0
d5	dead	Biofilm_AspectRatio_LengthToWidth	13	0.11435	2.62655	0.0224347	-0.00321863	0.941119	0.625265	0
d5	dead	Biofilm_BaseArea	13	0.159475	2.1853	0.317088	-1123.53	234991	0.0450941	0
d5	dead	Biofilm_BaseEccentricity	13	0.434676	1.00406	0.23144	-0.00835702	0.513207	0.0960476	0
d5	dead	Biofilm_Height	13	0.0366495	4.38503	0.459131	0.523993	12.0346	0.0109345	0
d5	dead	Biofilm_Length	13	0.240244	1.67879	0.0954153	-2.08787	529.172	0.304464	0
d5	dead	Biofilm_MeanThickness	13	0.266884	1.55466	0.00302673	0.0228129	11.355	0.858324	0
d5	dead	Biofilm_OuterSurface	13	0.00920828	7.18372	0.118946	-9883.42	536305	0.248477	0
d5	dead	Biofilm_OuterSurfaceIgnoreSubstratePerSubstrate	13	0.0113808	6.69804	0.672775	0.149155	2.21406	0.000594272	0
d5	dead	Biofilm_OuterSurfaceIgnoreSubstratePerVolume	13	0.503287	0.844588	0.101593	0.00614417	0.295942	0.288496	0
d5	dead	Biofilm_OuterSurfacePerSubstrate	13	0.00833848	7.41908	0.705653	0.187971	3.44471	0.000325634	0
d5	dead	Biofilm_OuterSurfacePerVolume	13	0.416915	1.04981	0.040716	0.00539348	0.462243	0.50856	0
d5	dead	Biofilm_OuterSurface_ignoreSubstrate	13	0.0107561	6.8253	0.0577172	-5161.34	352509	0.429168	0
d5	dead	Biofilm_Roughness	13	0.289657	1.45949	0.19831	0.00356538	0.152396	0.12727	0
d5	dead	Biofilm_SubstrateArea	13	0.00441619	9.0548	0.400124	-5401.04	147614	0.0203376	0
d5	dead	Biofilm_SubstratumCoverage	13	0.00441643	9.05465	0.400122	-0.0300057	0.820073	0.0203381	0
d5	dead	Biofilm_Volume	13	0.0226703	5.26473	0.129807	-39708.4	1.35753e+06	0.226553	0
d5	dead	Biofilm_VolumePerSubstrate	13	0.04685	3.96916	0.244479	0.224716	8.32845	0.0858657	0
d5	dead	Biofilm_Width	13	0.0392411	4.26711	0.0171024	-0.79025	568.7	0.67022	0
d6	live	Biofilm_AspectRatio_HeightToLength	14	0.118094	2.51026	0.274941	0.000982268	0.019385	0.0542485	0
d6	live	Biofilm_AspectRatio_HeightToWidth	14	0.102316	2.69736	0.244414	0.000616334	0.0181642	0.0723319	0
d6	live	Biofilm_AspectRatio_LengthToWidth	14	0.682645	0.512639	0.0252471	-0.00467293	0.942638	0.587431	0
d6	live	Biofilm_BaseArea	14	0.365192	1.18183	0.175561	1499.06	230660	0.135905	0
d6	live	Biofilm_BaseEccentricity	14	0.168988	2.06272	0.0371029	0.0059877	0.432791	0.509415	0
d6	live	Biofilm_Height	14	0.0524965	3.63513	0.340599	0.476134	10.0794	0.0284507	0
d6	live	Biofilm_Length	14	0.555386	0.733534	0.00166799	-0.334366	525.568	0.889749	0
d6	live	Biofilm_MeanThickness	14	0.450499	0.956037	0.00440008	0.0443055	11.4162	0.821744	0
d6	live	Biofilm_OuterSurface	14	0.0905879	2.86	0.0768131	7892.62	360881	0.337409	0
d6	live	Biofilm_OuterSurfaceIgnoreSubstratePerSubstrate	14	0.33988	1.26013	0.00857205	0.0106053	2.10885	0.752913	0
d6	live	Biofilm_OuterSurfaceIgnoreSubstratePerVolume	14	1.06906e-05	36.5175	0.0515976	-0.00707162	0.340576	0.434818	0
d6	live	Biofilm_OuterSurfacePerSubstrate	14	0.357898	1.20376	0.0268509	0.0213989	3.40697	0.575643	0
d6	live	Biofilm_OuterSurfacePerVolume	14	4.17011e-05	26.9474	0.0440446	-0.00938754	0.540816	0.471449	0
d6	live	Biofilm_OuterSurface_ignoreSubstrate	14	0.104976	2.66352	0.0876651	5425.56	213499	0.304027	0
d6	live	Biofilm_Roughness	14	0.553222	0.73768	0.119403	0.00522234	0.165094	0.226241	0
d6	live	Biofilm_SubstrateArea	14	0.127865	2.40858	0.00794031	877.401	116929	0.761943	0
d6	live	Biofilm_SubstratumCoverage	14	0.127867	2.40856	0.00794074	0.00487457	0.6496	0.761937	0
d6	live	Biofilm_Volume	14	0.173481	2.031	0.014607	15664.7	1.00478e+06	0.680657	0
d6	live	Biofilm_VolumePerSubstrate	14	0.136162	2.32916	0.00718302	0.061833	8.2953	0.773295	0
d6	live	Biofilm_Width	14	0.593035	0.663772	0.109814	4.71101	560.715	0.247112	0
d6	dead	Biofilm_AspectRatio_HeightToLength	14	0.263735	1.54214	0.214812	0.000778429	0.020083	0.0950849	0
d6	dead	Biofilm_AspectRatio_HeightToWidth	14	0.152198	2.1906	0.300789	0.000689339	0.0183968	0.0422815	0
d6	dead	Biofilm_AspectRatio_LengthToWidth	14	0.721667	0.451818	0.00451902	-0.00166938	0.94883	0.819387	0
d6	dead	Biofilm_BaseArea	14	0.292165	1.4272	0.0145691	361.74	238946	0.681052	0
d6	dead	Biofilm_BaseEccentricity	14	0.638985	0.583985	0.00205553	0.00126362	0.450543	0.877688	0
d6	dead	Biofilm_Height	14	0.15043	2.20501	0.308152	0.420475	10.4732	0.0393409	0
d6	dead	Biofilm_Length	14	0.897929	0.194246	4.02643e-05	-0.0502807	535.412	0.982824	0
d6	dead	Biofilm_MeanThickness	14	0.365318	1.18146	0.00883103	-0.0660945	11.102	0.749315	0
d6	dead	Biofilm_OuterSurface	14	0.0263446	4.73588	0.00157722	1033.85	365524	0.892774	0
d6	dead	Biofilm_OuterSurfaceIgnoreSubstratePerSubstrate	14	0.0339917	4.31203	0.141809	0.0272028	1.82712	0.184461	0
d6	dead	Biofilm_OuterSurfaceIgnoreSubstratePerVolume	14	0.000259134	17.5826	0.00376376	-0.00132413	0.270521	0.834962	0
d6	dead	Biofilm_OuterSurfacePerSubstrate	14	0.0180466	5.4048	0.315969	0.047913	3.06439	0.036422	0
d6	dead	Biofilm_OuterSurfacePerVolume	14	0.000656261	13.979	0.00224556	-0.00148855	0.447183	0.8722	0
d6	dead	Biofilm_OuterSurface_ignoreSubstrate	14	0.0190377	5.30726	0.00249821	760.406	212338	0.865259	0
d6	dead	Biofilm_Roughness	14	0.252771	1.5903	0.261663	0.00999047	0.179064	0.0615292	0
d6	dead	Biofilm_SubstrateArea	14	0.0310153	4.46205	0.0198019	-1324.33	123491	0.631346	0
d6	dead	Biofilm_SubstratumCoverage	14	0.0310162	4.462	0.0198013	-0.00735733	0.686056	0.631351	0
d6	dead	Biofilm_Volume	14	0.0499884	3.70861	0.0118202	-12861.7	1.11208e+06	0.711406	0
d6	dead	Biofilm_VolumePerSubstrate	14	0.212418	1.79073	1.33185e-05	-0.00279142	8.8435	0.990121	0
d6	dead	Biofilm_Width	14	0.398577	1.08725	0.0126259	0.962608	570.449	0.702129	0
d7	live	Biofilm_AspectRatio_HeightToLength	12	1.38234e-05	51.8365	0.403881	0.00192099	0.0207236	0.0263592	0
d7	live	Biofilm_AspectRatio_HeightToWidth	12	0.000116041	29.2363	0.226889	0.00148615	0.0222148	0.117467	0
d7	live	Biofilm_AspectRatio_LengthToWidth	12	0.0793132	3.28507	0.105339	-0.0118458	1.03771	0.303347	0
d7	live	Biofilm_BaseArea	12	0.0507182	4.04072	0.0492019	-983.212	243728	0.488389	0
d7	live	Biofilm_BaseEccentricity	12	0.796318	0.341385	0.00735425	-0.0031056	0.483548	0.791013	0
d7	live	Biofilm_Height	12	8.31335e-06	59.2626	0.298734	0.874369	11.8282	0.0659482	0
d7	live	Biofilm_Length	12	0.267085	1.58688	0.191454	-4.07814	559.844	0.154874	0
d7	live	Biofilm_MeanThickness	12	1.14964e-07	178.451	0.662542	0.885855	11.7122	0.00127225	0
d7	live	Biofilm_OuterSurface	12	0.00602302	9.0236	0.496531	33007.8	385234	0.0105028	0
d7	live	Biofilm_OuterSurfaceIgnoreSubstratePerSubstrate	12	0.0523141	3.98571	0.254967	0.140652	2.65166	0.0940569	0
d7	live	Biofilm_OuterSurfaceIgnoreSubstratePerVolume	12	0.0334583	4.82063	0.0873106	-0.0150334	0.404634	0.351105	0
d7	live	Biofilm_OuterSurfacePerSubstrate	12	0.0666376	3.56982	0.192772	0.132391	4.13296	0.153298	0
d7	live	Biofilm_OuterSurfacePerVolume	12	0.0151727	6.54035	0.137044	-0.0254614	0.611436	0.236214	0
d7	live	Biofilm_OuterSurface_ignoreSubstrate	12	0.00862188	7.99154	0.550454	29505	235421	0.0057338	0
d7	live	Biofilm_Roughness	12	4.22458e-05	38.4868	0.0656246	0.0037856	0.141686	0.421579	0
d7	live	Biofilm_SubstrateArea	12	5.17912e-06	67.0751	0.0937544	2721.14	106809	0.333072	0
d7	live	Biofilm_SubstratumCoverage	12	5.17927e-06	67.0746	0.0937529	0.0151172	0.593379	0.333076	0
d7	live	Biofilm_Volume	12	3.86031e-05	39.4315	0.374193	111615	1.23632e+06	0.0345358	0
d7	live	Biofilm_VolumePerSubstrate	12	2.53465e-05	44.1317	0.438845	0.760752	9.66331	0.0189078	0
d7	live	Biofilm_Width	12	0.0347188	4.74806	0.00851578	1.47771	562.773	0.775461	0
d7	dead	Biofilm_AspectRatio_HeightToLength	12	7.45552e-05	33.0009	0.359128	0.00176244	0.0206522	0.0394638	0
d7	dead	Biofilm_AspectRatio_HeightToWidth	12	4.60016e-06	69.1812	0.298085	0.00172245	0.0218863	0.0663028	0
d7	dead	Biofilm_AspectRatio_LengthToWidth	12	0.272267	1.56343	0.00420729	-0.00219516	1.04279	0.841267	0
d7	dead	Biofilm_BaseArea	12	0.328327	1.33927	0.0392074	-817.878	240289	0.537305	0
d7	dead	Biofilm_BaseEccentricity	12	0.856852	0.253406	0.0299446	-0.00409109	0.505322	0.590698	0
d7	dead	Biofilm_Height	12	4.09587e-06	71.3055	0.323782	0.91088	11.6264	0.0535005	0
d7	dead	Biofilm_Length	12	0.789943	0.350764	0.0178817	-1.38013	560.45	0.678639	0
d7	dead	Biofilm_MeanThickness	12	2.06707e-05	46.594	0.558655	0.794032	11.5568	0.0052002	0
d7	dead	Biofilm_OuterSurface	12	0.00770146	8.30651	0.193232	13366.2	403459	0.152753	0
d7	dead	Biofilm_OuterSurfaceIgnoreSubstratePerSubstrate	12	0.0128003	6.95582	0.286081	0.100362	2.323	0.0731684	0
d7	dead	Biofilm_OuterSurfaceIgnoreSubstratePerVolume	12	0.0277151	5.20048	0.119012	-0.0157412	0.373554	0.27211	0
d7	dead	Biofilm_OuterSurfacePerSubstrate	12	0.0143211	6.67955	0.251259	0.102883	3.69245	0.0968792	0
d7	dead	Biofilm_OuterSurfacePerVolume	12	0.0133535	6.8508	0.165475	-0.0259667	0.577479	0.18941	0
d7	dead	Biofilm_OuterSurface_ignoreSubstrate	12	0.00775089	8.28843	0.28493	12302.7	249604	0.0738596	0
d7	dead	Biofilm_Roughness	12	0.00122255	14.9082	0.110811	0.00616606	0.138107	0.290385	0
d7	dead	Biofilm_SubstrateArea	12	0.000516275	19.2083	0.00485113	581.161	113386	0.829699	0
d7	dead	Biofilm_SubstratumCoverage	12	0.000516242	19.2086	0.00485122	0.00322869	0.62992	0.829698	0
d7	dead	Biofilm_Volume	12	0.000125156	28.6335	0.185924	71517.7	1.31737e+06	0.161663	0
d7	dead	Biofilm_VolumePerSubstrate	12	7.62013e-07	110.109	0.406877	0.770724	9.71389	0.0256354	0
d7	dead	Biofilm_Width	12	0.039286	4.51024	0.0038177	-0.670596	550.231	0.848716	0

## Sheet: mean_sd_by_conc_all
day	kind	Parameter	IonConc	n	mean	sd
d1	live	Biofilm_AspectRatio_HeightToLength	0	4	0.00597283	0.00153925
d1	live	Biofilm_AspectRatio_HeightToLength	1.5	3	0.0114305	0.00233281
d1	live	Biofilm_AspectRatio_HeightToLength	3	3	0.0129721	0.00294764
d1	live	Biofilm_AspectRatio_HeightToLength	15	3	0.0103693	0.00232021
d1	live	Biofilm_AspectRatio_HeightToWidth	0	4	0.00818595	0.00190652
d1	live	Biofilm_AspectRatio_HeightToWidth	1.5	3	0.0108191	0.00145577
d1	live	Biofilm_AspectRatio_HeightToWidth	3	3	0.0124653	0.00153016
d1	live	Biofilm_AspectRatio_HeightToWidth	15	3	0.00902113	0.00297219
d1	live	Biofilm_AspectRatio_LengthToWidth	0	4	1.40807	0.315002
d1	live	Biofilm_AspectRatio_LengthToWidth	1.5	3	0.959613	0.112011
d1	live	Biofilm_AspectRatio_LengthToWidth	3	3	1.00893	0.344172
d1	live	Biofilm_AspectRatio_LengthToWidth	15	3	0.883463	0.281608
d1	live	Biofilm_BaseArea	0	4	258508	23997.5
d1	live	Biofilm_BaseArea	1.5	3	235545	9488.08
d1	live	Biofilm_BaseArea	3	3	233304	14491.4
d1	live	Biofilm_BaseArea	15	3	243938	24149.5
d1	live	Biofilm_BaseEccentricity	0	4	0.616085	0.264227
d1	live	Biofilm_BaseEccentricity	1.5	3	0.403383	0.104771
d1	live	Biofilm_BaseEccentricity	3	3	0.62456	0.070782
d1	live	Biofilm_BaseEccentricity	15	3	0.551373	0.234489
d1	live	Biofilm_Height	0	4	3.98048	0.868228
d1	live	Biofilm_Height	1.5	3	6.0909	1.07039
d1	live	Biofilm_Height	3	3	6.85787	0.528279
d1	live	Biofilm_Height	15	3	5.2982	1.05593
d1	live	Biofilm_Length	0	4	679.6	108.038
d1	live	Biofilm_Length	1.5	3	535.373	20.7343
d1	live	Biofilm_Length	3	3	543.798	105.055
d1	live	Biofilm_Length	15	3	516.829	75.2425
d1	live	Biofilm_MeanThickness	0	4	5.10972	2.05985
d1	live	Biofilm_MeanThickness	1.5	3	5.43763	1.7609
d1	live	Biofilm_MeanThickness	3	3	4.31747	0.58798
d1	live	Biofilm_MeanThickness	15	3	6.1381	0.446151
d1	live	Biofilm_OuterSurface	0	4	231458	120714
d1	live	Biofilm_OuterSurface	1.5	3	322037	59865.5
d1	live	Biofilm_OuterSurface	3	3	161602	13669.2
d1	live	Biofilm_OuterSurface	15	3	86924.9	29311.5
d1	live	Biofilm_OuterSurfaceIgnoreSubstratePerSubstrate	0	4	2.30728	0.300684
d1	live	Biofilm_OuterSurfaceIgnoreSubstratePerSubstrate	1.5	3	2.0153	0.295712
d1	live	Biofilm_OuterSurfaceIgnoreSubstratePerSubstrate	3	3	2.22957	0.460813
d1	live	Biofilm_OuterSurfaceIgnoreSubstratePerSubstrate	15	3	5.66013	5.2855
d1	live	Biofilm_OuterSurfaceIgnoreSubstratePerVolume	0	4	0.693322	0.0961765
d1	live	Biofilm_OuterSurfaceIgnoreSubstratePerVolume	1.5	3	0.58146	0.0918998
d1	live	Biofilm_OuterSurfaceIgnoreSubstratePerVolume	3	3	0.554687	0.0500469
d1	live	Biofilm_OuterSurfaceIgnoreSubstratePerVolume	15	3	1.03126	0.331678
d1	live	Biofilm_OuterSurfacePerSubstrate	0	4	4.1152	0.357206
d1	live	Biofilm_OuterSurfacePerSubstrate	1.5	3	3.25677	0.317743
d1	live	Biofilm_OuterSurfacePerSubstrate	3	3	3.5708	0.556079
d1	live	Biofilm_OuterSurfacePerSubstrate	15	3	8.0034	7.06428
d1	live	Biofilm_OuterSurfacePerVolume	0	4	1.23707	0.130687
d1	live	Biofilm_OuterSurfacePerVolume	1.5	3	0.94046	0.112042
d1	live	Biofilm_OuterSurfacePerVolume	3	3	0.89411	0.088196
d1	live	Biofilm_OuterSurfacePerVolume	15	3	1.49007	0.392039
d1	live	Biofilm_OuterSurface_ignoreSubstrate	0	4	127220	62159.6
d1	live	Biofilm_OuterSurface_ignoreSubstrate	1.5	3	198755	40487.1
d1	live	Biofilm_OuterSurface_ignoreSubstrate	3	3	100139	4715.77
d1	live	Biofilm_OuterSurface_ignoreSubstrate	15	3	58903.1	17484
d1	live	Biofilm_Roughness	0	4	0.161062	0.0409641
d1	live	Biofilm_Roughness	1.5	3	0.171618	0.11304
d1	live	Biofilm_Roughness	3	3	0.270683	0.0533989
d1	live	Biofilm_Roughness	15	3	0.194967	0.0570955
d1	live	Biofilm_SubstrateArea	0	4	58358.5	33957.2
d1	live	Biofilm_SubstrateArea	1.5	3	99404.5	19590.2
d1	live	Biofilm_SubstrateArea	3	3	46335.7	10790.3
d1	live	Biofilm_SubstrateArea	15	3	18721.8	13690.6
d1	live	Biofilm_SubstratumCoverage	0	4	0.324213	0.188648
d1	live	Biofilm_SubstratumCoverage	1.5	3	0.552247	0.108833
d1	live	Biofilm_SubstratumCoverage	3	3	0.25742	0.0599493
d1	live	Biofilm_SubstratumCoverage	15	3	0.104008	0.0760579
d1	live	Biofilm_Volume	0	4	194890	115900
d1	live	Biofilm_Volume	1.5	3	341307	37859.9
d1	live	Biofilm_Volume	3	3	181137	11147
d1	live	Biofilm_Volume	15	3	63800.7	31861.9
d1	live	Biofilm_VolumePerSubstrate	0	4	3.33565	0.182068
d1	live	Biofilm_VolumePerSubstrate	1.5	3	3.47843	0.345061
d1	live	Biofilm_VolumePerSubstrate	3	3	4.034	0.815226
d1	live	Biofilm_VolumePerSubstrate	15	3	4.84307	3.01123
d1	live	Biofilm_Width	0	4	488.322	34.8692
d1	live	Biofilm_Width	1.5	3	561.291	43.6834
d1	live	Biofilm_Width	3	3	555.344	73.179
d1	live	Biofilm_Width	15	3	612.319	133.849
d1	dead	Biofilm_AspectRatio_HeightToLength	0	4	0.00795675	0.00133861
d1	dead	Biofilm_AspectRatio_HeightToLength	1.5	3	0.0127429	0.00276027
d1	dead	Biofilm_AspectRatio_HeightToLength	3	3	0.0137007	0.000910563
d1	dead	Biofilm_AspectRatio_HeightToLength	15	3	0.008864	0.00131111
d1	dead	Biofilm_AspectRatio_HeightToWidth	0	4	0.00888393	0.00200252
d1	dead	Biofilm_AspectRatio_HeightToWidth	1.5	3	0.0111707	0.00117694
d1	dead	Biofilm_AspectRatio_HeightToWidth	3	3	0.0131953	0.00263054
d1	dead	Biofilm_AspectRatio_HeightToWidth	15	3	0.00799543	0.00131244
d1	dead	Biofilm_AspectRatio_LengthToWidth	0	4	1.11108	0.102037
d1	dead	Biofilm_AspectRatio_LengthToWidth	1.5	3	0.901087	0.181455
d1	dead	Biofilm_AspectRatio_LengthToWidth	3	3	0.9737	0.251554
d1	dead	Biofilm_AspectRatio_LengthToWidth	15	3	0.93022	0.293898
d1	dead	Biofilm_BaseArea	0	4	231199	5080.17
d1	dead	Biofilm_BaseArea	1.5	3	243130	16224.2
d1	dead	Biofilm_BaseArea	3	3	239451	12220.8
d1	dead	Biofilm_BaseArea	15	3	243119	17432.9
d1	dead	Biofilm_BaseEccentricity	0	4	0.452757	0.112859
d1	dead	Biofilm_BaseEccentricity	1.5	2	0.33724	0.00714178
d1	dead	Biofilm_BaseEccentricity	3	2	0.634	0.0701733
d1	dead	Biofilm_BaseEccentricity	15	3	0.62101	0.0995133
d1	dead	Biofilm_Height	0	4	4.5541	0.862416
d1	dead	Biofilm_Height	1.5	3	6.62207	1.02032
d1	dead	Biofilm_Height	3	3	7.3804	0.559369
d1	dead	Biofilm_Height	15	3	4.64613	0.224485
d1	dead	Biofilm_Length	0	4	571.273	23.9665
d1	dead	Biofilm_Length	1.5	3	524.928	38.2245
d1	dead	Biofilm_Length	3	3	541.49	70.8663
d1	dead	Biofilm_Length	15	3	530.991	74.7918
d1	dead	Biofilm_MeanThickness	0	4	4.787	1.82035
d1	dead	Biofilm_MeanThickness	1.5	3	4.7605	1.33973
d1	dead	Biofilm_MeanThickness	3	3	3.45637	0.418913
d1	dead	Biofilm_MeanThickness	15	3	3.4732	0.719194
d1	dead	Biofilm_OuterSurface	0	3	301978	45160.8
d1	dead	Biofilm_OuterSurface	1.5	3	270830	59779.8
d1	dead	Biofilm_OuterSurface	3	3	174230	56105.3
d1	dead	Biofilm_OuterSurface	15	3	68167.3	34682.7
d1	dead	Biofilm_OuterSurfaceIgnoreSubstratePerSubstrate	0	4	2.35127	0.942321
d1	dead	Biofilm_OuterSurfaceIgnoreSubstratePerSubstrate	1.5	3	1.92923	0.385178
d1	dead	Biofilm_OuterSurfaceIgnoreSubstratePerSubstrate	3	3	2.26767	0.540696
d1	dead	Biofilm_OuterSurfaceIgnoreSubstratePerSubstrate	15	2	2.80305	0.0304763
d1	dead	Biofilm_OuterSurfaceIgnoreSubstratePerVolume	0	3	0.520617	0.00480022
d1	dead	Biofilm_OuterSurfaceIgnoreSubstratePerVolume	1.5	3	0.529993	0.117045
d1	dead	Biofilm_OuterSurfaceIgnoreSubstratePerVolume	3	3	0.71257	0.109405
d1	dead	Biofilm_OuterSurfaceIgnoreSubstratePerVolume	15	3	0.989547	0.054941
d1	dead	Biofilm_OuterSurfacePerSubstrate	0	4	3.91237	0.941526
d1	dead	Biofilm_OuterSurfacePerSubstrate	1.5	3	3.20033	0.411845
d1	dead	Biofilm_OuterSurfacePerSubstrate	3	3	3.5709	0.624915
d1	dead	Biofilm_OuterSurfacePerSubstrate	15	2	4.16555	0.0945402
d1	dead	Biofilm_OuterSurfacePerVolume	0	4	1.15002	0.386672
d1	dead	Biofilm_OuterSurfacePerVolume	1.5	3	0.87906	0.128098
d1	dead	Biofilm_OuterSurfacePerVolume	3	3	1.12637	0.107792
d1	dead	Biofilm_OuterSurfacePerVolume	15	3	1.46493	0.0976349
d1	dead	Biofilm_OuterSurface_ignoreSubstrate	0	3	164866	30071.3
d1	dead	Biofilm_OuterSurface_ignoreSubstrate	1.5	3	161046	27985
d1	dead	Biofilm_OuterSurface_ignoreSubstrate	3	3	108460	29023.7
d1	dead	Biofilm_OuterSurface_ignoreSubstrate	15	3	46115.6	23731.9
d1	dead	Biofilm_Roughness	0	4	0.19201	0.0467463
d1	dead	Biofilm_Roughness	1.5	2	0.27433	0.0765514
d1	dead	Biofilm_Roughness	3	3	0.275667	0.056393
d1	dead	Biofilm_Roughness	15	3	0.30325	0.0367311
d1	dead	Biofilm_SubstrateArea	0	3	86771.1	3253.95
d1	dead	Biofilm_SubstrateArea	1.5	3	87219.1	31430.7
d1	dead	Biofilm_SubstrateArea	3	3	51420.8	23608.1
d1	dead	Biofilm_SubstrateArea	15	3	11334.6	3497.03
d1	dead	Biofilm_SubstratumCoverage	0	3	0.482063	0.0180772
d1	dead	Biofilm_SubstratumCoverage	1.5	3	0.48455	0.174615
d1	dead	Biofilm_SubstratumCoverage	3	3	0.285673	0.131156
d1	dead	Biofilm_SubstratumCoverage	15	3	0.06297	0.019428
d1	dead	Biofilm_Volume	0	3	317001	60589.8
d1	dead	Biofilm_Volume	1.5	3	312481	85415.1
d1	dead	Biofilm_Volume	3	3	157654	58512.1
d1	dead	Biofilm_Volume	15	3	47112.8	26097.9
d1	dead	Biofilm_VolumePerSubstrate	0	4	3.48862	0.56653
d1	dead	Biofilm_VolumePerSubstrate	1.5	3	3.6679	0.525363
d1	dead	Biofilm_VolumePerSubstrate	3	3	3.15913	0.310432
d1	dead	Biofilm_VolumePerSubstrate	15	2	2.767	0.104935
d1	dead	Biofilm_Width	0	4	516.149	29.2628
d1	dead	Biofilm_Width	1.5	3	593.733	83.9286
d1	dead	Biofilm_Width	3	3	569.35	80.2475
d1	dead	Biofilm_Width	15	3	591.751	103.714
d2	live	Biofilm_AspectRatio_HeightToLength	0	4	0.0231485	0.0169015
d2	live	Biofilm_AspectRatio_HeightToLength	1.5	3	0.00957423	0.00538196
d2	live	Biofilm_AspectRatio_HeightToLength	3	3	0.0132733	0.00228326
d2	live	Biofilm_AspectRatio_HeightToLength	15	4	0.0261688	0.0143976
d2	live	Biofilm_AspectRatio_HeightToWidth	0	4	0.023174	0.0147963
d2	live	Biofilm_AspectRatio_HeightToWidth	1.5	3	0.0104605	0.00569112
d2	live	Biofilm_AspectRatio_HeightToWidth	3	3	0.0121953	0.00169036
d2	live	Biofilm_AspectRatio_HeightToWidth	15	4	0.0224558	0.0135951
d2	live	Biofilm_AspectRatio_LengthToWidth	0	4	1.12235	0.532923
d2	live	Biofilm_AspectRatio_LengthToWidth	1.5	3	1.16053	0.272134
d2	live	Biofilm_AspectRatio_LengthToWidth	3	3	0.92211	0.0314819
d2	live	Biofilm_AspectRatio_LengthToWidth	15	4	0.88486	0.18893
d2	live	Biofilm_BaseArea	0	4	153787	51263.4
d2	live	Biofilm_BaseArea	1.5	3	222857	20551.8
d2	live	Biofilm_BaseArea	3	3	213098	27120.6
d2	live	Biofilm_BaseArea	15	4	240334	21210
d2	live	Biofilm_BaseEccentricity	0	4	0.636305	0.230678
d2	live	Biofilm_BaseEccentricity	1.5	3	0.60409	0.0810513
d2	live	Biofilm_BaseEccentricity	3	3	0.38159	0.0718493
d2	live	Biofilm_BaseEccentricity	15	4	0.396662	0.294677
d2	live	Biofilm_Height	0	4	9.1534	4.11245
d2	live	Biofilm_Height	1.5	3	5.21343	2.67379
d2	live	Biofilm_Height	3	3	6.57527	0.610278
d2	live	Biofilm_Height	15	4	13.3184	7.3581
d2	live	Biofilm_Length	0	4	451.36	112.286
d2	live	Biofilm_Length	1.5	3	571.605	85.601
d2	live	Biofilm_Length	3	3	499.809	40.697
d2	live	Biofilm_Length	15	4	515.644	38.2638
d2	live	Biofilm_MeanThickness	0	4	9.3469	2.84575
d2	live	Biofilm_MeanThickness	1.5	3	5.90437	1.92005
d2	live	Biofilm_MeanThickness	3	3	7.77817	0.393935
d2	live	Biofilm_MeanThickness	15	4	12.6041	5.47299
d2	live	Biofilm_OuterSurface	0	4	46089	24316.4
d2	live	Biofilm_OuterSurface	1.5	3	125323	149542
d2	live	Biofilm_OuterSurface	3	3	144318	65439.8
d2	live	Biofilm_OuterSurface	15	4	399433	198764
d2	live	Biofilm_OuterSurfaceIgnoreSubstratePerSubstrate	0	4	7.33803	3.05655
d2	live	Biofilm_OuterSurfaceIgnoreSubstratePerSubstrate	1.5	3	2.2128	0.91935
d2	live	Biofilm_OuterSurfaceIgnoreSubstratePerSubstrate	3	3	4.27103	3.33877
d2	live	Biofilm_OuterSurfaceIgnoreSubstratePerSubstrate	15	4	7.41395	5.95748
d2	live	Biofilm_OuterSurfaceIgnoreSubstratePerVolume	0	4	1.30929	0.343172
d2	live	Biofilm_OuterSurfaceIgnoreSubstratePerVolume	1.5	3	0.586667	0.260785
d2	live	Biofilm_OuterSurfaceIgnoreSubstratePerVolume	3	3	0.837007	0.554322
d2	live	Biofilm_OuterSurfaceIgnoreSubstratePerVolume	15	4	0.651243	0.227473
d2	live	Biofilm_OuterSurfacePerSubstrate	0	4	8.62248	3.22039
d2	live	Biofilm_OuterSurfacePerSubstrate	1.5	3	3.5188	1.01458
d2	live	Biofilm_OuterSurfacePerSubstrate	3	3	5.53103	3.31733
d2	live	Biofilm_OuterSurfacePerSubstrate	15	4	9.3647	6.73113
d2	live	Biofilm_OuterSurfacePerVolume	0	4	1.55838	0.315118
d2	live	Biofilm_OuterSurfacePerVolume	1.5	3	0.946673	0.350612
d2	live	Biofilm_OuterSurfacePerVolume	3	3	1.09905	0.522024
d2	live	Biofilm_OuterSurfacePerVolume	15	4	0.88462	0.247719
d2	live	Biofilm_OuterSurface_ignoreSubstrate	0	4	39275.3	22168.9
d2	live	Biofilm_OuterSurface_ignoreSubstrate	1.5	3	70597.8	77579.9
d2	live	Biofilm_OuterSurface_ignoreSubstrate	3	3	99968.6	34945.3
d2	live	Biofilm_OuterSurface_ignoreSubstrate	15	4	288182	136408
d2	live	Biofilm_Roughness	0	4	0.0986278	0.0183056
d2	live	Biofilm_Roughness	1.5	3	0.175774	0.0951571
d2	live	Biofilm_Roughness	3	3	0.122463	0.00755237
d2	live	Biofilm_Roughness	15	4	0.196438	0.122997
d2	live	Biofilm_SubstrateArea	0	4	5398.95	2063.87
d2	live	Biofilm_SubstrateArea	1.5	3	44402.6	60248
d2	live	Biofilm_SubstrateArea	3	3	34670.9	24116.8
d2	live	Biofilm_SubstrateArea	15	4	75891	68739.2
d2	live	Biofilm_SubstratumCoverage	0	4	0.029994	0.0114659
d2	live	Biofilm_SubstratumCoverage	1.5	3	0.246679	0.334708
d2	live	Biofilm_SubstratumCoverage	3	3	0.192617	0.133983
d2	live	Biofilm_SubstratumCoverage	15	4	0.421615	0.381882
d2	live	Biofilm_Volume	0	4	28124.7	9577.16
d2	live	Biofilm_Volume	1.5	3	124407	137428
d2	live	Biofilm_Volume	3	3	162979	115028
d2	live	Biofilm_Volume	15	4	561073	522733
d2	live	Biofilm_VolumePerSubstrate	0	4	5.45902	1.78838
d2	live	Biofilm_VolumePerSubstrate	1.5	3	4.0736	1.7799
d2	live	Biofilm_VolumePerSubstrate	3	3	4.8646	0.656412
d2	live	Biofilm_VolumePerSubstrate	15	4	10.3445	5.98492
d2	live	Biofilm_Width	0	4	441.3	117.161
d2	live	Biofilm_Width	1.5	3	501.018	58.4914
d2	live	Biofilm_Width	3	3	541.434	26.2629
d2	live	Biofilm_Width	15	4	599.107	102.674
d2	dead	Biofilm_AspectRatio_HeightToLength	0	4	0.0231443	0.017023
d2	dead	Biofilm_AspectRatio_HeightToLength	1.5	3	0.00959577	0.00543645
d2	dead	Biofilm_AspectRatio_HeightToLength	3	3	0.012984	0.00222256
d2	dead	Biofilm_AspectRatio_HeightToLength	15	4	0.0258804	0.0146259
d2	dead	Biofilm_AspectRatio_HeightToWidth	0	4	0.0236513	0.0158951
d2	dead	Biofilm_AspectRatio_HeightToWidth	1.5	3	0.0104845	0.0056621
d2	dead	Biofilm_AspectRatio_HeightToWidth	3	3	0.0118695	0.00227305
d2	dead	Biofilm_AspectRatio_HeightToWidth	15	4	0.0234021	0.0130107
d2	dead	Biofilm_AspectRatio_LengthToWidth	0	4	1.14606	0.599306
d2	dead	Biofilm_AspectRatio_LengthToWidth	1.5	3	1.14911	0.219088
d2	dead	Biofilm_AspectRatio_LengthToWidth	3	3	0.914503	0.0955904
d2	dead	Biofilm_AspectRatio_LengthToWidth	15	4	0.911382	0.0191548
d2	dead	Biofilm_BaseArea	0	4	151356	53866.7
d2	dead	Biofilm_BaseArea	1.5	3	217378	23943.4
d2	dead	Biofilm_BaseArea	3	3	215810	31871.5
d2	dead	Biofilm_BaseArea	15	4	232039	7168.98
d2	dead	Biofilm_BaseEccentricity	0	4	0.658452	0.215771
d2	dead	Biofilm_BaseEccentricity	1.5	3	0.553307	0.113385
d2	dead	Biofilm_BaseEccentricity	3	3	0.384723	0.204361
d2	dead	Biofilm_BaseEccentricity	15	4	0.40961	0.042072
d2	dead	Biofilm_Height	0	4	9.05635	4.04388
d2	dead	Biofilm_Height	1.5	3	5.15507	2.67421
d2	dead	Biofilm_Height	3	3	6.4327	0.631474
d2	dead	Biofilm_Height	15	4	13.2973	7.36347
d2	dead	Biofilm_Length	0	4	448.08	113.444
d2	dead	Biofilm_Length	1.5	3	563.053	80.3605
d2	dead	Biofilm_Length	3	3	499.715	43.4669
d2	dead	Biofilm_Length	15	4	518.897	13.4526
d2	dead	Biofilm_MeanThickness	0	4	9.267	2.85236
d2	dead	Biofilm_MeanThickness	1.5	3	5.84243	1.89424
d2	dead	Biofilm_MeanThickness	3	3	7.7063	0.365856
d2	dead	Biofilm_MeanThickness	15	4	12.3816	5.32811
d2	dead	Biofilm_OuterSurface	0	4	40299.9	22596.9
d2	dead	Biofilm_OuterSurface	1.5	3	116630	139802
d2	dead	Biofilm_OuterSurface	3	3	133970	64362.6
d2	dead	Biofilm_OuterSurface	15	4	377070	219466
d2	dead	Biofilm_OuterSurfaceIgnoreSubstratePerSubstrate	0	4	7.248	3.07912
d2	dead	Biofilm_OuterSurfaceIgnoreSubstratePerSubstrate	1.5	3	2.19947	0.869756
d2	dead	Biofilm_OuterSurfaceIgnoreSubstratePerSubstrate	3	3	4.20293	3.28887
d2	dead	Biofilm_OuterSurfaceIgnoreSubstratePerSubstrate	15	4	7.86907	6.33438
d2	dead	Biofilm_OuterSurfaceIgnoreSubstratePerVolume	0	4	1.3393	0.359029
d2	dead	Biofilm_OuterSurfaceIgnoreSubstratePerVolume	1.5	3	0.600693	0.248949
d2	dead	Biofilm_OuterSurfaceIgnoreSubstratePerVolume	3	3	0.849407	0.569743
d2	dead	Biofilm_OuterSurfaceIgnoreSubstratePerVolume	15	4	0.68147	0.2087
d2	dead	Biofilm_OuterSurfacePerSubstrate	0	4	8.52053	3.23991
d2	dead	Biofilm_OuterSurfacePerSubstrate	1.5	3	3.49973	0.954463
d2	dead	Biofilm_OuterSurfacePerSubstrate	3	3	5.46293	3.26507
d2	dead	Biofilm_OuterSurfacePerSubstrate	15	4	9.8668	7.15154
d2	dead	Biofilm_OuterSurfacePerVolume	0	4	1.59577	0.32839
d2	dead	Biofilm_OuterSurfacePerVolume	1.5	3	0.970363	0.341572
d2	dead	Biofilm_OuterSurfacePerVolume	3	3	1.11871	0.537607
d2	dead	Biofilm_OuterSurfacePerVolume	15	4	0.92138	0.225339
d2	dead	Biofilm_OuterSurface_ignoreSubstrate	0	4	34399.5	20400.8
d2	dead	Biofilm_OuterSurface_ignoreSubstrate	1.5	3	66000	73250.7
d2	dead	Biofilm_OuterSurface_ignoreSubstrate	3	3	92098.2	34757.8
d2	dead	Biofilm_OuterSurface_ignoreSubstrate	15	4	273467	151754
d2	dead	Biofilm_Roughness	0	4	0.0945807	0.0152371
d2	dead	Biofilm_Roughness	1.5	3	0.173126	0.0956816
d2	dead	Biofilm_Roughness	3	3	0.120783	0.00762077
d2	dead	Biofilm_Roughness	15	4	0.202622	0.123448
d2	dead	Biofilm_SubstrateArea	0	4	4678.14	1913.53
d2	dead	Biofilm_SubstrateArea	1.5	3	41144	55685.8
d2	dead	Biofilm_SubstrateArea	3	3	32686.4	23196.9
d2	dead	Biofilm_SubstrateArea	15	4	70803.3	67560.4
d2	dead	Biofilm_SubstratumCoverage	0	4	0.0259895	0.010631
d2	dead	Biofilm_SubstratumCoverage	1.5	3	0.228576	0.309363
d2	dead	Biofilm_SubstratumCoverage	3	3	0.181589	0.128871
d2	dead	Biofilm_SubstratumCoverage	15	4	0.393349	0.375333
d2	dead	Biofilm_Volume	0	4	23828.8	9258.72
d2	dead	Biofilm_Volume	1.5	3	111589	122123
d2	dead	Biofilm_Volume	3	3	149584	107768
d2	dead	Biofilm_Volume	15	4	494779	469871
d2	dead	Biofilm_VolumePerSubstrate	0	4	5.2521	1.7094
d2	dead	Biofilm_VolumePerSubstrate	1.5	3	3.93657	1.68344
d2	dead	Biofilm_VolumePerSubstrate	3	3	4.7268	0.596235
d2	dead	Biofilm_VolumePerSubstrate	15	4	10.4777	6.42106
d2	dead	Biofilm_Width	0	4	438.245	127.039
d2	dead	Biofilm_Width	1.5	3	493.895	36.0023
d2	dead	Biofilm_Width	3	3	548.819	54.7703
d2	dead	Biofilm_Width	15	4	569.308	2.9338
d3	live	Biofilm_AspectRatio_HeightToLength	0	3	0.020842	0.00834443
d3	live	Biofilm_AspectRatio_HeightToLength	1.5	3	0.0145817	0.00650279
d3	live	Biofilm_AspectRatio_HeightToLength	3	3	0.0210517	0.000820756
d3	live	Biofilm_AspectRatio_HeightToLength	15	4	0.0185193	0.00757862
d3	live	Biofilm_AspectRatio_HeightToWidth	0	3	0.020095	0.00880909
d3	live	Biofilm_AspectRatio_HeightToWidth	1.5	3	0.0134366	0.00683342
d3	live	Biofilm_AspectRatio_HeightToWidth	3	3	0.0213147	0.00287361
d3	live	Biofilm_AspectRatio_HeightToWidth	15	4	0.0182615	0.00863555
d3	live	Biofilm_AspectRatio_LengthToWidth	0	3	0.960017	0.235111
d3	live	Biofilm_AspectRatio_LengthToWidth	1.5	3	0.907093	0.0622237
d3	live	Biofilm_AspectRatio_LengthToWidth	3	3	1.01625	0.16647
d3	live	Biofilm_AspectRatio_LengthToWidth	15	4	0.971485	0.0658639
d3	live	Biofilm_BaseArea	0	3	226215	27406.6
d3	live	Biofilm_BaseArea	1.5	3	223526	12632.8
d3	live	Biofilm_BaseArea	3	3	207073	11535.1
d3	live	Biofilm_BaseArea	15	4	226768	9919.22
d3	live	Biofilm_BaseEccentricity	0	3	0.52596	0.169229
d3	live	Biofilm_BaseEccentricity	1.5	3	0.401577	0.141458
d3	live	Biofilm_BaseEccentricity	3	3	0.458097	0.12579
d3	live	Biofilm_BaseEccentricity	15	4	0.341747	0.0461569
d3	live	Biofilm_Height	0	3	10.7439	3.76884
d3	live	Biofilm_Height	1.5	3	7.39477	3.28954
d3	live	Biofilm_Height	3	3	10.8405	0.423423
d3	live	Biofilm_Height	15	4	9.91062	4.43234
d3	live	Biofilm_Length	0	3	522.099	68.4929
d3	live	Biofilm_Length	1.5	3	507.487	10.3209
d3	live	Biofilm_Length	3	3	515.574	31.2576
d3	live	Biofilm_Length	15	4	529.26	19.6615
d3	live	Biofilm_MeanThickness	0	3	8.43513	2.19098
d3	live	Biofilm_MeanThickness	1.5	3	8.1901	2.13675
d3	live	Biofilm_MeanThickness	3	3	9.5526	3.294
d3	live	Biofilm_MeanThickness	15	4	7.52595	1.84025
d3	live	Biofilm_OuterSurface	0	3	230093	131187
d3	live	Biofilm_OuterSurface	1.5	3	165091	32905.8
d3	live	Biofilm_OuterSurface	3	3	170839	147490
d3	live	Biofilm_OuterSurface	15	4	248821	164799
d3	live	Biofilm_OuterSurfaceIgnoreSubstratePerSubstrate	0	3	3.35167	2.96466
d3	live	Biofilm_OuterSurfaceIgnoreSubstratePerSubstrate	1.5	3	5.02973	3.59393
d3	live	Biofilm_OuterSurfaceIgnoreSubstratePerSubstrate	3	3	7.6941	5.23713
d3	live	Biofilm_OuterSurfaceIgnoreSubstratePerSubstrate	15	4	2.70397	0.602808
d3	live	Biofilm_OuterSurfaceIgnoreSubstratePerVolume	0	3	0.48879	0.285362
d3	live	Biofilm_OuterSurfaceIgnoreSubstratePerVolume	1.5	3	0.9973	0.190158
d3	live	Biofilm_OuterSurfaceIgnoreSubstratePerVolume	3	3	0.94466	0.398024
d3	live	Biofilm_OuterSurfaceIgnoreSubstratePerVolume	15	4	0.596307	0.0287993
d3	live	Biofilm_OuterSurfacePerSubstrate	0	3	4.57197	2.96223
d3	live	Biofilm_OuterSurfacePerSubstrate	1.5	3	6.2586	3.67826
d3	live	Biofilm_OuterSurfacePerSubstrate	3	3	9.0149	5.22857
d3	live	Biofilm_OuterSurfacePerSubstrate	15	4	3.9635	0.678976
d3	live	Biofilm_OuterSurfacePerVolume	0	3	0.698687	0.231838
d3	live	Biofilm_OuterSurfacePerVolume	1.5	3	1.2944	0.136227
d3	live	Biofilm_OuterSurfacePerVolume	3	3	1.17078	0.256489
d3	live	Biofilm_OuterSurfacePerVolume	15	4	0.880513	0.0387594
d3	live	Biofilm_OuterSurface_ignoreSubstrate	0	3	140253	59650.2
d3	live	Biofilm_OuterSurface_ignoreSubstrate	1.5	3	125828	21201.1
d3	live	Biofilm_OuterSurface_ignoreSubstrate	3	3	114011	65619.7
d3	live	Biofilm_OuterSurface_ignoreSubstrate	15	4	171554	121501
d3	live	Biofilm_Roughness	0	3	0.170407	0.00636557
d3	live	Biofilm_Roughness	1.5	3	0.087452	0.0504659
d3	live	Biofilm_Roughness	3	3	0.133067	0.0300113
d3	live	Biofilm_Roughness	15	4	0.130355	0.0527617
d3	live	Biofilm_SubstrateArea	0	3	73547.8	58791.7
d3	live	Biofilm_SubstrateArea	1.5	3	32658.3	17642.5
d3	live	Biofilm_SubstrateArea	3	3	42710.9	61643.6
d3	live	Biofilm_SubstrateArea	15	4	60134.6	30285.9
d3	live	Biofilm_SubstratumCoverage	0	3	0.408598	0.32662
d3	live	Biofilm_SubstratumCoverage	1.5	3	0.181433	0.0980122
d3	live	Biofilm_SubstratumCoverage	3	3	0.237281	0.342462
d3	live	Biofilm_SubstratumCoverage	15	4	0.33408	0.168256
d3	live	Biofilm_Volume	0	3	388023	286258
d3	live	Biofilm_Volume	1.5	3	127398	19133.5
d3	live	Biofilm_Volume	3	3	173022	187148
d3	live	Biofilm_Volume	15	4	287554	204336
d3	live	Biofilm_VolumePerSubstrate	0	3	6.13973	1.86822
d3	live	Biofilm_VolumePerSubstrate	1.5	3	4.77323	2.53885
d3	live	Biofilm_VolumePerSubstrate	3	3	7.2196	3.29611
d3	live	Biofilm_VolumePerSubstrate	15	4	4.5252	0.940341
d3	live	Biofilm_Width	0	3	556.062	85.7062
d3	live	Biofilm_Width	1.5	3	560.946	33.4121
d3	live	Biofilm_Width	3	3	513.614	58.2185
d3	live	Biofilm_Width	15	4	545.787	23.1983
d3	dead	Biofilm_AspectRatio_HeightToLength	0	3	0.020842	0.00834443
d3	dead	Biofilm_AspectRatio_HeightToLength	1.5	3	0.0145817	0.00650279
d3	dead	Biofilm_AspectRatio_HeightToLength	3	3	0.0210517	0.000820756
d3	dead	Biofilm_AspectRatio_HeightToLength	15	4	0.0185193	0.00757862
d3	dead	Biofilm_AspectRatio_HeightToWidth	0	3	0.020095	0.00880909
d3	dead	Biofilm_AspectRatio_HeightToWidth	1.5	3	0.0134366	0.00683342
d3	dead	Biofilm_AspectRatio_HeightToWidth	3	3	0.0213147	0.00287361
d3	dead	Biofilm_AspectRatio_HeightToWidth	15	4	0.0182615	0.00863555
d3	dead	Biofilm_AspectRatio_LengthToWidth	0	3	0.960017	0.235111
d3	dead	Biofilm_AspectRatio_LengthToWidth	1.5	3	0.907093	0.0622237
d3	dead	Biofilm_AspectRatio_LengthToWidth	3	3	1.01625	0.16647
d3	dead	Biofilm_AspectRatio_LengthToWidth	15	4	0.971485	0.0658639
d3	dead	Biofilm_BaseArea	0	3	226215	27406.6
d3	dead	Biofilm_BaseArea	1.5	3	223526	12632.8
d3	dead	Biofilm_BaseArea	3	3	207073	11535.1
d3	dead	Biofilm_BaseArea	15	4	226768	9919.22
d3	dead	Biofilm_BaseEccentricity	0	3	0.52596	0.169229
d3	dead	Biofilm_BaseEccentricity	1.5	3	0.401577	0.141458
d3	dead	Biofilm_BaseEccentricity	3	3	0.458097	0.12579
d3	dead	Biofilm_BaseEccentricity	15	4	0.341747	0.0461569
d3	dead	Biofilm_Height	0	3	10.7439	3.76884
d3	dead	Biofilm_Height	1.5	3	7.39477	3.28954
d3	dead	Biofilm_Height	3	3	10.8405	0.423423
d3	dead	Biofilm_Height	15	4	9.91062	4.43234
d3	dead	Biofilm_Length	0	3	522.099	68.4929
d3	dead	Biofilm_Length	1.5	3	507.487	10.3209
d3	dead	Biofilm_Length	3	3	515.574	31.2576
d3	dead	Biofilm_Length	15	4	529.26	19.6615
d3	dead	Biofilm_MeanThickness	0	3	8.43513	2.19098
d3	dead	Biofilm_MeanThickness	1.5	3	8.1901	2.13675
d3	dead	Biofilm_MeanThickness	3	3	9.5526	3.294
d3	dead	Biofilm_MeanThickness	15	4	7.52595	1.84025
d3	dead	Biofilm_OuterSurface	0	3	230093	131187
d3	dead	Biofilm_OuterSurface	1.5	3	165091	32905.8
d3	dead	Biofilm_OuterSurface	3	3	170839	147490
d3	dead	Biofilm_OuterSurface	15	4	248821	164799
d3	dead	Biofilm_OuterSurfaceIgnoreSubstratePerSubstrate	0	3	3.35167	2.96466
d3	dead	Biofilm_OuterSurfaceIgnoreSubstratePerSubstrate	1.5	3	5.02973	3.59393
d3	dead	Biofilm_OuterSurfaceIgnoreSubstratePerSubstrate	3	3	7.6941	5.23713
d3	dead	Biofilm_OuterSurfaceIgnoreSubstratePerSubstrate	15	4	2.70397	0.602808
d3	dead	Biofilm_OuterSurfaceIgnoreSubstratePerVolume	0	3	0.48879	0.285362
d3	dead	Biofilm_OuterSurfaceIgnoreSubstratePerVolume	1.5	3	0.9973	0.190158
d3	dead	Biofilm_OuterSurfaceIgnoreSubstratePerVolume	3	3	0.94466	0.398024
d3	dead	Biofilm_OuterSurfaceIgnoreSubstratePerVolume	15	4	0.596307	0.0287993
d3	dead	Biofilm_OuterSurfacePerSubstrate	0	3	4.57197	2.96223
d3	dead	Biofilm_OuterSurfacePerSubstrate	1.5	3	6.2586	3.67826
d3	dead	Biofilm_OuterSurfacePerSubstrate	3	3	9.0149	5.22857
d3	dead	Biofilm_OuterSurfacePerSubstrate	15	4	3.9635	0.678976
d3	dead	Biofilm_OuterSurfacePerVolume	0	3	0.698687	0.231838
d3	dead	Biofilm_OuterSurfacePerVolume	1.5	3	1.2944	0.136227
d3	dead	Biofilm_OuterSurfacePerVolume	3	3	1.17078	0.256489
d3	dead	Biofilm_OuterSurfacePerVolume	15	4	0.880513	0.0387594
d3	dead	Biofilm_OuterSurface_ignoreSubstrate	0	3	140253	59650.2
d3	dead	Biofilm_OuterSurface_ignoreSubstrate	1.5	3	125828	21201.1
d3	dead	Biofilm_OuterSurface_ignoreSubstrate	3	3	114011	65619.7
d3	dead	Biofilm_OuterSurface_ignoreSubstrate	15	4	171554	121501
d3	dead	Biofilm_Roughness	0	3	0.170407	0.00636557
d3	dead	Biofilm_Roughness	1.5	3	0.087452	0.0504659
d3	dead	Biofilm_Roughness	3	3	0.133067	0.0300113
d3	dead	Biofilm_Roughness	15	4	0.130355	0.0527617
d3	dead	Biofilm_SubstrateArea	0	3	73547.8	58791.7
d3	dead	Biofilm_SubstrateArea	1.5	3	32658.3	17642.5
d3	dead	Biofilm_SubstrateArea	3	3	42710.9	61643.6
d3	dead	Biofilm_SubstrateArea	15	4	60134.6	30285.9
d3	dead	Biofilm_SubstratumCoverage	0	3	0.408598	0.32662
d3	dead	Biofilm_SubstratumCoverage	1.5	3	0.181433	0.0980122
d3	dead	Biofilm_SubstratumCoverage	3	3	0.237281	0.342462
d3	dead	Biofilm_SubstratumCoverage	15	4	0.33408	0.168256
d3	dead	Biofilm_Volume	0	3	388023	286258
d3	dead	Biofilm_Volume	1.5	3	127398	19133.5
d3	dead	Biofilm_Volume	3	3	173022	187148
d3	dead	Biofilm_Volume	15	4	287554	204336
d3	dead	Biofilm_VolumePerSubstrate	0	3	6.13973	1.86822
d3	dead	Biofilm_VolumePerSubstrate	1.5	3	4.77323	2.53885
d3	dead	Biofilm_VolumePerSubstrate	3	3	7.2196	3.29611
d3	dead	Biofilm_VolumePerSubstrate	15	4	4.5252	0.940341
d3	dead	Biofilm_Width	0	3	556.062	85.7062
d3	dead	Biofilm_Width	1.5	3	560.946	33.4121
d3	dead	Biofilm_Width	3	3	513.614	58.2185
d3	dead	Biofilm_Width	15	4	545.787	23.1983
d4	live	Biofilm_AspectRatio_HeightToLength	0	4	0.0214713	0.00731379
d4	live	Biofilm_AspectRatio_HeightToLength	1.5	3	0.0156787	0.00755789
d4	live	Biofilm_AspectRatio_HeightToLength	3	3	0.0207537	0.00537961
d4	live	Biofilm_AspectRatio_HeightToLength	15	3	0.0354147	0.0102981
d4	live	Biofilm_AspectRatio_HeightToWidth	0	4	0.023905	0.0124805
d4	live	Biofilm_AspectRatio_HeightToWidth	1.5	3	0.0160652	0.00769204
d4	live	Biofilm_AspectRatio_HeightToWidth	3	3	0.0214387	0.00258444
d4	live	Biofilm_AspectRatio_HeightToWidth	15	3	0.0346857	0.00771116
d4	live	Biofilm_AspectRatio_LengthToWidth	0	4	1.06876	0.233807
d4	live	Biofilm_AspectRatio_LengthToWidth	1.5	3	1.03433	0.120844
d4	live	Biofilm_AspectRatio_LengthToWidth	3	3	1.05938	0.176634
d4	live	Biofilm_AspectRatio_LengthToWidth	15	3	1.01306	0.220529
d4	live	Biofilm_BaseArea	0	4	240774	6138.72
d4	live	Biofilm_BaseArea	1.5	3	237795	4311.87
d4	live	Biofilm_BaseArea	3	3	237248	9039.19
d4	live	Biofilm_BaseArea	15	3	235590	7070.51
d4	live	Biofilm_BaseEccentricity	0	4	0.55278	0.0887518
d4	live	Biofilm_BaseEccentricity	1.5	3	0.410777	0.0829908
d4	live	Biofilm_BaseEccentricity	3	3	0.457	0.137074
d4	live	Biofilm_BaseEccentricity	15	3	0.52535	0.125753
d4	live	Biofilm_Height	0	4	12.5293	5.56107
d4	live	Biofilm_Height	1.5	3	8.73843	4.18006
d4	live	Biofilm_Height	3	3	11.5846	2.28239
d4	live	Biofilm_Height	15	3	19.1517	4.70254
d4	live	Biofilm_Length	0	4	570.039	66.839
d4	live	Biofilm_Length	1.5	3	559.066	36.2354
d4	live	Biofilm_Length	3	3	564.157	46.2245
d4	live	Biofilm_Length	15	3	548.797	60.969
d4	live	Biofilm_MeanThickness	0	4	18.3154	6.42454
d4	live	Biofilm_MeanThickness	1.5	3	10.0479	5.8182
d4	live	Biofilm_MeanThickness	3	3	8.3798	1.24755
d4	live	Biofilm_MeanThickness	15	3	14.1061	2.11993
d4	live	Biofilm_OuterSurface	0	4	446174	150391
d4	live	Biofilm_OuterSurface	1.5	3	356607	178029
d4	live	Biofilm_OuterSurface	3	3	274115	34364.8
d4	live	Biofilm_OuterSurface	15	3	247548	161016
d4	live	Biofilm_OuterSurfaceIgnoreSubstratePerSubstrate	0	4	8.0212	10.2889
d4	live	Biofilm_OuterSurfaceIgnoreSubstratePerSubstrate	1.5	3	2.62637	0.763086
d4	live	Biofilm_OuterSurfaceIgnoreSubstratePerSubstrate	3	3	2.51497	0.514848
d4	live	Biofilm_OuterSurfaceIgnoreSubstratePerSubstrate	15	3	7.3941	1.82091
d4	live	Biofilm_OuterSurfaceIgnoreSubstratePerVolume	0	4	0.413262	0.14805
d4	live	Biofilm_OuterSurfaceIgnoreSubstratePerVolume	1.5	3	0.356667	0.23874
d4	live	Biofilm_OuterSurfaceIgnoreSubstratePerVolume	3	3	0.582693	0.16703
d4	live	Biofilm_OuterSurfaceIgnoreSubstratePerVolume	15	3	0.897903	0.276109
d4	live	Biofilm_OuterSurfacePerSubstrate	0	4	10.7576	13.1697
d4	live	Biofilm_OuterSurfacePerSubstrate	1.5	3	4.332	1.58555
d4	live	Biofilm_OuterSurfacePerSubstrate	3	3	3.7648	0.552908
d4	live	Biofilm_OuterSurfacePerSubstrate	15	3	8.95327	1.59187
d4	live	Biofilm_OuterSurfacePerVolume	0	4	0.57694	0.1734
d4	live	Biofilm_OuterSurfacePerVolume	1.5	3	0.56845	0.365368
d4	live	Biofilm_OuterSurfacePerVolume	3	3	0.869393	0.203664
d4	live	Biofilm_OuterSurfacePerVolume	15	3	1.08475	0.259496
d4	live	Biofilm_OuterSurface_ignoreSubstrate	0	4	312657	102839
d4	live	Biofilm_OuterSurface_ignoreSubstrate	1.5	3	218411	109666
d4	live	Biofilm_OuterSurface_ignoreSubstrate	3	3	181026	11464.2
d4	live	Biofilm_OuterSurface_ignoreSubstrate	15	3	204740	132360
d4	live	Biofilm_Roughness	0	4	0.0535938	0.0333752
d4	live	Biofilm_Roughness	1.5	3	0.107977	0.0841205
d4	live	Biofilm_Roughness	3	3	0.138697	0.018709
d4	live	Biofilm_Roughness	15	3	0.20621	0.0826835
d4	live	Biofilm_SubstrateArea	0	4	83964.9	63144.4
d4	live	Biofilm_SubstrateArea	1.5	3	84986.9	48381.3
d4	live	Biofilm_SubstrateArea	3	3	74842.9	21326.6
d4	live	Biofilm_SubstrateArea	15	3	27531.5	19068.1
d4	live	Biofilm_SubstratumCoverage	0	4	0.466469	0.3508
d4	live	Biofilm_SubstratumCoverage	1.5	3	0.472147	0.268782
d4	live	Biofilm_SubstratumCoverage	3	3	0.415793	0.118476
d4	live	Biofilm_SubstratumCoverage	15	3	0.152954	0.105936
d4	live	Biofilm_Volume	0	4	877419	472213
d4	live	Biofilm_Volume	1.5	3	947015	754324
d4	live	Biofilm_Volume	3	3	335417	129761
d4	live	Biofilm_Volume	15	3	235581	178300
d4	live	Biofilm_VolumePerSubstrate	0	4	18.0679	20.4973
d4	live	Biofilm_VolumePerSubstrate	1.5	3	11.4249	10.5802
d4	live	Biofilm_VolumePerSubstrate	3	3	4.4068	0.548159
d4	live	Biofilm_VolumePerSubstrate	15	3	8.33627	0.652244
d4	live	Biofilm_Width	0	4	542.737	57.6983
d4	live	Biofilm_Width	1.5	3	542.821	30.2644
d4	live	Biofilm_Width	3	3	537.857	49.6925
d4	live	Biofilm_Width	15	3	551.424	66.9937
d4	dead	Biofilm_AspectRatio_HeightToLength	0	4	0.0193112	0.00614198
d4	dead	Biofilm_AspectRatio_HeightToLength	1.5	3	0.0134937	0.00622046
d4	dead	Biofilm_AspectRatio_HeightToLength	3	3	0.0227583	0.00677697
d4	dead	Biofilm_AspectRatio_HeightToLength	15	4	0.0334103	0.00334109
d4	dead	Biofilm_AspectRatio_HeightToWidth	0	4	0.0217195	0.00849823
d4	dead	Biofilm_AspectRatio_HeightToWidth	1.5	3	0.0131958	0.0066769
d4	dead	Biofilm_AspectRatio_HeightToWidth	3	3	0.0179327	0.00233637
d4	dead	Biofilm_AspectRatio_HeightToWidth	15	4	0.0341438	0.00368484
d4	dead	Biofilm_AspectRatio_LengthToWidth	0	4	1.10732	0.201567
d4	dead	Biofilm_AspectRatio_LengthToWidth	1.5	3	0.961573	0.191488
d4	dead	Biofilm_AspectRatio_LengthToWidth	3	3	0.839877	0.285625
d4	dead	Biofilm_AspectRatio_LengthToWidth	15	4	1.02226	0.0459708
d4	dead	Biofilm_BaseArea	0	4	224383	17084.2
d4	dead	Biofilm_BaseArea	1.5	3	236684	11759
d4	dead	Biofilm_BaseArea	3	3	251702	40094.1
d4	dead	Biofilm_BaseArea	15	4	228111	11000.9
d4	dead	Biofilm_BaseEccentricity	0	4	0.45027	0.207033
d4	dead	Biofilm_BaseEccentricity	1.5	3	0.457233	0.205433
d4	dead	Biofilm_BaseEccentricity	3	3	0.598793	0.210036
d4	dead	Biofilm_BaseEccentricity	15	4	0.29194	0.0207936
d4	dead	Biofilm_Height	0	4	10.9479	3.97529
d4	dead	Biofilm_Height	1.5	3	7.2477	3.31685
d4	dead	Biofilm_Height	3	3	11.3438	2.23593
d4	dead	Biofilm_Height	15	4	18.2118	2.10629
d4	dead	Biofilm_Length	0	4	561.615	70.2878
d4	dead	Biofilm_Length	1.5	3	536.03	51.0741
d4	dead	Biofilm_Length	3	3	507.906	53.8442
d4	dead	Biofilm_Length	15	4	544.855	24.4475
d4	dead	Biofilm_MeanThickness	0	4	16.9076	6.89845
d4	dead	Biofilm_MeanThickness	1.5	3	9.0563	6.12236
d4	dead	Biofilm_MeanThickness	3	3	7.87163	1.29614
d4	dead	Biofilm_MeanThickness	15	4	16.2132	5.01665
d4	dead	Biofilm_OuterSurface	0	4	349184	142097
d4	dead	Biofilm_OuterSurface	1.5	3	314422	168220
d4	dead	Biofilm_OuterSurface	3	3	147038	61363.4
d4	dead	Biofilm_OuterSurface	15	4	445241	109661
d4	dead	Biofilm_OuterSurfaceIgnoreSubstratePerSubstrate	0	4	3.13055	1.65964
d4	dead	Biofilm_OuterSurfaceIgnoreSubstratePerSubstrate	1.5	3	2.1824	0.395117
d4	dead	Biofilm_OuterSurfaceIgnoreSubstratePerSubstrate	3	3	2.98033	0.969999
d4	dead	Biofilm_OuterSurfaceIgnoreSubstratePerSubstrate	15	4	3.94013	1.39518
d4	dead	Biofilm_OuterSurfaceIgnoreSubstratePerVolume	0	4	0.437202	0.218013
d4	dead	Biofilm_OuterSurfaceIgnoreSubstratePerVolume	1.5	3	0.5164	0.174048
d4	dead	Biofilm_OuterSurfaceIgnoreSubstratePerVolume	3	3	0.76892	0.262577
d4	dead	Biofilm_OuterSurfaceIgnoreSubstratePerVolume	15	4	0.400612	0.218428
d4	dead	Biofilm_OuterSurfacePerSubstrate	0	4	4.44552	1.71341
d4	dead	Biofilm_OuterSurfacePerSubstrate	1.5	3	3.4705	0.46754
d4	dead	Biofilm_OuterSurfacePerSubstrate	3	3	4.33943	1.08709
d4	dead	Biofilm_OuterSurfacePerSubstrate	15	4	5.2312	1.41043
d4	dead	Biofilm_OuterSurfacePerVolume	0	4	0.626345	0.257772
d4	dead	Biofilm_OuterSurfacePerVolume	1.5	3	0.819367	0.244867
d4	dead	Biofilm_OuterSurfacePerVolume	3	3	1.11829	0.297496
d4	dead	Biofilm_OuterSurfacePerVolume	15	4	0.524483	0.247307
d4	dead	Biofilm_OuterSurface_ignoreSubstrate	0	4	236809	109408
d4	dead	Biofilm_OuterSurface_ignoreSubstrate	1.5	3	194154	99428.4
d4	dead	Biofilm_OuterSurface_ignoreSubstrate	3	3	97051.5	31100.9
d4	dead	Biofilm_OuterSurface_ignoreSubstrate	15	4	328164	82789.1
d4	dead	Biofilm_Roughness	0	4	0.0772535	0.0364484
d4	dead	Biofilm_Roughness	1.5	3	0.126947	0.10512
d4	dead	Biofilm_Roughness	3	3	0.18518	0.028164
d4	dead	Biofilm_Roughness	15	4	0.1694	0.0637583
d4	dead	Biofilm_SubstrateArea	0	4	86077.8	45615.8
d4	dead	Biofilm_SubstrateArea	1.5	3	95382.6	58831.8
d4	dead	Biofilm_SubstrateArea	3	3	38437.9	27451.2
d4	dead	Biofilm_SubstrateArea	15	4	90300	33493.8
d4	dead	Biofilm_SubstratumCoverage	0	4	0.478208	0.253419
d4	dead	Biofilm_SubstratumCoverage	1.5	3	0.5299	0.326842
d4	dead	Biofilm_SubstratumCoverage	3	3	0.213543	0.152506
d4	dead	Biofilm_SubstratumCoverage	15	4	0.501665	0.18608
d4	dead	Biofilm_Volume	0	4	674081	418128
d4	dead	Biofilm_Volume	1.5	3	440860	288940
d4	dead	Biofilm_Volume	3	3	150497	110008
d4	dead	Biofilm_Volume	15	4	1.05539e+06	660119
d4	dead	Biofilm_VolumePerSubstrate	0	4	7.43442	2.14274
d4	dead	Biofilm_VolumePerSubstrate	1.5	3	4.38777	0.895156
d4	dead	Biofilm_VolumePerSubstrate	3	3	3.89393	0.137668
d4	dead	Biofilm_VolumePerSubstrate	15	4	10.9763	3.03921
d4	dead	Biofilm_Width	0	4	511.294	33.0393
d4	dead	Biofilm_Width	1.5	3	565.92	66.3687
d4	dead	Biofilm_Width	3	3	642.554	170.561
d4	dead	Biofilm_Width	15	4	533.035	6.66065
d5	live	Biofilm_AspectRatio_HeightToLength	0	3	0.023029	0.0132205
d5	live	Biofilm_AspectRatio_HeightToLength	1.5	3	0.028686	0.00210775
d5	live	Biofilm_AspectRatio_HeightToLength	3	4	0.0233938	0.00348958
d5	live	Biofilm_AspectRatio_HeightToLength	15	3	0.0435237	0.00910897
d5	live	Biofilm_AspectRatio_HeightToWidth	0	3	0.019346	0.00886934
d5	live	Biofilm_AspectRatio_HeightToWidth	1.5	3	0.0274017	0.000994031
d5	live	Biofilm_AspectRatio_HeightToWidth	3	4	0.019049	0.00565339
d5	live	Biofilm_AspectRatio_HeightToWidth	15	3	0.0422883	0.00478819
d5	live	Biofilm_AspectRatio_LengthToWidth	0	3	0.872353	0.147633
d5	live	Biofilm_AspectRatio_LengthToWidth	1.5	3	0.960433	0.10618
d5	live	Biofilm_AspectRatio_LengthToWidth	3	4	0.813387	0.185072
d5	live	Biofilm_AspectRatio_LengthToWidth	15	3	0.988933	0.133604
d5	live	Biofilm_BaseArea	0	3	240138	10314.2
d5	live	Biofilm_BaseArea	1.5	3	230449	10161.1
d5	live	Biofilm_BaseArea	3	4	246142	24302.5
d5	live	Biofilm_BaseArea	15	3	206340	15282.4
d5	live	Biofilm_BaseEccentricity	0	3	0.49361	0.20678
d5	live	Biofilm_BaseEccentricity	1.5	3	0.400137	0.0913316
d5	live	Biofilm_BaseEccentricity	3	4	0.4943	0.301945
d5	live	Biofilm_BaseEccentricity	15	3	0.425487	0.0840635
d5	live	Biofilm_Height	0	3	11.7199	6.21139
d5	live	Biofilm_Height	1.5	3	15.1686	0.438358
d5	live	Biofilm_Height	3	4	11.6679	1.80741
d5	live	Biofilm_Height	15	3	21.8663	2.7307
d5	live	Biofilm_Length	0	3	515.098	43.5662
d5	live	Biofilm_Length	1.5	3	530.117	28.5879
d5	live	Biofilm_Length	3	4	500.208	42.3019
d5	live	Biofilm_Length	15	3	509.363	50.4007
d5	live	Biofilm_MeanThickness	0	3	10.8258	4.37043
d5	live	Biofilm_MeanThickness	1.5	3	14.9538	0.723125
d5	live	Biofilm_MeanThickness	3	4	11.5091	1.00421
d5	live	Biofilm_MeanThickness	15	3	12.9826	0.944983
d5	live	Biofilm_OuterSurface	0	3	392008	38350.5
d5	live	Biofilm_OuterSurface	1.5	3	738258	62812
d5	live	Biofilm_OuterSurface	3	4	408105	304213
d5	live	Biofilm_OuterSurface	15	3	423889	66721.1
d5	live	Biofilm_OuterSurfaceIgnoreSubstratePerSubstrate	0	3	2.4545	0.758
d5	live	Biofilm_OuterSurfaceIgnoreSubstratePerSubstrate	1.5	3	4.29567	0.443044
d5	live	Biofilm_OuterSurfaceIgnoreSubstratePerSubstrate	3	4	6.26945	3.67553
d5	live	Biofilm_OuterSurfaceIgnoreSubstratePerSubstrate	15	3	4.1579	0.52248
d5	live	Biofilm_OuterSurfaceIgnoreSubstratePerVolume	0	3	0.37294	0.15423
d5	live	Biofilm_OuterSurfaceIgnoreSubstratePerVolume	1.5	3	0.372617	0.0623747
d5	live	Biofilm_OuterSurfaceIgnoreSubstratePerVolume	3	4	0.755045	0.497275
d5	live	Biofilm_OuterSurfaceIgnoreSubstratePerVolume	15	3	0.32827	0.0772336
d5	live	Biofilm_OuterSurfacePerSubstrate	0	3	3.87657	0.872706
d5	live	Biofilm_OuterSurfacePerSubstrate	1.5	3	5.5282	0.449543
d5	live	Biofilm_OuterSurfacePerSubstrate	3	4	7.53235	3.69425
d5	live	Biofilm_OuterSurfacePerSubstrate	15	3	5.80687	0.628444
d5	live	Biofilm_OuterSurfacePerVolume	0	3	0.588803	0.207039
d5	live	Biofilm_OuterSurfacePerVolume	1.5	3	0.479047	0.0701694
d5	live	Biofilm_OuterSurfacePerVolume	3	4	0.90439	0.509736
d5	live	Biofilm_OuterSurfacePerVolume	15	3	0.458867	0.10513
d5	live	Biofilm_OuterSurface_ignoreSubstrate	0	3	245202	41876.1
d5	live	Biofilm_OuterSurface_ignoreSubstrate	1.5	3	572320	37482.4
d5	live	Biofilm_OuterSurface_ignoreSubstrate	3	4	308934	220978
d5	live	Biofilm_OuterSurface_ignoreSubstrate	15	3	302502	41430.9
d5	live	Biofilm_Roughness	0	3	0.148993	0.00634572
d5	live	Biofilm_Roughness	1.5	3	0.142703	0.00814337
d5	live	Biofilm_Roughness	3	4	0.138003	0.0212746
d5	live	Biofilm_Roughness	15	3	0.31004	0.0917755
d5	live	Biofilm_SubstrateArea	0	3	104531	24151.8
d5	live	Biofilm_SubstrateArea	1.5	3	134714	22510.7
d5	live	Biofilm_SubstrateArea	3	4	79449.4	72869.4
d5	live	Biofilm_SubstrateArea	15	3	74486.5	20764.2
d5	live	Biofilm_SubstratumCoverage	0	3	0.580727	0.134173
d5	live	Biofilm_SubstratumCoverage	1.5	3	0.748407	0.125058
d5	live	Biofilm_SubstratumCoverage	3	4	0.441383	0.404829
d5	live	Biofilm_SubstratumCoverage	15	3	0.41381	0.115356
d5	live	Biofilm_Volume	0	3	722293	242847
d5	live	Biofilm_Volume	1.5	3	1.5773e+06	380286
d5	live	Biofilm_Volume	3	4	733727	741878
d5	live	Biofilm_Volume	15	3	957867	251773
d5	live	Biofilm_VolumePerSubstrate	0	3	6.83287	1.49554
d5	live	Biofilm_VolumePerSubstrate	1.5	3	11.6197	0.818444
d5	live	Biofilm_VolumePerSubstrate	3	4	8.63857	1.49851
d5	live	Biofilm_VolumePerSubstrate	15	3	13.1481	3.7097
d5	live	Biofilm_Width	0	3	596.128	52.5461
d5	live	Biofilm_Width	1.5	3	554.434	36.1756
d5	live	Biofilm_Width	3	4	631.919	101.765
d5	live	Biofilm_Width	15	3	516.838	24.1169
d5	dead	Biofilm_AspectRatio_HeightToLength	0	3	0.0200223	0.00893978
d5	dead	Biofilm_AspectRatio_HeightToLength	1.5	3	0.030574	0.00234511
d5	dead	Biofilm_AspectRatio_HeightToLength	3	4	0.023171	0.00426174
d5	dead	Biofilm_AspectRatio_HeightToLength	15	3	0.0399153	0.00277596
d5	dead	Biofilm_AspectRatio_HeightToWidth	0	3	0.0225213	0.0134714
d5	dead	Biofilm_AspectRatio_HeightToWidth	1.5	3	0.0265687	0.000752825
d5	dead	Biofilm_AspectRatio_HeightToWidth	3	4	0.0200008	0.00436667
d5	dead	Biofilm_AspectRatio_HeightToWidth	15	3	0.0366893	0.00359184
d5	dead	Biofilm_AspectRatio_LengthToWidth	0	3	1.07438	0.20114
d5	dead	Biofilm_AspectRatio_LengthToWidth	1.5	3	0.872013	0.0643587
d5	dead	Biofilm_AspectRatio_LengthToWidth	3	4	0.860765	0.0668242
d5	dead	Biofilm_AspectRatio_LengthToWidth	15	3	0.91812	0.0352711
d5	dead	Biofilm_BaseArea	0	3	231154	13546.4
d5	dead	Biofilm_BaseArea	1.5	3	231203	7296.33
d5	dead	Biofilm_BaseArea	3	4	236991	4126.18
d5	dead	Biofilm_BaseArea	15	3	216916	15140.7
d5	dead	Biofilm_BaseEccentricity	0	3	0.52766	0.0639342
d5	dead	Biofilm_BaseEccentricity	1.5	3	0.476923	0.118545
d5	dead	Biofilm_BaseEccentricity	3	4	0.494625	0.121567
d5	dead	Biofilm_BaseEccentricity	15	3	0.388497	0.0891096
d5	dead	Biofilm_Height	0	3	11.5786	6.29436
d5	dead	Biofilm_Height	1.5	3	15.4512	0.570117
d5	dead	Biofilm_Height	3	4	11.8147	2.31815
d5	dead	Biofilm_Height	15	3	20.1093	1.959
d5	dead	Biofilm_Length	0	3	561.477	69.436
d5	dead	Biofilm_Length	1.5	3	506.363	19.3712
d5	dead	Biofilm_Length	3	4	509.225	15.9101
d5	dead	Biofilm_Length	15	3	503.47	25.9832
d5	dead	Biofilm_MeanThickness	0	3	9.6808	4.227
d5	dead	Biofilm_MeanThickness	1.5	3	13.6859	0.482772
d5	dead	Biofilm_MeanThickness	3	4	11.0552	1.97576
d5	dead	Biofilm_MeanThickness	15	3	11.5657	0.461191
d5	dead	Biofilm_OuterSurface	0	3	337666	87900.6
d5	dead	Biofilm_OuterSurface	1.5	3	676602	9450.3
d5	dead	Biofilm_OuterSurface	3	4	561994	169010
d5	dead	Biofilm_OuterSurface	15	3	357784	31071.2
d5	dead	Biofilm_OuterSurfaceIgnoreSubstratePerSubstrate	0	3	2.03877	0.579706
d5	dead	Biofilm_OuterSurfaceIgnoreSubstratePerSubstrate	1.5	3	2.66607	0.116903
d5	dead	Biofilm_OuterSurfaceIgnoreSubstratePerSubstrate	3	4	2.63325	0.630141
d5	dead	Biofilm_OuterSurfaceIgnoreSubstratePerSubstrate	15	3	4.4361	1.11249
d5	dead	Biofilm_OuterSurfaceIgnoreSubstratePerVolume	0	3	0.32274	0.134778
d5	dead	Biofilm_OuterSurfaceIgnoreSubstratePerVolume	1.5	3	0.239553	0.0207323
d5	dead	Biofilm_OuterSurfaceIgnoreSubstratePerVolume	3	4	0.344605	0.149572
d5	dead	Biofilm_OuterSurfaceIgnoreSubstratePerVolume	15	3	0.386603	0.0986186
d5	dead	Biofilm_OuterSurfacePerSubstrate	0	3	3.4405	0.71993
d5	dead	Biofilm_OuterSurfacePerSubstrate	1.5	3	3.88143	0.118595
d5	dead	Biofilm_OuterSurfacePerSubstrate	3	4	3.88198	0.645127
d5	dead	Biofilm_OuterSurfacePerSubstrate	15	3	6.28257	1.38566
d5	dead	Biofilm_OuterSurfacePerVolume	0	3	0.541983	0.187896
d5	dead	Biofilm_OuterSurfacePerVolume	1.5	3	0.348703	0.0273873
d5	dead	Biofilm_OuterSurfacePerVolume	3	4	0.506293	0.202205
d5	dead	Biofilm_OuterSurfacePerVolume	15	3	0.547877	0.124733
d5	dead	Biofilm_OuterSurface_ignoreSubstrate	0	3	196906	52955.4
d5	dead	Biofilm_OuterSurface_ignoreSubstrate	1.5	3	464659	11552.3
d5	dead	Biofilm_OuterSurface_ignoreSubstrate	3	4	381745	133898
d5	dead	Biofilm_OuterSurface_ignoreSubstrate	15	3	251175	15610.8
d5	dead	Biofilm_Roughness	0	3	0.17392	0.0347073
d5	dead	Biofilm_Roughness	1.5	3	0.160453	0.0355764
d5	dead	Biofilm_Roughness	3	4	0.140629	0.0560336
d5	dead	Biofilm_Roughness	15	3	0.211597	0.0449732
d5	dead	Biofilm_SubstrateArea	0	3	101560	34156.9
d5	dead	Biofilm_SubstrateArea	1.5	3	174395	4254.39
d5	dead	Biofilm_SubstrateArea	3	4	145155	39834.3
d5	dead	Biofilm_SubstrateArea	15	3	59445	17520
d5	dead	Biofilm_SubstratumCoverage	0	3	0.564217	0.189762
d5	dead	Biofilm_SubstratumCoverage	1.5	3	0.968853	0.0236353
d5	dead	Biofilm_SubstratumCoverage	3	4	0.806412	0.221304
d5	dead	Biofilm_SubstratumCoverage	15	3	0.330247	0.0973318
d5	dead	Biofilm_Volume	0	3	695168	319516
d5	dead	Biofilm_Volume	1.5	3	1.94901e+06	167097
d5	dead	Biofilm_Volume	3	4	1.31007e+06	722576
d5	dead	Biofilm_Volume	15	3	677697	166582
d5	dead	Biofilm_VolumePerSubstrate	0	3	6.61237	1.50294
d5	dead	Biofilm_VolumePerSubstrate	1.5	3	11.1671	0.728752
d5	dead	Biofilm_VolumePerSubstrate	3	4	8.50075	2.88328
d5	dead	Biofilm_VolumePerSubstrate	15	3	11.5829	1.92735
d5	dead	Biofilm_Width	0	3	527.202	36.7528
d5	dead	Biofilm_Width	1.5	3	581.789	24.0264
d5	dead	Biofilm_Width	3	4	593.189	27.4318
d5	dead	Biofilm_Width	15	3	548.256	12.6526
d6	live	Biofilm_AspectRatio_HeightToLength	0	3	0.0150817	0.00268252
d6	live	Biofilm_AspectRatio_HeightToLength	1.5	5	0.0259822	0.0120877
d6	live	Biofilm_AspectRatio_HeightToLength	3	3	0.018104	0.00169021
d6	live	Biofilm_AspectRatio_HeightToLength	15	3	0.0341107	0.0118832
d6	live	Biofilm_AspectRatio_HeightToWidth	0	3	0.0135773	0.00214653
d6	live	Biofilm_AspectRatio_HeightToWidth	1.5	5	0.0228544	0.00951548
d6	live	Biofilm_AspectRatio_HeightToWidth	3	3	0.018686	0.00204915
d6	live	Biofilm_AspectRatio_HeightToWidth	15	3	0.027047	0.000650021
d6	live	Biofilm_AspectRatio_LengthToWidth	0	3	0.902857	0.0446201
d6	live	Biofilm_AspectRatio_LengthToWidth	1.5	5	0.907188	0.206641
d6	live	Biofilm_AspectRatio_LengthToWidth	3	3	1.03167	0.050248
d6	live	Biofilm_AspectRatio_LengthToWidth	15	3	0.856673	0.275966
d6	live	Biofilm_BaseArea	0	3	220365	6482.47
d6	live	Biofilm_BaseArea	1.5	5	238093	18415.1
d6	live	Biofilm_BaseArea	3	3	238305	10032.3
d6	live	Biofilm_BaseArea	15	3	251652	35673.7
d6	live	Biofilm_BaseEccentricity	0	3	0.419857	0.104239
d6	live	Biofilm_BaseEccentricity	1.5	5	0.544542	0.154981
d6	live	Biofilm_BaseEccentricity	3	3	0.27423	0.0964534
d6	live	Biofilm_BaseEccentricity	15	3	0.540783	0.253055
d6	live	Biofilm_Height	0	3	7.5873	1.35959
d6	live	Biofilm_Height	1.5	5	13.1979	5.11775
d6	live	Biofilm_Height	3	3	10.1151	0.809973
d6	live	Biofilm_Height	15	3	17.0993	3.956
d6	live	Biofilm_Length	0	3	503.21	16.1899
d6	live	Biofilm_Length	1.5	5	521.443	64.4586
d6	live	Biofilm_Length	3	3	559.308	18.7949
d6	live	Biofilm_Length	15	3	514.208	56.9737
d6	live	Biofilm_MeanThickness	0	3	8.76773	2.26492
d6	live	Biofilm_MeanThickness	1.5	5	13.537	5.6738
d6	live	Biofilm_MeanThickness	3	3	11.0078	1.29127
d6	live	Biofilm_MeanThickness	15	3	11.8467	2.37189
d6	live	Biofilm_OuterSurface	0	3	225658	20228.6
d6	live	Biofilm_OuterSurface	1.5	5	375704	127336
d6	live	Biofilm_OuterSurface	3	3	547991	42269.2
d6	live	Biofilm_OuterSurface	15	3	446086	249147
d6	live	Biofilm_OuterSurfaceIgnoreSubstratePerSubstrate	0	3	2.62677	0.376561
d6	live	Biofilm_OuterSurfaceIgnoreSubstratePerSubstrate	1.5	5	1.7452	0.714114
d6	live	Biofilm_OuterSurfaceIgnoreSubstratePerSubstrate	3	3	2.20493	0.461785
d6	live	Biofilm_OuterSurfaceIgnoreSubstratePerSubstrate	15	3	2.31833	0.857006
d6	live	Biofilm_OuterSurfaceIgnoreSubstratePerVolume	0	3	0.61734	0.0527098
d6	live	Biofilm_OuterSurfaceIgnoreSubstratePerVolume	1.5	5	0.166867	0.0536669
d6	live	Biofilm_OuterSurfaceIgnoreSubstratePerVolume	3	3	0.279223	0.0478891
d6	live	Biofilm_OuterSurfaceIgnoreSubstratePerVolume	15	3	0.269713	0.0844288
d6	live	Biofilm_OuterSurfacePerSubstrate	0	3	3.9759	0.488675
d6	live	Biofilm_OuterSurfacePerSubstrate	1.5	5	3.03546	0.82316
d6	live	Biofilm_OuterSurfacePerSubstrate	3	3	3.51677	0.610534
d6	live	Biofilm_OuterSurfacePerSubstrate	15	3	3.7861	0.899465
d6	live	Biofilm_OuterSurfacePerVolume	0	3	0.93616	0.0767327
d6	live	Biofilm_OuterSurfacePerVolume	1.5	5	0.298836	0.0997069
d6	live	Biofilm_OuterSurfacePerVolume	3	3	0.445783	0.0604072
d6	live	Biofilm_OuterSurfacePerVolume	15	3	0.45136	0.139198
d6	live	Biofilm_OuterSurface_ignoreSubstrate	0	3	149018	16582
d6	live	Biofilm_OuterSurface_ignoreSubstrate	1.5	5	204631	56288.8
d6	live	Biofilm_OuterSurface_ignoreSubstrate	3	3	342263	31982.9
d6	live	Biofilm_OuterSurface_ignoreSubstrate	15	3	275219	183618
d6	live	Biofilm_Roughness	0	3	0.13038	0.0144901
d6	live	Biofilm_Roughness	1.5	5	0.195693	0.0918907
d6	live	Biofilm_Roughness	3	3	0.181467	0.143226
d6	live	Biofilm_Roughness	15	3	0.239493	0.0618231
d6	live	Biofilm_SubstrateArea	0	3	56934.9	2447.81
d6	live	Biofilm_SubstrateArea	1.5	5	137019	62820.3
d6	live	Biofilm_SubstrateArea	3	3	159352	31743
d6	live	Biofilm_SubstrateArea	15	3	119002	59690
d6	live	Biofilm_SubstratumCoverage	0	3	0.316303	0.0135963
d6	live	Biofilm_SubstratumCoverage	1.5	5	0.76121	0.349001
d6	live	Biofilm_SubstratumCoverage	3	3	0.885287	0.176351
d6	live	Biofilm_SubstratumCoverage	15	3	0.661123	0.331613
d6	live	Biofilm_Volume	0	3	242252	31202.7
d6	live	Biofilm_Volume	1.5	5	1.43237e+06	913060
d6	live	Biofilm_Volume	3	3	1.24725e+06	212959
d6	live	Biofilm_Volume	15	3	1.1333e+06	773913
d6	live	Biofilm_VolumePerSubstrate	0	3	4.27603	0.738032
d6	live	Biofilm_VolumePerSubstrate	1.5	5	11.3973	5.38849
d6	live	Biofilm_VolumePerSubstrate	3	3	7.86257	0.299138
d6	live	Biofilm_VolumePerSubstrate	15	3	8.8449	3.27279
d6	live	Biofilm_Width	0	3	557.715	13.5118
d6	live	Biofilm_Width	1.5	5	587.008	72.1332
d6	live	Biofilm_Width	3	3	542.547	17.1595
d6	live	Biofilm_Width	15	3	634.636	162.652
d6	dead	Biofilm_AspectRatio_HeightToLength	0	3	0.0190147	0.00635615
d6	dead	Biofilm_AspectRatio_HeightToLength	1.5	5	0.0245258	0.012543
d6	dead	Biofilm_AspectRatio_HeightToLength	3	3	0.0176127	0.00402055
d6	dead	Biofilm_AspectRatio_HeightToLength	15	3	0.0321747	0.00748676
d6	dead	Biofilm_AspectRatio_HeightToWidth	0	3	0.0190653	0.00470823
d6	dead	Biofilm_AspectRatio_HeightToWidth	1.5	5	0.0211604	0.00916725
d6	dead	Biofilm_AspectRatio_HeightToWidth	3	3	0.016386	0.00423291
d6	dead	Biofilm_AspectRatio_HeightToWidth	15	3	0.0292643	0.00174336
d6	dead	Biofilm_AspectRatio_LengthToWidth	0	3	1.02809	0.126793
d6	dead	Biofilm_AspectRatio_LengthToWidth	1.5	5	0.897086	0.138314
d6	dead	Biofilm_AspectRatio_LengthToWidth	3	3	0.937067	0.204543
d6	dead	Biofilm_AspectRatio_LengthToWidth	15	3	0.933347	0.155371
d6	dead	Biofilm_BaseArea	0	3	225856	16163.6
d6	dead	Biofilm_BaseArea	1.5	5	240762	22507.3
d6	dead	Biofilm_BaseArea	3	3	254005	8407.71
d6	dead	Biofilm_BaseArea	15	3	241365	6941.92
d6	dead	Biofilm_BaseEccentricity	0	3	0.372793	0.131393
d6	dead	Biofilm_BaseEccentricity	1.5	5	0.449848	0.22546
d6	dead	Biofilm_BaseEccentricity	3	3	0.556377	0.033299
d6	dead	Biofilm_BaseEccentricity	15	3	0.44952	0.162493
d6	dead	Biofilm_Height	0	3	10.1695	2.90599
d6	dead	Biofilm_Height	1.5	5	12.4398	5.34094
d6	dead	Biofilm_Height	3	3	9.6092	1.99136
d6	dead	Biofilm_Height	15	3	16.9827	2.6535
d6	dead	Biofilm_Length	0	3	543.452	50.1491
d6	dead	Biofilm_Length	1.5	5	522.776	48.5552
d6	dead	Biofilm_Length	3	3	548.764	64.5351
d6	dead	Biofilm_Length	15	3	534.051	41.8284
d6	dead	Biofilm_MeanThickness	0	3	7.84193	1.85687
d6	dead	Biofilm_MeanThickness	1.5	5	13.1536	6.0436
d6	dead	Biofilm_MeanThickness	3	3	10.9461	1.72424
d6	dead	Biofilm_MeanThickness	15	3	9.74363	1.20101
d6	dead	Biofilm_OuterSurface	0	3	202052	89167.7
d6	dead	Biofilm_OuterSurface	1.5	5	383673	121420
d6	dead	Biofilm_OuterSurface	3	3	541843	32202
d6	dead	Biofilm_OuterSurface	15	3	343622	153449
d6	dead	Biofilm_OuterSurfaceIgnoreSubstratePerSubstrate	0	3	2.20393	0.270817
d6	dead	Biofilm_OuterSurfaceIgnoreSubstratePerSubstrate	1.5	5	1.55098	0.311499
d6	dead	Biofilm_OuterSurfaceIgnoreSubstratePerSubstrate	3	3	2.03197	0.350403
d6	dead	Biofilm_OuterSurfaceIgnoreSubstratePerSubstrate	15	3	2.26333	0.33742
d6	dead	Biofilm_OuterSurfaceIgnoreSubstratePerVolume	0	3	0.45899	0.0403541
d6	dead	Biofilm_OuterSurfaceIgnoreSubstratePerVolume	1.5	5	0.156792	0.0591539
d6	dead	Biofilm_OuterSurfaceIgnoreSubstratePerVolume	3	3	0.24048	0.0573405
d6	dead	Biofilm_OuterSurfaceIgnoreSubstratePerVolume	15	3	0.274497	0.0673259
d6	dead	Biofilm_OuterSurfacePerSubstrate	0	3	3.44813	0.302727
d6	dead	Biofilm_OuterSurfacePerSubstrate	1.5	5	2.82208	0.362291
d6	dead	Biofilm_OuterSurfacePerSubstrate	3	3	3.31753	0.420627
d6	dead	Biofilm_OuterSurfacePerSubstrate	15	3	3.81357	0.287994
d6	dead	Biofilm_OuterSurfacePerVolume	0	3	0.718883	0.0402878
d6	dead	Biofilm_OuterSurfacePerVolume	1.5	5	0.290534	0.116926
d6	dead	Biofilm_OuterSurfacePerVolume	3	3	0.392623	0.0796681
d6	dead	Biofilm_OuterSurfacePerVolume	15	3	0.46061	0.0823242
d6	dead	Biofilm_OuterSurface_ignoreSubstrate	0	3	130219	60590.6
d6	dead	Biofilm_OuterSurface_ignoreSubstrate	1.5	5	206053	57756.6
d6	dead	Biofilm_OuterSurface_ignoreSubstrate	3	3	331191	33938.4
d6	dead	Biofilm_OuterSurface_ignoreSubstrate	15	3	201668	91032
d6	dead	Biofilm_Roughness	0	3	0.165197	0.047719
d6	dead	Biofilm_Roughness	1.5	5	0.225005	0.109117
d6	dead	Biofilm_Roughness	3	3	0.168329	0.161015
d6	dead	Biofilm_Roughness	15	3	0.331903	0.0720803
d6	dead	Biofilm_SubstrateArea	0	3	57380.4	21802.6
d6	dead	Biofilm_SubstrateArea	1.5	5	141492	54001.1
d6	dead	Biofilm_SubstrateArea	3	3	164679	18284.2
d6	dead	Biofilm_SubstrateArea	15	3	91262.2	41817.2
d6	dead	Biofilm_SubstratumCoverage	0	3	0.318777	0.121128
d6	dead	Biofilm_SubstratumCoverage	1.5	5	0.786062	0.300007
d6	dead	Biofilm_SubstratumCoverage	3	3	0.91488	0.101579
d6	dead	Biofilm_SubstratumCoverage	15	3	0.50701	0.23232
d6	dead	Biofilm_Volume	0	3	277366	110840
d6	dead	Biofilm_Volume	1.5	5	1.46557e+06	774389
d6	dead	Biofilm_Volume	3	3	1.41791e+06	301952
d6	dead	Biofilm_Volume	15	3	788137	405973
d6	dead	Biofilm_VolumePerSubstrate	0	3	4.79393	0.274067
d6	dead	Biofilm_VolumePerSubstrate	1.5	5	11.6899	6.42374
d6	dead	Biofilm_VolumePerSubstrate	3	3	8.5523	0.961492
d6	dead	Biofilm_VolumePerSubstrate	15	3	8.3831	0.888325
d6	dead	Biofilm_Width	0	3	529.974	20.8039
d6	dead	Biofilm_Width	1.5	5	588.121	53.9628
d6	dead	Biofilm_Width	3	3	593.501	54.7431
d6	dead	Biofilm_Width	15	3	578.15	54.8328
d7	live	Biofilm_AspectRatio_HeightToLength	0	3	0.009899	0.000965815
d7	live	Biofilm_AspectRatio_HeightToLength	1.5	3	0.0452963	0.00314685
d7	live	Biofilm_AspectRatio_HeightToLength	3	3	0.0156147	0.00213487
d7	live	Biofilm_AspectRatio_HeightToLength	15	3	0.0495437	0.00890397
d7	live	Biofilm_AspectRatio_HeightToWidth	0	3	0.0114343	0.000874005
d7	live	Biofilm_AspectRatio_HeightToWidth	1.5	3	0.0493433	0.00505897
d7	live	Biofilm_AspectRatio_HeightToWidth	3	3	0.012137	0.00548105
d7	live	Biofilm_AspectRatio_HeightToWidth	15	3	0.0449243	0.0107667
d7	live	Biofilm_AspectRatio_LengthToWidth	0	3	1.16603	0.185053
d7	live	Biofilm_AspectRatio_LengthToWidth	1.5	3	1.09532	0.162556
d7	live	Biofilm_AspectRatio_LengthToWidth	3	3	0.756967	0.232262
d7	live	Biofilm_AspectRatio_LengthToWidth	15	3	0.901527	0.10857
d7	live	Biofilm_BaseArea	0	3	225425	27535.6
d7	live	Biofilm_BaseArea	1.5	3	233285	758.515
d7	live	Biofilm_BaseArea	3	3	273745	22773.9
d7	live	Biofilm_BaseArea	15	3	223283	19413.1
d7	live	Biofilm_BaseEccentricity	0	3	0.425157	0.268986
d7	live	Biofilm_BaseEccentricity	1.5	3	0.437933	0.153534
d7	live	Biofilm_BaseEccentricity	3	3	0.593297	0.326531
d7	live	Biofilm_BaseEccentricity	15	3	0.417247	0.208979
d7	live	Biofilm_Height	0	3	5.6722	0.16433
d7	live	Biofilm_Height	1.5	3	25.7191	1.14308
d7	live	Biofilm_Height	3	3	7.99457	1.9491
d7	live	Biofilm_Height	15	3	24.9772	4.26678
d7	live	Biofilm_Length	0	3	577.919	76.0822
d7	live	Biofilm_Length	1.5	3	569.36	42.4637
d7	live	Biofilm_Length	3	3	507.429	52.9476
d7	live	Biofilm_Length	15	3	505.145	33.7407
d7	live	Biofilm_MeanThickness	0	3	8.4921	0.632526
d7	live	Biofilm_MeanThickness	1.5	3	19.0505	0.53748
d7	live	Biofilm_MeanThickness	3	3	11.6342	1.47493
d7	live	Biofilm_MeanThickness	15	3	24.9462	0.91041
d7	live	Biofilm_OuterSurface	0	3	199287	175676
d7	live	Biofilm_OuterSurface	1.5	3	658395	43189.8
d7	live	Biofilm_OuterSurface	3	3	465085	15881.6
d7	live	Biofilm_OuterSurface	15	3	861820	270228
d7	live	Biofilm_OuterSurfaceIgnoreSubstratePerSubstrate	0	3	3.62483	1.84146
d7	live	Biofilm_OuterSurfaceIgnoreSubstratePerSubstrate	1.5	3	3.21843	0.226715
d7	live	Biofilm_OuterSurfaceIgnoreSubstratePerSubstrate	3	3	1.45687	0.183971
d7	live	Biofilm_OuterSurfaceIgnoreSubstratePerSubstrate	15	3	5.0492	1.76373
d7	live	Biofilm_OuterSurfaceIgnoreSubstratePerVolume	0	3	0.74851	0.438506
d7	live	Biofilm_OuterSurfaceIgnoreSubstratePerVolume	1.5	3	0.17188	0.0109227
d7	live	Biofilm_OuterSurfaceIgnoreSubstratePerVolume	3	3	0.166167	0.00489643
d7	live	Biofilm_OuterSurfaceIgnoreSubstratePerVolume	15	3	0.238827	0.053034
d7	live	Biofilm_OuterSurfacePerSubstrate	0	3	5.27517	2.18006
d7	live	Biofilm_OuterSurfacePerSubstrate	1.5	3	4.68563	0.299705
d7	live	Biofilm_OuterSurfacePerSubstrate	3	3	2.70403	0.223178
d7	live	Biofilm_OuterSurfacePerSubstrate	15	3	6.44863	1.82791
d7	live	Biofilm_OuterSurfacePerVolume	0	3	1.08241	0.535448
d7	live	Biofilm_OuterSurfacePerVolume	1.5	3	0.250267	0.0149355
d7	live	Biofilm_OuterSurfacePerVolume	3	3	0.30968	0.0197981
d7	live	Biofilm_OuterSurfacePerVolume	15	3	0.306887	0.053329
d7	live	Biofilm_OuterSurface_ignoreSubstrate	0	3	139052	127683
d7	live	Biofilm_OuterSurface_ignoreSubstrate	1.5	3	452267	33365.6
d7	live	Biofilm_OuterSurface_ignoreSubstrate	3	3	250235	19389.4
d7	live	Biofilm_OuterSurface_ignoreSubstrate	15	3	675477	256919
d7	live	Biofilm_Roughness	0	3	0.102804	0.0105227
d7	live	Biofilm_Roughness	1.5	3	0.274887	0.0284552
d7	live	Biofilm_Roughness	3	3	0.058184	0.0380779
d7	live	Biofilm_Roughness	15	3	0.20469	0.0250283
d7	live	Biofilm_SubstrateArea	0	3	34110.8	22085.6
d7	live	Biofilm_SubstrateArea	1.5	3	140575	5148.97
d7	live	Biofilm_SubstrateArea	3	3	172449	8195.71
d7	live	Biofilm_SubstrateArea	15	3	133162	7621.89
d7	live	Biofilm_SubstratumCoverage	0	3	0.189503	0.1227
d7	live	Biofilm_SubstratumCoverage	1.5	3	0.78097	0.0286051
d7	live	Biofilm_SubstratumCoverage	3	3	0.958047	0.0455274
d7	live	Biofilm_SubstratumCoverage	15	3	0.739783	0.0423422
d7	live	Biofilm_Volume	0	3	180044	138047
d7	live	Biofilm_Volume	1.5	3	2.63338e+06	156302
d7	live	Biofilm_Volume	3	3	1.50818e+06	150219
d7	live	Biofilm_Volume	15	3	2.80019e+06	616907
d7	live	Biofilm_VolumePerSubstrate	0	3	5.06357	0.854788
d7	live	Biofilm_VolumePerSubstrate	1.5	3	18.7235	0.496662
d7	live	Biofilm_VolumePerSubstrate	3	3	8.78633	1.30597
d7	live	Biofilm_VolumePerSubstrate	15	3	20.9145	3.63757
d7	live	Biofilm_Width	0	3	497.476	28.9353
d7	live	Biofilm_Width	1.5	3	523.587	38.3335
d7	live	Biofilm_Width	3	3	695.404	122.556
d7	live	Biofilm_Width	15	3	563.439	46.9444
d7	dead	Biofilm_AspectRatio_HeightToLength	0	3	0.0100581	0.00182615
d7	dead	Biofilm_AspectRatio_HeightToLength	1.5	3	0.044752	0.00290467
d7	dead	Biofilm_AspectRatio_HeightToLength	3	3	0.015044	0.00415001
d7	dead	Biofilm_AspectRatio_HeightToLength	15	3	0.0471223	0.0103902
d7	dead	Biofilm_AspectRatio_HeightToWidth	0	3	0.01131	0.00199163
d7	dead	Biofilm_AspectRatio_HeightToWidth	1.5	3	0.0491683	0.00518085
d7	dead	Biofilm_AspectRatio_HeightToWidth	3	3	0.0124886	0.00369024
d7	dead	Biofilm_AspectRatio_HeightToWidth	15	3	0.0481663	0.00581452
d7	dead	Biofilm_AspectRatio_LengthToWidth	0	3	1.15022	0.303577
d7	dead	Biofilm_AspectRatio_LengthToWidth	1.5	3	1.10297	0.147603
d7	dead	Biofilm_AspectRatio_LengthToWidth	3	3	0.83052	0.105259
d7	dead	Biofilm_AspectRatio_LengthToWidth	15	3	1.04465	0.166987
d7	dead	Biofilm_BaseArea	0	3	229405	45838.3
d7	dead	Biofilm_BaseArea	1.5	3	231010	8120.05
d7	dead	Biofilm_BaseArea	3	3	260500	11980.7
d7	dead	Biofilm_BaseArea	15	3	224293	9728.03
d7	dead	Biofilm_BaseEccentricity	0	3	0.51987	0.194638
d7	dead	Biofilm_BaseEccentricity	1.5	3	0.447513	0.144066
d7	dead	Biofilm_BaseEccentricity	3	3	0.532993	0.167786
d7	dead	Biofilm_BaseEccentricity	15	3	0.441133	0.145974
d7	dead	Biofilm_Height	0	3	5.66787	0.357157
d7	dead	Biofilm_Height	1.5	3	25.3945	1.32964
d7	dead	Biofilm_Height	3	3	7.85513	2.05745
d7	dead	Biofilm_Height	15	3	25.3502	3.66544
d7	dead	Biofilm_Length	0	3	576.983	120.619
d7	dead	Biofilm_Length	1.5	3	568.998	46.0489
d7	dead	Biofilm_Length	3	3	523.699	26.8589
d7	dead	Biofilm_Length	15	3	545.209	50.4542
d7	dead	Biofilm_MeanThickness	0	3	8.25083	0.552733
d7	dead	Biofilm_MeanThickness	1.5	3	19.168	2.78511
d7	dead	Biofilm_MeanThickness	3	3	10.8486	1.71712
d7	dead	Biofilm_MeanThickness	15	3	23.4433	1.38844
d7	dead	Biofilm_OuterSurface	0	3	218270	189760
d7	dead	Biofilm_OuterSurface	1.5	3	620287	87197.1
d7	dead	Biofilm_OuterSurface	3	3	453666	8559.61
d7	dead	Biofilm_OuterSurface	15	3	582251	62437.9
d7	dead	Biofilm_OuterSurfaceIgnoreSubstratePerSubstrate	0	3	2.74147	1.19533
d7	dead	Biofilm_OuterSurfaceIgnoreSubstratePerSubstrate	1.5	3	3.1153	0.239502
d7	dead	Biofilm_OuterSurfaceIgnoreSubstratePerSubstrate	3	3	1.37903	0.164561
d7	dead	Biofilm_OuterSurfaceIgnoreSubstratePerSubstrate	15	3	4.01327	0.743755
d7	dead	Biofilm_OuterSurfaceIgnoreSubstratePerVolume	0	3	0.67798	0.384701
d7	dead	Biofilm_OuterSurfaceIgnoreSubstratePerVolume	1.5	3	0.15968	0.0258868
d7	dead	Biofilm_OuterSurfaceIgnoreSubstratePerVolume	3	3	0.159843	0.00602832
d7	dead	Biofilm_OuterSurfaceIgnoreSubstratePerVolume	15	3	0.18976	0.0275334
d7	dead	Biofilm_OuterSurfacePerSubstrate	0	3	4.1228	1.35479
d7	dead	Biofilm_OuterSurfacePerSubstrate	1.5	3	4.60937	0.349796
d7	dead	Biofilm_OuterSurfacePerSubstrate	3	3	2.60523	0.194085
d7	dead	Biofilm_OuterSurfacePerSubstrate	15	3	5.4386	0.741672
d7	dead	Biofilm_OuterSurfacePerVolume	0	3	1.00663	0.489139
d7	dead	Biofilm_OuterSurfacePerVolume	1.5	3	0.236377	0.0394324
d7	dead	Biofilm_OuterSurfacePerVolume	3	3	0.303067	0.019122
d7	dead	Biofilm_OuterSurfacePerVolume	15	3	0.257497	0.0247223
d7	dead	Biofilm_OuterSurface_ignoreSubstrate	0	3	149893	137438
d7	dead	Biofilm_OuterSurface_ignoreSubstrate	1.5	3	420409	70739.7
d7	dead	Biofilm_OuterSurface_ignoreSubstrate	3	3	239756	14987.6
d7	dead	Biofilm_OuterSurface_ignoreSubstrate	15	3	428261	57154.2
d7	dead	Biofilm_Roughness	0	3	0.0959127	0.0192146
d7	dead	Biofilm_Roughness	1.5	3	0.293603	0.0587168
d7	dead	Biofilm_Roughness	3	3	0.044819	0.0359775
d7	dead	Biofilm_Roughness	15	3	0.23833	0.0769043
d7	dead	Biofilm_SubstrateArea	0	3	46957.2	30890.1
d7	dead	Biofilm_SubstrateArea	1.5	3	135208	21835.2
d7	dead	Biofilm_SubstrateArea	3	3	174598	9329.51
d7	dead	Biofilm_SubstrateArea	15	3	108115	16716.6
d7	dead	Biofilm_SubstratumCoverage	0	3	0.26087	0.171611
d7	dead	Biofilm_SubstratumCoverage	1.5	3	0.751153	0.121301
d7	dead	Biofilm_SubstratumCoverage	3	3	0.96998	0.0518317
d7	dead	Biofilm_SubstratumCoverage	15	3	0.600637	0.0928697
d7	dead	Biofilm_Volume	0	3	208199	155991
d7	dead	Biofilm_Volume	1.5	3	2.68381e+06	617134
d7	dead	Biofilm_Volume	3	3	1.50184e+06	118679
d7	dead	Biofilm_Volume	15	3	2.27024e+06	277658
d7	dead	Biofilm_VolumePerSubstrate	0	3	4.4598	1.21742
d7	dead	Biofilm_VolumePerSubstrate	1.5	3	19.7172	1.95135
d7	dead	Biofilm_VolumePerSubstrate	3	3	8.64053	1.13552
d7	dead	Biofilm_VolumePerSubstrate	15	3	21.0671	0.855398
d7	dead	Biofilm_Width	0	3	508.667	64.0989
d7	dead	Biofilm_Width	1.5	3	518.392	28.464
d7	dead	Biofilm_Width	3	3	634.861	52.5161
d7	dead	Biofilm_Width	15	3	525.927	39.9039

## Sheet: tukey_all_pairs_all
day	kind	Parameter	group1	group2	meandiff	p_adj	lower	upper	reject
d1	live	Biofilm_AspectRatio_HeightToLength	0	1.5	0.0055	0.0475	0.0001	0.0109	TRUE
d1	live	Biofilm_AspectRatio_HeightToLength	0	3	0.007	0.0127	0.0016	0.0124	TRUE
d1	live	Biofilm_AspectRatio_HeightToLength	0	15	0.0044	0.1189	-0.001	0.0098	FALSE
d1	live	Biofilm_AspectRatio_HeightToLength	1.5	3	0.0015	0.8373	-0.0042	0.0073	FALSE
d1	live	Biofilm_AspectRatio_HeightToLength	1.5	15	-0.0011	0.9374	-0.0068	0.0047	FALSE
d1	live	Biofilm_AspectRatio_HeightToLength	3	15	-0.0026	0.5252	-0.0084	0.0032	FALSE
d1	live	Biofilm_AspectRatio_HeightToWidth	0	1.5	0.0026	0.3823	-0.0022	0.0075	FALSE
d1	live	Biofilm_AspectRatio_HeightToWidth	0	3	0.0043	0.088	-0.0006	0.0091	FALSE
d1	live	Biofilm_AspectRatio_HeightToWidth	0	15	0.0008	0.9481	-0.004	0.0057	FALSE
d1	live	Biofilm_AspectRatio_HeightToWidth	1.5	3	0.0016	0.7598	-0.0036	0.0068	FALSE
d1	live	Biofilm_AspectRatio_HeightToWidth	1.5	15	-0.0018	0.7102	-0.007	0.0034	FALSE
d1	live	Biofilm_AspectRatio_HeightToWidth	3	15	-0.0034	0.2345	-0.0086	0.0018	FALSE
d1	live	Biofilm_AspectRatio_LengthToWidth	0	1.5	-0.4485	0.2307	-1.122	0.2251	FALSE
d1	live	Biofilm_AspectRatio_LengthToWidth	0	3	-0.3991	0.3127	-1.0727	0.2744	FALSE
d1	live	Biofilm_AspectRatio_LengthToWidth	0	15	-0.5246	0.1399	-1.1982	0.149	FALSE
d1	live	Biofilm_AspectRatio_LengthToWidth	1.5	3	0.0493	0.9963	-0.6708	0.7694	FALSE
d1	live	Biofilm_AspectRatio_LengthToWidth	1.5	15	-0.0762	0.9868	-0.7962	0.6439	FALSE
d1	live	Biofilm_AspectRatio_LengthToWidth	3	15	-0.1255	0.9459	-0.8456	0.5946	FALSE
d1	live	Biofilm_BaseArea	0	1.5	-22963	0.4624	-69942.5	24016.6	FALSE
d1	live	Biofilm_BaseArea	0	3	-25203.5	0.389	-72183	21776	FALSE
d1	live	Biofilm_BaseArea	0	15	-14569.4	0.7703	-61548.9	32410.2	FALSE
d1	live	Biofilm_BaseArea	1.5	3	-2240.51	0.999	-52463.7	47982.7	FALSE
d1	live	Biofilm_BaseArea	1.5	15	8393.6	0.9517	-41829.6	58616.8	FALSE
d1	live	Biofilm_BaseArea	3	15	10634.1	0.909	-39589.1	60857.3	FALSE
d1	live	Biofilm_BaseEccentricity	0	1.5	-0.2127	0.5244	-0.6838	0.2584	FALSE
d1	live	Biofilm_BaseEccentricity	0	3	0.0085	0.9999	-0.4627	0.4796	FALSE
d1	live	Biofilm_BaseEccentricity	0	15	-0.0647	0.972	-0.5358	0.4064	FALSE
d1	live	Biofilm_BaseEccentricity	1.5	3	0.2212	0.5456	-0.2825	0.7248	FALSE
d1	live	Biofilm_BaseEccentricity	1.5	15	0.148	0.7966	-0.3557	0.6516	FALSE
d1	live	Biofilm_BaseEccentricity	3	15	-0.0732	0.9672	-0.5768	0.4305	FALSE
d1	live	Biofilm_Height	0	1.5	2.1104	0.0549	-0.043	4.2638	FALSE
d1	live	Biofilm_Height	0	3	2.8774	0.0106	0.724	5.0308	TRUE
d1	live	Biofilm_Height	0	15	1.3177	0.2891	-0.8357	3.4711	FALSE
d1	live	Biofilm_Height	1.5	3	0.767	0.7316	-1.5351	3.069	FALSE
d1	live	Biofilm_Height	1.5	15	-0.7927	0.7123	-3.0948	1.5094	FALSE
d1	live	Biofilm_Height	3	15	-1.5597	0.2194	-3.8617	0.7424	FALSE
d1	live	Biofilm_Length	0	1.5	-144.227	0.2083	-353.408	64.9545	FALSE
d1	live	Biofilm_Length	0	3	-135.802	0.2476	-344.983	73.3795	FALSE
d1	live	Biofilm_Length	0	15	-162.77	0.1404	-371.952	46.4108	FALSE
d1	live	Biofilm_Length	1.5	3	8.4251	0.9994	-215.199	232.049	FALSE
d1	live	Biofilm_Length	1.5	15	-18.5437	0.9935	-242.168	205.081	FALSE
d1	live	Biofilm_Length	3	15	-26.9688	0.9807	-250.593	196.655	FALSE
d1	live	Biofilm_MeanThickness	0	1.5	0.3279	0.9911	-3.2282	3.884	FALSE
d1	live	Biofilm_MeanThickness	0	3	-0.7923	0.8963	-4.3484	2.7638	FALSE
d1	live	Biofilm_MeanThickness	0	15	1.0284	0.8039	-2.5277	4.5845	FALSE
d1	live	Biofilm_MeanThickness	1.5	3	-1.1202	0.7953	-4.9218	2.6815	FALSE
d1	live	Biofilm_MeanThickness	1.5	15	0.7005	0.937	-3.1012	4.5021	FALSE
d1	live	Biofilm_MeanThickness	3	15	1.8206	0.4785	-1.981	5.6223	FALSE
d1	live	Biofilm_OuterSurface	0	1.5	90578.7	0.4522	-92349.2	273507	FALSE
d1	live	Biofilm_OuterSurface	0	3	-69855.8	0.6464	-252784	113072	FALSE
d1	live	Biofilm_OuterSurface	0	15	-144533	0.1329	-327461	38394.7	FALSE
d1	live	Biofilm_OuterSurface	1.5	3	-160435	0.1157	-355993	35123.7	FALSE
d1	live	Biofilm_OuterSurface	1.5	15	-235112	0.0195	-430670	-39553.8	TRUE
d1	live	Biofilm_OuterSurface	3	15	-74677.4	0.6464	-270236	120881	FALSE
d1	live	Biofilm_OuterSurfaceIgnoreSubstratePerSubstrate	0	1.5	-0.292	0.9986	-6.2789	5.6949	FALSE
d1	live	Biofilm_OuterSurfaceIgnoreSubstratePerSubstrate	0	3	-0.0777	1	-6.0646	5.9092	FALSE
d1	live	Biofilm_OuterSurfaceIgnoreSubstratePerSubstrate	0	15	3.3529	0.3556	-2.634	9.3397	FALSE
d1	live	Biofilm_OuterSurfaceIgnoreSubstratePerSubstrate	1.5	3	0.2143	0.9996	-6.186	6.6145	FALSE
d1	live	Biofilm_OuterSurfaceIgnoreSubstratePerSubstrate	1.5	15	3.6448	0.3427	-2.7554	10.0451	FALSE
d1	live	Biofilm_OuterSurfaceIgnoreSubstratePerSubstrate	3	15	3.4306	0.3897	-2.9697	9.8308	FALSE
d1	live	Biofilm_OuterSurfaceIgnoreSubstratePerVolume	0	1.5	-0.1119	0.8315	-0.5246	0.3009	FALSE
d1	live	Biofilm_OuterSurfaceIgnoreSubstratePerVolume	0	3	-0.1386	0.7269	-0.5514	0.2741	FALSE
d1	live	Biofilm_OuterSurfaceIgnoreSubstratePerVolume	0	15	0.3379	0.1165	-0.0748	0.7507	FALSE
d1	live	Biofilm_OuterSurfaceIgnoreSubstratePerVolume	1.5	3	-0.0268	0.9974	-0.468	0.4144	FALSE
d1	live	Biofilm_OuterSurfaceIgnoreSubstratePerVolume	1.5	15	0.4498	0.0456	0.0086	0.891	TRUE
d1	live	Biofilm_OuterSurfaceIgnoreSubstratePerVolume	3	15	0.4766	0.0343	0.0354	0.9178	TRUE
d1	live	Biofilm_OuterSurfacePerSubstrate	0	1.5	-0.8584	0.9861	-8.8462	7.1294	FALSE
d1	live	Biofilm_OuterSurfacePerSubstrate	0	3	-0.5444	0.9963	-8.5322	7.4434	FALSE
d1	live	Biofilm_OuterSurfacePerSubstrate	0	15	3.8882	0.4657	-4.0996	11.876	FALSE
d1	live	Biofilm_OuterSurfacePerSubstrate	1.5	3	0.314	0.9994	-8.2253	8.8533	FALSE
d1	live	Biofilm_OuterSurfacePerSubstrate	1.5	15	4.7466	0.3613	-3.7927	13.2859	FALSE
d1	live	Biofilm_OuterSurfacePerSubstrate	3	15	4.4326	0.4149	-4.1067	12.9719	FALSE
d1	live	Biofilm_OuterSurfacePerVolume	0	1.5	-0.2966	0.3152	-0.7988	0.2056	FALSE
d1	live	Biofilm_OuterSurfacePerVolume	0	3	-0.343	0.2143	-0.8452	0.1592	FALSE
d1	live	Biofilm_OuterSurfacePerVolume	0	15	0.253	0.4386	-0.2492	0.7552	FALSE
d1	live	Biofilm_OuterSurfacePerVolume	1.5	3	-0.0464	0.9927	-0.5832	0.4905	FALSE
d1	live	Biofilm_OuterSurfacePerVolume	1.5	15	0.5496	0.0447	0.0127	1.0865	TRUE
d1	live	Biofilm_OuterSurfacePerVolume	3	15	0.596	0.0299	0.0591	1.1328	TRUE
d1	live	Biofilm_OuterSurface_ignoreSubstrate	0	1.5	71534.5	0.1803	-27495.7	170565	FALSE
d1	live	Biofilm_OuterSurface_ignoreSubstrate	0	3	-27081	0.8279	-126111	71949.2	FALSE
d1	live	Biofilm_OuterSurface_ignoreSubstrate	0	15	-68317.2	0.2079	-167347	30713.1	FALSE
d1	live	Biofilm_OuterSurface_ignoreSubstrate	1.5	3	-98615.5	0.069	-204483	7252.26	FALSE
d1	live	Biofilm_OuterSurface_ignoreSubstrate	1.5	15	-139852	0.0113	-245719	-33983.9	TRUE
d1	live	Biofilm_OuterSurface_ignoreSubstrate	3	15	-41236.2	0.6328	-147104	64631.6	FALSE
d1	live	Biofilm_Roughness	0	1.5	0.0106	0.9969	-0.1539	0.175	FALSE
d1	live	Biofilm_Roughness	0	3	0.1096	0.2299	-0.0548	0.2741	FALSE
d1	live	Biofilm_Roughness	0	15	0.0339	0.9151	-0.1305	0.1984	FALSE
d1	live	Biofilm_Roughness	1.5	3	0.0991	0.3508	-0.0767	0.2749	FALSE
d1	live	Biofilm_Roughness	1.5	15	0.0233	0.9746	-0.1525	0.1992	FALSE
d1	live	Biofilm_Roughness	3	15	-0.0757	0.5602	-0.2515	0.1001	FALSE
d1	live	Biofilm_SubstrateArea	0	1.5	41046	0.1646	-14215.2	96307.2	FALSE
d1	live	Biofilm_SubstrateArea	0	3	-12022.8	0.9024	-67284	43238.4	FALSE
d1	live	Biofilm_SubstrateArea	0	15	-39636.7	0.1844	-94897.9	15624.5	FALSE
d1	live	Biofilm_SubstrateArea	1.5	3	-53068.8	0.0806	-112146	6007.88	FALSE
d1	live	Biofilm_SubstrateArea	1.5	15	-80682.8	0.0093	-139759	-21606	TRUE
d1	live	Biofilm_SubstrateArea	3	15	-27613.9	0.4975	-86690.6	31462.8	FALSE
d1	live	Biofilm_SubstratumCoverage	0	1.5	0.228	0.1646	-0.079	0.535	FALSE
d1	live	Biofilm_SubstratumCoverage	0	3	-0.0668	0.9024	-0.3738	0.2402	FALSE
d1	live	Biofilm_SubstratumCoverage	0	15	-0.2202	0.1844	-0.5272	0.0868	FALSE
d1	live	Biofilm_SubstratumCoverage	1.5	3	-0.2948	0.0806	-0.623	0.0334	FALSE
d1	live	Biofilm_SubstratumCoverage	1.5	15	-0.4482	0.0093	-0.7764	-0.12	TRUE
d1	live	Biofilm_SubstratumCoverage	3	15	-0.1534	0.4975	-0.4816	0.1748	FALSE
d1	live	Biofilm_Volume	0	1.5	146417	0.0945	-23009	315844	FALSE
d1	live	Biofilm_Volume	0	3	-13752.4	0.9939	-183179	155674	FALSE
d1	live	Biofilm_Volume	0	15	-131089	0.1432	-300515	38337.3	FALSE
d1	live	Biofilm_Volume	1.5	3	-160170	0.086	-341294	20954.6	FALSE
d1	live	Biofilm_Volume	1.5	15	-277506	0.0045	-458631	-96382	TRUE
d1	live	Biofilm_Volume	3	15	-117337	0.249	-298461	63787.7	FALSE
d1	live	Biofilm_VolumePerSubstrate	0	1.5	0.1428	0.9992	-3.3939	3.6795	FALSE
d1	live	Biofilm_VolumePerSubstrate	0	3	0.6984	0.9243	-2.8383	4.235	FALSE
d1	live	Biofilm_VolumePerSubstrate	0	15	1.5074	0.568	-2.0293	5.0441	FALSE
d1	live	Biofilm_VolumePerSubstrate	1.5	3	0.5556	0.9662	-3.2253	4.3364	FALSE
d1	live	Biofilm_VolumePerSubstrate	1.5	15	1.3646	0.6834	-2.4162	5.1455	FALSE
d1	live	Biofilm_VolumePerSubstrate	3	15	0.8091	0.9065	-2.9718	4.5899	FALSE
d1	live	Biofilm_Width	0	1.5	72.9685	0.623	-111.729	257.666	FALSE
d1	live	Biofilm_Width	0	3	67.0222	0.6799	-117.676	251.72	FALSE
d1	live	Biofilm_Width	0	15	123.997	0.2253	-60.7011	308.695	FALSE
d1	live	Biofilm_Width	1.5	3	-5.9462	0.9997	-203.397	191.504	FALSE
d1	live	Biofilm_Width	1.5	15	51.0283	0.8497	-146.422	248.479	FALSE
d1	live	Biofilm_Width	3	15	56.9745	0.8049	-140.476	254.425	FALSE
d1	dead	Biofilm_AspectRatio_HeightToLength	0	1.5	0.0048	0.0208	0.0008	0.0088	TRUE
d1	dead	Biofilm_AspectRatio_HeightToLength	0	3	0.0057	0.0071	0.0017	0.0098	TRUE
d1	dead	Biofilm_AspectRatio_HeightToLength	0	15	0.0009	0.8935	-0.0031	0.0049	FALSE
d1	dead	Biofilm_AspectRatio_HeightToLength	1.5	3	0.001	0.8968	-0.0034	0.0053	FALSE
d1	dead	Biofilm_AspectRatio_HeightToLength	1.5	15	-0.0039	0.0798	-0.0082	0.0004	FALSE
d1	dead	Biofilm_AspectRatio_HeightToLength	3	15	-0.0048	0.0281	-0.0091	-0.0005	TRUE
d1	dead	Biofilm_AspectRatio_HeightToWidth	0	1.5	0.0023	0.432	-0.0022	0.0068	FALSE
d1	dead	Biofilm_AspectRatio_HeightToWidth	0	3	0.0043	0.061	-0.0002	0.0088	FALSE
d1	dead	Biofilm_AspectRatio_HeightToWidth	0	15	-0.0009	0.9244	-0.0054	0.0036	FALSE
d1	dead	Biofilm_AspectRatio_HeightToWidth	1.5	3	0.002	0.5777	-0.0028	0.0068	FALSE
d1	dead	Biofilm_AspectRatio_HeightToWidth	1.5	15	-0.0032	0.2367	-0.008	0.0016	FALSE
d1	dead	Biofilm_AspectRatio_HeightToWidth	3	15	-0.0052	0.0343	-0.01	-0.0004	TRUE
d1	dead	Biofilm_AspectRatio_LengthToWidth	0	1.5	-0.21	0.5796	-0.7104	0.2904	FALSE
d1	dead	Biofilm_AspectRatio_LengthToWidth	0	3	-0.1374	0.8263	-0.6378	0.363	FALSE
d1	dead	Biofilm_AspectRatio_LengthToWidth	0	15	-0.1809	0.6825	-0.6812	0.3195	FALSE
d1	dead	Biofilm_AspectRatio_LengthToWidth	1.5	3	0.0726	0.973	-0.4623	0.6076	FALSE
d1	dead	Biofilm_AspectRatio_LengthToWidth	1.5	15	0.0291	0.9981	-0.5058	0.5641	FALSE
d1	dead	Biofilm_AspectRatio_LengthToWidth	3	15	-0.0435	0.9939	-0.5784	0.4915	FALSE
d1	dead	Biofilm_BaseArea	0	1.5	11930.8	0.6386	-18956.9	42818.4	FALSE
d1	dead	Biofilm_BaseArea	0	3	8251.99	0.8372	-22635.7	39139.6	FALSE
d1	dead	Biofilm_BaseArea	0	15	11920.3	0.6392	-18967.3	42808	FALSE
d1	dead	Biofilm_BaseArea	1.5	3	-3678.79	0.9846	-36699.1	29341.5	FALSE
d1	dead	Biofilm_BaseArea	1.5	15	-10.462	1	-33030.7	33009.8	FALSE
d1	dead	Biofilm_BaseArea	3	15	3668.33	0.9847	-29352	36688.6	FALSE
d1	dead	Biofilm_BaseEccentricity	0	1.5	-0.1155	0.5338	-0.3875	0.1564	FALSE
d1	dead	Biofilm_BaseEccentricity	0	3	0.1812	0.211	-0.0907	0.4532	FALSE
d1	dead	Biofilm_BaseEccentricity	0	15	0.1683	0.1818	-0.0716	0.4081	FALSE
d1	dead	Biofilm_BaseEccentricity	1.5	3	0.2968	0.0633	-0.0173	0.6108	FALSE
d1	dead	Biofilm_BaseEccentricity	1.5	15	0.2838	0.0522	-0.0029	0.5704	FALSE
d1	dead	Biofilm_BaseEccentricity	3	15	-0.013	0.9987	-0.2996	0.2737	FALSE
d1	dead	Biofilm_Height	0	1.5	2.068	0.0238	0.2837	3.8522	TRUE
d1	dead	Biofilm_Height	0	3	2.8263	0.0036	1.0421	4.6105	TRUE
d1	dead	Biofilm_Height	0	15	0.092	0.9984	-1.6922	1.8763	FALSE
d1	dead	Biofilm_Height	1.5	3	0.7583	0.6185	-1.1491	2.6658	FALSE
d1	dead	Biofilm_Height	1.5	15	-1.9759	0.0422	-3.8834	-0.0685	TRUE
d1	dead	Biofilm_Height	3	15	-2.7343	0.0069	-4.6417	-0.8268	TRUE
d1	dead	Biofilm_Length	0	1.5	-46.3451	0.6806	-174.195	81.5047	FALSE
d1	dead	Biofilm_Length	0	3	-29.7832	0.8838	-157.633	98.0666	FALSE
d1	dead	Biofilm_Length	0	15	-40.2815	0.7621	-168.131	87.5682	FALSE
d1	dead	Biofilm_Length	1.5	3	16.5619	0.9804	-120.115	153.239	FALSE
d1	dead	Biofilm_Length	1.5	15	6.0636	0.999	-130.614	142.741	FALSE
d1	dead	Biofilm_Length	3	15	-10.4984	0.9948	-147.175	126.179	FALSE
d1	dead	Biofilm_MeanThickness	0	1.5	-0.0265	1	-3.096	3.043	FALSE
d1	dead	Biofilm_MeanThickness	0	3	-1.3306	0.5554	-4.4002	1.7389	FALSE
d1	dead	Biofilm_MeanThickness	0	15	-1.3138	0.5649	-4.3833	1.7557	FALSE
d1	dead	Biofilm_MeanThickness	1.5	3	-1.3041	0.6188	-4.5856	1.9773	FALSE
d1	dead	Biofilm_MeanThickness	1.5	15	-1.2873	0.6279	-4.5688	1.9942	FALSE
d1	dead	Biofilm_MeanThickness	3	15	0.0168	1	-3.2646	3.2983	FALSE
d1	dead	Biofilm_OuterSurface	0	1.5	-31147.8	0.8682	-161647	99351	FALSE
d1	dead	Biofilm_OuterSurface	0	3	-127747	0.055	-258246	2751.35	FALSE
d1	dead	Biofilm_OuterSurface	0	15	-233810	0.0019	-364309	-103311	TRUE
d1	dead	Biofilm_OuterSurface	1.5	3	-96599.6	0.1608	-227098	33899.2	FALSE
d1	dead	Biofilm_OuterSurface	1.5	15	-202662	0.0048	-333161	-72163.6	TRUE
d1	dead	Biofilm_OuterSurface	3	15	-106063	0.1165	-236562	24436	FALSE
d1	dead	Biofilm_OuterSurfaceIgnoreSubstratePerSubstrate	0	1.5	-0.422	0.839	-2.0505	1.2064	FALSE
d1	dead	Biofilm_OuterSurfaceIgnoreSubstratePerSubstrate	0	3	-0.0836	0.9983	-1.712	1.5448	FALSE
d1	dead	Biofilm_OuterSurfaceIgnoreSubstratePerSubstrate	0	15	0.4518	0.8599	-1.3947	2.2982	FALSE
d1	dead	Biofilm_OuterSurfaceIgnoreSubstratePerSubstrate	1.5	3	0.3384	0.922	-1.4024	2.0793	FALSE
d1	dead	Biofilm_OuterSurfaceIgnoreSubstratePerSubstrate	1.5	15	0.8738	0.5127	-1.0725	2.8202	FALSE
d1	dead	Biofilm_OuterSurfaceIgnoreSubstratePerSubstrate	3	15	0.5354	0.8148	-1.411	2.4817	FALSE
d1	dead	Biofilm_OuterSurfaceIgnoreSubstratePerVolume	0	1.5	0.0094	0.999	-0.2121	0.2309	FALSE
d1	dead	Biofilm_OuterSurfaceIgnoreSubstratePerVolume	0	3	0.192	0.0914	-0.0296	0.4135	FALSE
d1	dead	Biofilm_OuterSurfaceIgnoreSubstratePerVolume	0	15	0.4689	0.0006	0.2474	0.6905	TRUE
d1	dead	Biofilm_OuterSurfaceIgnoreSubstratePerVolume	1.5	3	0.1826	0.1106	-0.0389	0.4041	FALSE
d1	dead	Biofilm_OuterSurfaceIgnoreSubstratePerVolume	1.5	15	0.4596	0.0007	0.238	0.6811	TRUE
d1	dead	Biofilm_OuterSurfaceIgnoreSubstratePerVolume	3	15	0.277	0.0166	0.0555	0.4985	TRUE
d1	dead	Biofilm_OuterSurfacePerSubstrate	0	1.5	-0.712	0.5575	-2.3952	0.9711	FALSE
d1	dead	Biofilm_OuterSurfacePerSubstrate	0	3	-0.3415	0.9128	-2.0246	1.3417	FALSE
d1	dead	Biofilm_OuterSurfacePerSubstrate	0	15	0.2532	0.9726	-1.6553	2.1617	FALSE
d1	dead	Biofilm_OuterSurfacePerSubstrate	1.5	3	0.3706	0.9093	-1.4288	2.1699	FALSE
d1	dead	Biofilm_OuterSurfacePerSubstrate	1.5	15	0.9652	0.4614	-1.0465	2.977	FALSE
d1	dead	Biofilm_OuterSurfacePerSubstrate	3	15	0.5946	0.7818	-1.4171	2.6064	FALSE
d1	dead	Biofilm_OuterSurfacePerVolume	0	1.5	-0.271	0.4913	-0.8461	0.3042	FALSE
d1	dead	Biofilm_OuterSurfacePerVolume	0	3	-0.0237	0.9992	-0.5988	0.5515	FALSE
d1	dead	Biofilm_OuterSurfacePerVolume	0	15	0.3149	0.373	-0.2602	0.8901	FALSE
d1	dead	Biofilm_OuterSurfacePerVolume	1.5	3	0.2473	0.6103	-0.3675	0.8622	FALSE
d1	dead	Biofilm_OuterSurfacePerVolume	1.5	15	0.5859	0.0624	-0.029	1.2007	FALSE
d1	dead	Biofilm_OuterSurfacePerVolume	3	15	0.3386	0.3686	-0.2763	0.9534	FALSE
d1	dead	Biofilm_OuterSurface_ignoreSubstrate	0	1.5	-3819.31	0.9982	-76527.7	68889.1	FALSE
d1	dead	Biofilm_OuterSurface_ignoreSubstrate	0	3	-56405.4	0.1374	-129114	16303	FALSE
d1	dead	Biofilm_OuterSurface_ignoreSubstrate	0	15	-118750	0.0035	-191459	-46041.8	TRUE
d1	dead	Biofilm_OuterSurface_ignoreSubstrate	1.5	3	-52586.1	0.1732	-125295	20122.3	FALSE
d1	dead	Biofilm_OuterSurface_ignoreSubstrate	1.5	15	-114931	0.0043	-187639	-42222.4	TRUE
d1	dead	Biofilm_OuterSurface_ignoreSubstrate	3	15	-62344.7	0.0952	-135053	10363.7	FALSE
d1	dead	Biofilm_Roughness	0	1.5	0.0823	0.3255	-0.0614	0.226	FALSE
d1	dead	Biofilm_Roughness	0	3	0.0837	0.2274	-0.0431	0.2104	FALSE
d1	dead	Biofilm_Roughness	0	15	0.1112	0.0868	-0.0155	0.238	FALSE
d1	dead	Biofilm_Roughness	1.5	3	0.0013	1	-0.1501	0.1528	FALSE
d1	dead	Biofilm_Roughness	1.5	15	0.0289	0.9256	-0.1225	0.1804	FALSE
d1	dead	Biofilm_Roughness	3	15	0.0276	0.9119	-0.1079	0.1631	FALSE
d1	dead	Biofilm_SubstrateArea	0	1.5	447.981	1	-51321.4	52217.4	FALSE
d1	dead	Biofilm_SubstrateArea	0	3	-35350.3	0.2064	-87119.8	16419.1	FALSE
d1	dead	Biofilm_SubstrateArea	0	15	-75436.5	0.007	-127206	-23667	TRUE
d1	dead	Biofilm_SubstrateArea	1.5	3	-35798.3	0.1989	-87567.7	15971.1	FALSE
d1	dead	Biofilm_SubstrateArea	1.5	15	-75884.5	0.0068	-127654	-24115	TRUE
d1	dead	Biofilm_SubstrateArea	3	15	-40086.1	0.1383	-91855.6	11683.3	FALSE
d1	dead	Biofilm_SubstratumCoverage	0	1.5	0.0025	1	-0.2851	0.2901	FALSE
d1	dead	Biofilm_SubstratumCoverage	0	3	-0.1964	0.2064	-0.484	0.0912	FALSE
d1	dead	Biofilm_SubstratumCoverage	0	15	-0.4191	0.007	-0.7067	-0.1315	TRUE
d1	dead	Biofilm_SubstratumCoverage	1.5	3	-0.1989	0.1989	-0.4865	0.0887	FALSE
d1	dead	Biofilm_SubstratumCoverage	1.5	15	-0.4216	0.0068	-0.7092	-0.134	TRUE
d1	dead	Biofilm_SubstratumCoverage	3	15	-0.2227	0.1383	-0.5103	0.0649	FALSE
d1	dead	Biofilm_Volume	0	1.5	-4519.81	0.9997	-165019	155980	FALSE
d1	dead	Biofilm_Volume	0	3	-159347	0.0516	-319846	1152.51	FALSE
d1	dead	Biofilm_Volume	0	15	-269888	0.0029	-430388	-109389	TRUE
d1	dead	Biofilm_Volume	1.5	3	-154827	0.0586	-315327	5672.32	FALSE
d1	dead	Biofilm_Volume	1.5	15	-265368	0.0032	-425868	-104869	TRUE
d1	dead	Biofilm_Volume	3	15	-110541	0.2013	-271041	49958.4	FALSE
d1	dead	Biofilm_VolumePerSubstrate	0	1.5	0.1793	0.9553	-0.9544	1.3129	FALSE
d1	dead	Biofilm_VolumePerSubstrate	0	3	-0.3295	0.7899	-1.4631	0.8041	FALSE
d1	dead	Biofilm_VolumePerSubstrate	0	15	-0.7216	0.3406	-2.007	0.5638	FALSE
d1	dead	Biofilm_VolumePerSubstrate	1.5	3	-0.5088	0.5632	-1.7207	0.7031	FALSE
d1	dead	Biofilm_VolumePerSubstrate	1.5	15	-0.9009	0.2229	-2.2559	0.4541	FALSE
d1	dead	Biofilm_VolumePerSubstrate	3	15	-0.3921	0.7919	-1.7471	0.9628	FALSE
d1	dead	Biofilm_Width	0	1.5	77.5841	0.5579	-101.988	257.156	FALSE
d1	dead	Biofilm_Width	0	3	53.2015	0.7927	-126.37	232.773	FALSE
d1	dead	Biofilm_Width	0	15	75.6027	0.5772	-103.969	255.174	FALSE
d1	dead	Biofilm_Width	1.5	3	-24.3826	0.9776	-216.353	167.588	FALSE
d1	dead	Biofilm_Width	1.5	15	-1.9814	1	-193.952	189.989	FALSE
d1	dead	Biofilm_Width	3	15	22.4012	0.9824	-169.569	214.371	FALSE
d2	live	Biofilm_AspectRatio_HeightToLength	0	1.5	-0.0136	0.5109	-0.0426	0.0155	FALSE
d2	live	Biofilm_AspectRatio_HeightToLength	0	3	-0.0099	0.7314	-0.0389	0.0192	FALSE
d2	live	Biofilm_AspectRatio_HeightToLength	0	15	0.003	0.9853	-0.0239	0.0299	FALSE
d2	live	Biofilm_AspectRatio_HeightToLength	1.5	3	0.0037	0.9825	-0.0274	0.0348	FALSE
d2	live	Biofilm_AspectRatio_HeightToLength	1.5	15	0.0166	0.3513	-0.0125	0.0457	FALSE
d2	live	Biofilm_AspectRatio_HeightToLength	3	15	0.0129	0.5507	-0.0162	0.042	FALSE
d2	live	Biofilm_AspectRatio_HeightToWidth	0	1.5	-0.0127	0.4884	-0.0392	0.0137	FALSE
d2	live	Biofilm_AspectRatio_HeightToWidth	0	3	-0.011	0.6005	-0.0374	0.0155	FALSE
d2	live	Biofilm_AspectRatio_HeightToWidth	0	15	-0.0007	0.9997	-0.0252	0.0238	FALSE
d2	live	Biofilm_AspectRatio_HeightToWidth	1.5	3	0.0017	0.9975	-0.0265	0.03	FALSE
d2	live	Biofilm_AspectRatio_HeightToWidth	1.5	15	0.012	0.5339	-0.0145	0.0384	FALSE
d2	live	Biofilm_AspectRatio_HeightToWidth	3	15	0.0103	0.6482	-0.0162	0.0367	FALSE
d2	live	Biofilm_AspectRatio_LengthToWidth	0	1.5	0.0382	0.9987	-0.74	0.8164	FALSE
d2	live	Biofilm_AspectRatio_LengthToWidth	0	3	-0.2002	0.8586	-0.9784	0.578	FALSE
d2	live	Biofilm_AspectRatio_LengthToWidth	0	15	-0.2375	0.7483	-0.958	0.483	FALSE
d2	live	Biofilm_AspectRatio_LengthToWidth	1.5	3	-0.2384	0.8168	-1.0704	0.5935	FALSE
d2	live	Biofilm_AspectRatio_LengthToWidth	1.5	15	-0.2757	0.7067	-1.0539	0.5025	FALSE
d2	live	Biofilm_AspectRatio_LengthToWidth	3	15	-0.0373	0.9988	-0.8155	0.741	FALSE
d2	live	Biofilm_BaseArea	0	1.5	69069.7	0.0937	-10338.3	148478	FALSE
d2	live	Biofilm_BaseArea	0	3	59311.1	0.1662	-20097	138719	FALSE
d2	live	Biofilm_BaseArea	0	15	86547.2	0.0211	13029.7	160065	TRUE
d2	live	Biofilm_BaseArea	1.5	3	-9758.63	0.9842	-94649.4	75132.1	FALSE
d2	live	Biofilm_BaseArea	1.5	15	17477.5	0.9048	-61930.5	96885.5	FALSE
d2	live	Biofilm_BaseArea	3	15	27236.1	0.7259	-52171.9	106644	FALSE
d2	live	Biofilm_BaseEccentricity	0	1.5	-0.0322	0.997	-0.5244	0.4599	FALSE
d2	live	Biofilm_BaseEccentricity	0	3	-0.2547	0.4292	-0.7469	0.2374	FALSE
d2	live	Biofilm_BaseEccentricity	0	15	-0.2396	0.4163	-0.6953	0.216	FALSE
d2	live	Biofilm_BaseEccentricity	1.5	3	-0.2225	0.5867	-0.7486	0.3036	FALSE
d2	live	Biofilm_BaseEccentricity	1.5	15	-0.2074	0.5892	-0.6996	0.2847	FALSE
d2	live	Biofilm_BaseEccentricity	3	15	0.0151	0.9997	-0.4771	0.5072	FALSE
d2	live	Biofilm_Height	0	1.5	-3.94	0.7089	-15.1022	7.2223	FALSE
d2	live	Biofilm_Height	0	3	-2.5781	0.8922	-13.7404	8.5841	FALSE
d2	live	Biofilm_Height	0	15	4.165	0.6215	-6.1693	14.4992	FALSE
d2	live	Biofilm_Height	1.5	3	1.3618	0.9845	-10.5711	13.2947	FALSE
d2	live	Biofilm_Height	1.5	15	8.1049	0.1826	-3.0573	19.2671	FALSE
d2	live	Biofilm_Height	3	15	6.7431	0.3079	-4.4191	17.9053	FALSE
d2	live	Biofilm_Length	0	1.5	120.245	0.2405	-61.0271	301.517	FALSE
d2	live	Biofilm_Length	0	3	48.4482	0.8449	-132.824	229.72	FALSE
d2	live	Biofilm_Length	0	15	64.2839	0.6566	-103.541	232.109	FALSE
d2	live	Biofilm_Length	1.5	3	-71.7968	0.6786	-265.585	121.991	FALSE
d2	live	Biofilm_Length	1.5	15	-55.9611	0.7824	-237.233	125.311	FALSE
d2	live	Biofilm_Length	3	15	15.8357	0.9929	-165.436	197.108	FALSE
d2	live	Biofilm_MeanThickness	0	1.5	-3.4425	0.5881	-11.5986	4.7136	FALSE
d2	live	Biofilm_MeanThickness	0	3	-1.5687	0.9333	-9.7248	6.5874	FALSE
d2	live	Biofilm_MeanThickness	0	15	3.2572	0.572	-4.2939	10.8082	FALSE
d2	live	Biofilm_MeanThickness	1.5	3	1.8738	0.9105	-6.8454	10.593	FALSE
d2	live	Biofilm_MeanThickness	1.5	15	6.6997	0.1178	-1.4564	14.8558	FALSE
d2	live	Biofilm_MeanThickness	3	15	4.8259	0.3237	-3.3302	12.982	FALSE
d2	live	Biofilm_OuterSurface	0	1.5	79234	0.8585	-228621	387089	FALSE
d2	live	Biofilm_OuterSurface	0	3	98228.8	0.7657	-209626	406084	FALSE
d2	live	Biofilm_OuterSurface	0	15	353344	0.0156	68325.8	638362	TRUE
d2	live	Biofilm_OuterSurface	1.5	3	18994.8	0.9979	-310116	348106	FALSE
d2	live	Biofilm_OuterSurface	1.5	15	274110	0.0849	-33744.8	581965	FALSE
d2	live	Biofilm_OuterSurface	3	15	255115	0.1138	-52739.6	562970	FALSE
d2	live	Biofilm_OuterSurfaceIgnoreSubstratePerSubstrate	0	1.5	-5.1252	0.3793	-14.4274	4.177	FALSE
d2	live	Biofilm_OuterSurfaceIgnoreSubstratePerSubstrate	0	3	-3.067	0.7482	-12.3692	6.2352	FALSE
d2	live	Biofilm_OuterSurfaceIgnoreSubstratePerSubstrate	0	15	0.0759	1	-8.5362	8.6881	FALSE
d2	live	Biofilm_OuterSurfaceIgnoreSubstratePerSubstrate	1.5	3	2.0582	0.9189	-7.8862	12.0027	FALSE
d2	live	Biofilm_OuterSurfaceIgnoreSubstratePerSubstrate	1.5	15	5.2012	0.3677	-4.101	14.5033	FALSE
d2	live	Biofilm_OuterSurfaceIgnoreSubstratePerSubstrate	3	15	3.1429	0.7346	-6.1593	12.4451	FALSE
d2	live	Biofilm_OuterSurfaceIgnoreSubstratePerVolume	0	1.5	-0.7226	0.0929	-1.5517	0.1065	FALSE
d2	live	Biofilm_OuterSurfaceIgnoreSubstratePerVolume	0	3	-0.4723	0.3531	-1.3014	0.3568	FALSE
d2	live	Biofilm_OuterSurfaceIgnoreSubstratePerVolume	0	15	-0.658	0.0995	-1.4257	0.1096	FALSE
d2	live	Biofilm_OuterSurfaceIgnoreSubstratePerVolume	1.5	3	0.2503	0.8229	-0.636	1.1367	FALSE
d2	live	Biofilm_OuterSurfaceIgnoreSubstratePerVolume	1.5	15	0.0646	0.9949	-0.7645	0.8937	FALSE
d2	live	Biofilm_OuterSurfaceIgnoreSubstratePerVolume	3	15	-0.1858	0.9003	-1.0149	0.6434	FALSE
d2	live	Biofilm_OuterSurfacePerSubstrate	0	1.5	-5.1037	0.4574	-15.3184	5.111	FALSE
d2	live	Biofilm_OuterSurfacePerSubstrate	0	3	-3.0914	0.792	-13.3061	7.1232	FALSE
d2	live	Biofilm_OuterSurfacePerSubstrate	0	15	0.7422	0.9948	-8.7147	10.1992	FALSE
d2	live	Biofilm_OuterSurfacePerSubstrate	1.5	3	2.0122	0.9406	-8.9077	12.9322	FALSE
d2	live	Biofilm_OuterSurfacePerSubstrate	1.5	15	5.8459	0.3494	-4.3688	16.0606	FALSE
d2	live	Biofilm_OuterSurfacePerSubstrate	3	15	3.8337	0.6702	-6.381	14.0483	FALSE
d2	live	Biofilm_OuterSurfacePerVolume	0	1.5	-0.6117	0.1764	-1.4453	0.2219	FALSE
d2	live	Biofilm_OuterSurfacePerVolume	0	3	-0.4593	0.3793	-1.293	0.3743	FALSE
d2	live	Biofilm_OuterSurfacePerVolume	0	15	-0.6738	0.0923	-1.4456	0.098	FALSE
d2	live	Biofilm_OuterSurfacePerVolume	1.5	3	0.1524	0.9516	-0.7388	1.0436	FALSE
d2	live	Biofilm_OuterSurfacePerVolume	1.5	15	-0.0621	0.9956	-0.8957	0.7716	FALSE
d2	live	Biofilm_OuterSurfacePerVolume	3	15	-0.2144	0.8588	-1.0481	0.6192	FALSE
d2	live	Biofilm_OuterSurface_ignoreSubstrate	0	1.5	31322.5	0.9609	-166637	229282	FALSE
d2	live	Biofilm_OuterSurface_ignoreSubstrate	0	3	60693.3	0.7858	-137266	258653	FALSE
d2	live	Biofilm_OuterSurface_ignoreSubstrate	0	15	248907	0.0089	65632	432182	TRUE
d2	live	Biofilm_OuterSurface_ignoreSubstrate	1.5	3	29370.8	0.9729	-182257	240998	FALSE
d2	live	Biofilm_OuterSurface_ignoreSubstrate	1.5	15	217584	0.0309	19624.9	415544	TRUE
d2	live	Biofilm_OuterSurface_ignoreSubstrate	3	15	188214	0.0635	-9745.89	386173	FALSE
d2	live	Biofilm_Roughness	0	1.5	0.0771	0.608	-0.1107	0.265	FALSE
d2	live	Biofilm_Roughness	0	3	0.0238	0.979	-0.164	0.2117	FALSE
d2	live	Biofilm_Roughness	0	15	0.0978	0.363	-0.0761	0.2717	FALSE
d2	live	Biofilm_Roughness	1.5	3	-0.0533	0.8474	-0.2541	0.1475	FALSE
d2	live	Biofilm_Roughness	1.5	15	0.0207	0.9861	-0.1672	0.2085	FALSE
d2	live	Biofilm_Roughness	3	15	0.074	0.6377	-0.1138	0.2618	FALSE
d2	live	Biofilm_SubstrateArea	0	1.5	39003.6	0.7122	-72104.9	150112	FALSE
d2	live	Biofilm_SubstrateArea	0	3	29271.9	0.8502	-81836.6	140380	FALSE
d2	live	Biofilm_SubstrateArea	0	15	70492.1	0.2187	-32374.4	173359	FALSE
d2	live	Biofilm_SubstrateArea	1.5	3	-9731.7	0.9941	-128512	109048	FALSE
d2	live	Biofilm_SubstrateArea	1.5	15	31488.4	0.8215	-79620.1	142597	FALSE
d2	live	Biofilm_SubstrateArea	3	15	41220.1	0.6777	-69888.4	152329	FALSE
d2	live	Biofilm_SubstratumCoverage	0	1.5	0.2167	0.7122	-0.4006	0.8339	FALSE
d2	live	Biofilm_SubstratumCoverage	0	3	0.1626	0.8502	-0.4546	0.7799	FALSE
d2	live	Biofilm_SubstratumCoverage	0	15	0.3916	0.2187	-0.1799	0.9631	FALSE
d2	live	Biofilm_SubstratumCoverage	1.5	3	-0.0541	0.9941	-0.7139	0.6058	FALSE
d2	live	Biofilm_SubstratumCoverage	1.5	15	0.1749	0.8215	-0.4423	0.7922	FALSE
d2	live	Biofilm_SubstratumCoverage	3	15	0.229	0.6777	-0.3883	0.8463	FALSE
d2	live	Biofilm_Volume	0	1.5	96282.4	0.9731	-598547	791112	FALSE
d2	live	Biofilm_Volume	0	3	134855	0.9317	-559975	829685	FALSE
d2	live	Biofilm_Volume	0	15	532948	0.114	-110339	1.17624e+06	FALSE
d2	live	Biofilm_Volume	1.5	3	38572.4	0.9985	-704232	781377	FALSE
d2	live	Biofilm_Volume	1.5	15	436666	0.2787	-258164	1.1315e+06	FALSE
d2	live	Biofilm_Volume	3	15	398094	0.3486	-296736	1.09292e+06	FALSE
d2	live	Biofilm_VolumePerSubstrate	0	1.5	-1.3854	0.9537	-9.6218	6.851	FALSE
d2	live	Biofilm_VolumePerSubstrate	0	3	-0.5944	0.9959	-8.8308	7.642	FALSE
d2	live	Biofilm_VolumePerSubstrate	0	15	4.8854	0.2648	-2.74	12.5109	FALSE
d2	live	Biofilm_VolumePerSubstrate	1.5	3	0.791	0.9923	-8.0141	9.5961	FALSE
d2	live	Biofilm_VolumePerSubstrate	1.5	15	6.2708	0.1556	-1.9656	14.5073	FALSE
d2	live	Biofilm_VolumePerSubstrate	3	15	5.4799	0.2385	-2.7566	13.7163	FALSE
d2	live	Biofilm_Width	0	1.5	59.7177	0.8207	-150.614	270.05	FALSE
d2	live	Biofilm_Width	0	3	100.134	0.4958	-110.198	310.467	FALSE
d2	live	Biofilm_Width	0	15	157.807	0.124	-36.9224	352.537	FALSE
d2	live	Biofilm_Width	1.5	3	40.4168	0.9445	-184.438	265.271	FALSE
d2	live	Biofilm_Width	1.5	15	98.0896	0.5121	-112.243	308.422	FALSE
d2	live	Biofilm_Width	3	15	57.6729	0.835	-152.659	268.005	FALSE
d2	dead	Biofilm_AspectRatio_HeightToLength	0	1.5	-0.0135	0.5206	-0.0429	0.0158	FALSE
d2	dead	Biofilm_AspectRatio_HeightToLength	0	3	-0.0102	0.7209	-0.0395	0.0192	FALSE
d2	dead	Biofilm_AspectRatio_HeightToLength	0	15	0.0027	0.9893	-0.0245	0.0299	FALSE
d2	dead	Biofilm_AspectRatio_HeightToLength	1.5	3	0.0034	0.9868	-0.028	0.0348	FALSE
d2	dead	Biofilm_AspectRatio_HeightToLength	1.5	15	0.0163	0.3743	-0.0131	0.0457	FALSE
d2	dead	Biofilm_AspectRatio_HeightToLength	3	15	0.0129	0.5586	-0.0165	0.0423	FALSE
d2	dead	Biofilm_AspectRatio_HeightToWidth	0	1.5	-0.0132	0.4783	-0.0402	0.0139	FALSE
d2	dead	Biofilm_AspectRatio_HeightToWidth	0	3	-0.0118	0.5647	-0.0388	0.0153	FALSE
d2	dead	Biofilm_AspectRatio_HeightToWidth	0	15	-0.0002	1	-0.0253	0.0248	FALSE
d2	dead	Biofilm_AspectRatio_HeightToWidth	1.5	3	0.0014	0.9988	-0.0275	0.0303	FALSE
d2	dead	Biofilm_AspectRatio_HeightToWidth	1.5	15	0.0129	0.4934	-0.0141	0.04	FALSE
d2	dead	Biofilm_AspectRatio_HeightToWidth	3	15	0.0115	0.5807	-0.0155	0.0386	FALSE
d2	dead	Biofilm_AspectRatio_LengthToWidth	0	1.5	0.003	1	-0.804	0.8101	FALSE
d2	dead	Biofilm_AspectRatio_LengthToWidth	0	3	-0.2316	0.8162	-1.0386	0.5755	FALSE
d2	dead	Biofilm_AspectRatio_LengthToWidth	0	15	-0.2347	0.7738	-0.9818	0.5125	FALSE
d2	dead	Biofilm_AspectRatio_LengthToWidth	1.5	3	-0.2346	0.8383	-1.0974	0.6281	FALSE
d2	dead	Biofilm_AspectRatio_LengthToWidth	1.5	15	-0.2377	0.8046	-1.0448	0.5693	FALSE
d2	dead	Biofilm_AspectRatio_LengthToWidth	3	15	-0.0031	1	-0.8101	0.8039	FALSE
d2	dead	Biofilm_BaseArea	0	1.5	66022.1	0.1217	-15046.2	147090	FALSE
d2	dead	Biofilm_BaseArea	0	3	64453.7	0.1332	-16614.7	145522	FALSE
d2	dead	Biofilm_BaseArea	0	15	80682.7	0.0347	5627.98	155737	TRUE
d2	dead	Biofilm_BaseArea	1.5	3	-1568.43	0.9999	-88234.1	85097.2	FALSE
d2	dead	Biofilm_BaseArea	1.5	15	14660.6	0.9435	-66407.8	95728.9	FALSE
d2	dead	Biofilm_BaseArea	3	15	16229	0.9258	-64839.3	97297.3	FALSE
d2	dead	Biofilm_BaseEccentricity	0	1.5	-0.1051	0.8233	-0.4777	0.2674	FALSE
d2	dead	Biofilm_BaseEccentricity	0	3	-0.2737	0.1756	-0.6463	0.0988	FALSE
d2	dead	Biofilm_BaseEccentricity	0	15	-0.2488	0.1864	-0.5938	0.0961	FALSE
d2	dead	Biofilm_BaseEccentricity	1.5	3	-0.1686	0.5861	-0.5669	0.2297	FALSE
d2	dead	Biofilm_BaseEccentricity	1.5	15	-0.1437	0.652	-0.5163	0.2289	FALSE
d2	dead	Biofilm_BaseEccentricity	3	15	0.0249	0.9968	-0.3477	0.3974	FALSE
d2	dead	Biofilm_Height	0	1.5	-3.9013	0.713	-15.0296	7.2271	FALSE
d2	dead	Biofilm_Height	0	3	-2.6236	0.8864	-13.752	8.5047	FALSE
d2	dead	Biofilm_Height	0	15	4.2409	0.6064	-6.0619	14.5438	FALSE
d2	dead	Biofilm_Height	1.5	3	1.2776	0.987	-10.6191	13.1743	FALSE
d2	dead	Biofilm_Height	1.5	15	8.1422	0.1781	-2.9861	19.2705	FALSE
d2	dead	Biofilm_Height	3	15	6.8646	0.2923	-4.2638	17.9929	FALSE
d2	dead	Biofilm_Length	0	1.5	114.974	0.2456	-59.6421	289.589	FALSE
d2	dead	Biofilm_Length	0	3	51.6352	0.8028	-122.981	226.251	FALSE
d2	dead	Biofilm_Length	0	15	70.8169	0.5604	-90.8457	232.48	FALSE
d2	dead	Biofilm_Length	1.5	3	-63.3384	0.7321	-250.01	123.334	FALSE
d2	dead	Biofilm_Length	1.5	15	-44.1566	0.8646	-218.772	130.459	FALSE
d2	dead	Biofilm_Length	3	15	19.1818	0.9861	-155.434	193.797	FALSE
d2	dead	Biofilm_MeanThickness	0	1.5	-3.4246	0.5771	-11.4177	4.5685	FALSE
d2	dead	Biofilm_MeanThickness	0	3	-1.5607	0.9306	-9.5538	6.4324	FALSE
d2	dead	Biofilm_MeanThickness	0	15	3.1146	0.5902	-4.2856	10.5148	FALSE
d2	dead	Biofilm_MeanThickness	1.5	3	1.8639	0.907	-6.6811	10.4088	FALSE
d2	dead	Biofilm_MeanThickness	1.5	15	6.5392	0.1197	-1.4539	14.5323	FALSE
d2	dead	Biofilm_MeanThickness	3	15	4.6753	0.3325	-3.3178	12.6684	FALSE
d2	dead	Biofilm_OuterSurface	0	1.5	76330.3	0.8875	-248621	401282	FALSE
d2	dead	Biofilm_OuterSurface	0	3	93670.6	0.8142	-231281	418622	FALSE
d2	dead	Biofilm_OuterSurface	0	15	336770	0.028	35923.5	637617	TRUE
d2	dead	Biofilm_OuterSurface	1.5	3	17340.3	0.9986	-330048	364728	FALSE
d2	dead	Biofilm_OuterSurface	1.5	15	260440	0.1293	-64511.7	585392	FALSE
d2	dead	Biofilm_OuterSurface	3	15	243100	0.1653	-81851.9	568051	FALSE
d2	dead	Biofilm_OuterSurfaceIgnoreSubstratePerSubstrate	0	1.5	-5.0485	0.4239	-14.7381	4.6411	FALSE
d2	dead	Biofilm_OuterSurfaceIgnoreSubstratePerSubstrate	0	3	-3.0451	0.7735	-12.7347	6.6445	FALSE
d2	dead	Biofilm_OuterSurfaceIgnoreSubstratePerSubstrate	0	15	0.6211	0.9964	-8.3497	9.5919	FALSE
d2	dead	Biofilm_OuterSurfaceIgnoreSubstratePerSubstrate	1.5	3	2.0035	0.9323	-8.3551	12.3621	FALSE
d2	dead	Biofilm_OuterSurfaceIgnoreSubstratePerSubstrate	1.5	15	5.6696	0.3322	-4.02	15.3592	FALSE
d2	dead	Biofilm_OuterSurfaceIgnoreSubstratePerSubstrate	3	15	3.6661	0.6648	-6.0234	13.3557	FALSE
d2	dead	Biofilm_OuterSurfaceIgnoreSubstratePerVolume	0	1.5	-0.7386	0.0893	-1.578	0.1008	FALSE
d2	dead	Biofilm_OuterSurfaceIgnoreSubstratePerVolume	0	3	-0.4899	0.3342	-1.3293	0.3495	FALSE
d2	dead	Biofilm_OuterSurfaceIgnoreSubstratePerVolume	0	15	-0.6578	0.1047	-1.435	0.1193	FALSE
d2	dead	Biofilm_OuterSurfaceIgnoreSubstratePerVolume	1.5	3	0.2487	0.8307	-0.6487	1.1461	FALSE
d2	dead	Biofilm_OuterSurfaceIgnoreSubstratePerVolume	1.5	15	0.0808	0.9906	-0.7586	0.9202	FALSE
d2	dead	Biofilm_OuterSurfaceIgnoreSubstratePerVolume	3	15	-0.1679	0.9259	-1.0073	0.6715	FALSE
d2	dead	Biofilm_OuterSurfacePerSubstrate	0	1.5	-5.0208	0.5042	-15.6792	5.6376	FALSE
d2	dead	Biofilm_OuterSurfacePerSubstrate	0	3	-3.0576	0.8163	-13.716	7.6008	FALSE
d2	dead	Biofilm_OuterSurfacePerSubstrate	0	15	1.3463	0.9742	-8.5215	11.214	FALSE
d2	dead	Biofilm_OuterSurfacePerSubstrate	1.5	3	1.9632	0.9505	-9.4311	13.3575	FALSE
d2	dead	Biofilm_OuterSurfacePerSubstrate	1.5	15	6.3671	0.3164	-4.2913	17.0254	FALSE
d2	dead	Biofilm_OuterSurfacePerSubstrate	3	15	4.4039	0.6037	-6.2545	15.0622	FALSE
d2	dead	Biofilm_OuterSurfacePerVolume	0	1.5	-0.6254	0.1669	-1.4637	0.2129	FALSE
d2	dead	Biofilm_OuterSurfacePerVolume	0	3	-0.4771	0.3539	-1.3154	0.3613	FALSE
d2	dead	Biofilm_OuterSurfacePerVolume	0	15	-0.6744	0.0941	-1.4505	0.1018	FALSE
d2	dead	Biofilm_OuterSurfacePerVolume	1.5	3	0.1483	0.9557	-0.7479	1.0446	FALSE
d2	dead	Biofilm_OuterSurfacePerVolume	1.5	15	-0.049	0.9978	-0.8873	0.7894	FALSE
d2	dead	Biofilm_OuterSurfacePerVolume	3	15	-0.1973	0.8869	-1.0357	0.641	FALSE
d2	dead	Biofilm_OuterSurface_ignoreSubstrate	0	1.5	31600.5	0.9676	-181895	245096	FALSE
d2	dead	Biofilm_OuterSurface_ignoreSubstrate	0	3	57698.7	0.8406	-155797	271194	FALSE
d2	dead	Biofilm_OuterSurface_ignoreSubstrate	0	15	239067	0.0181	41408.4	436726	TRUE
d2	dead	Biofilm_OuterSurface_ignoreSubstrate	1.5	3	26098.2	0.9844	-202138	254335	FALSE
d2	dead	Biofilm_OuterSurface_ignoreSubstrate	1.5	15	207467	0.0574	-6029.24	420962	FALSE
d2	dead	Biofilm_OuterSurface_ignoreSubstrate	3	15	181368	0.1032	-32127.4	394864	FALSE
d2	dead	Biofilm_Roughness	0	1.5	0.0785	0.5962	-0.1096	0.2667	FALSE
d2	dead	Biofilm_Roughness	0	3	0.0262	0.9727	-0.162	0.2144	FALSE
d2	dead	Biofilm_Roughness	0	15	0.108	0.2883	-0.0662	0.2822	FALSE
d2	dead	Biofilm_Roughness	1.5	3	-0.0523	0.8547	-0.2535	0.1488	FALSE
d2	dead	Biofilm_Roughness	1.5	15	0.0295	0.9619	-0.1587	0.2176	FALSE
d2	dead	Biofilm_Roughness	3	15	0.0818	0.5657	-0.1063	0.27	FALSE
d2	dead	Biofilm_SubstrateArea	0	1.5	36465.8	0.7298	-70566.2	143498	FALSE
d2	dead	Biofilm_SubstrateArea	0	3	28008.2	0.8527	-79023.8	135040	FALSE
d2	dead	Biofilm_SubstrateArea	0	15	66125.2	0.2364	-32967.3	165218	FALSE
d2	dead	Biofilm_SubstrateArea	1.5	3	-8457.62	0.9957	-122880	105964	FALSE
d2	dead	Biofilm_SubstrateArea	1.5	15	29659.3	0.8308	-77372.7	136691	FALSE
d2	dead	Biofilm_SubstrateArea	3	15	38116.9	0.7034	-68915.1	145149	FALSE
d2	dead	Biofilm_SubstratumCoverage	0	1.5	0.2026	0.7298	-0.392	0.7972	FALSE
d2	dead	Biofilm_SubstratumCoverage	0	3	0.1556	0.8527	-0.439	0.7502	FALSE
d2	dead	Biofilm_SubstratumCoverage	0	15	0.3674	0.2364	-0.1831	0.9179	FALSE
d2	dead	Biofilm_SubstratumCoverage	1.5	3	-0.047	0.9957	-0.6827	0.5887	FALSE
d2	dead	Biofilm_SubstratumCoverage	1.5	15	0.1648	0.8308	-0.4298	0.7594	FALSE
d2	dead	Biofilm_SubstratumCoverage	3	15	0.2118	0.7034	-0.3829	0.8064	FALSE
d2	dead	Biofilm_Volume	0	1.5	87759.9	0.972	-537324	712844	FALSE
d2	dead	Biofilm_Volume	0	3	125756	0.9248	-499328	750839	FALSE
d2	dead	Biofilm_Volume	0	15	470950	0.1221	-107765	1.04967e+06	FALSE
d2	dead	Biofilm_Volume	1.5	3	37995.6	0.998	-630247	706238	FALSE
d2	dead	Biofilm_Volume	1.5	15	383190	0.297	-241893	1.00827e+06	FALSE
d2	dead	Biofilm_Volume	3	15	345195	0.3775	-279889	970279	FALSE
d2	dead	Biofilm_VolumePerSubstrate	0	1.5	-1.3155	0.9656	-10.0219	7.3909	FALSE
d2	dead	Biofilm_VolumePerSubstrate	0	3	-0.5253	0.9976	-9.2317	8.1811	FALSE
d2	dead	Biofilm_VolumePerSubstrate	0	15	5.2256	0.2564	-2.835	13.2862	FALSE
d2	dead	Biofilm_VolumePerSubstrate	1.5	3	0.7902	0.9935	-8.5173	10.0978	FALSE
d2	dead	Biofilm_VolumePerSubstrate	1.5	15	6.5411	0.1629	-2.1653	15.2475	FALSE
d2	dead	Biofilm_VolumePerSubstrate	3	15	5.7509	0.2434	-2.9555	14.4573	FALSE
d2	dead	Biofilm_Width	0	1.5	55.6505	0.7717	-120.814	232.115	FALSE
d2	dead	Biofilm_Width	0	3	110.574	0.2808	-65.8901	287.039	FALSE
d2	dead	Biofilm_Width	0	15	131.063	0.1289	-32.3115	294.437	FALSE
d2	dead	Biofilm_Width	1.5	3	54.9237	0.8098	-133.725	243.572	FALSE
d2	dead	Biofilm_Width	1.5	15	75.4122	0.579	-101.052	251.876	FALSE
d2	dead	Biofilm_Width	3	15	20.4884	0.9837	-155.976	196.953	FALSE
d3	live	Biofilm_AspectRatio_HeightToLength	0	1.5	-0.0063	0.6681	-0.0232	0.0107	FALSE
d3	live	Biofilm_AspectRatio_HeightToLength	0	3	0.0002	1	-0.0167	0.0171	FALSE
d3	live	Biofilm_AspectRatio_HeightToLength	0	15	-0.0023	0.9664	-0.0182	0.0135	FALSE
d3	live	Biofilm_AspectRatio_HeightToLength	1.5	3	0.0065	0.6462	-0.0105	0.0234	FALSE
d3	live	Biofilm_AspectRatio_HeightToLength	1.5	15	0.0039	0.8635	-0.0119	0.0198	FALSE
d3	live	Biofilm_AspectRatio_HeightToLength	3	15	-0.0025	0.9573	-0.0184	0.0133	FALSE
d3	live	Biofilm_AspectRatio_HeightToWidth	0	1.5	-0.0067	0.6947	-0.0254	0.0121	FALSE
d3	live	Biofilm_AspectRatio_HeightToWidth	0	3	0.0012	0.9968	-0.0176	0.02	FALSE
d3	live	Biofilm_AspectRatio_HeightToWidth	0	15	-0.0018	0.9873	-0.0194	0.0157	FALSE
d3	live	Biofilm_AspectRatio_HeightToWidth	1.5	3	0.0079	0.58	-0.0109	0.0267	FALSE
d3	live	Biofilm_AspectRatio_HeightToWidth	1.5	15	0.0048	0.8262	-0.0127	0.0224	FALSE
d3	live	Biofilm_AspectRatio_HeightToWidth	3	15	-0.0031	0.9463	-0.0206	0.0145	FALSE
d3	live	Biofilm_AspectRatio_LengthToWidth	0	1.5	-0.0529	0.968	-0.4201	0.3142	FALSE
d3	live	Biofilm_AspectRatio_LengthToWidth	0	3	0.0562	0.9621	-0.3109	0.4234	FALSE
d3	live	Biofilm_AspectRatio_LengthToWidth	0	15	0.0115	0.9996	-0.332	0.3549	FALSE
d3	live	Biofilm_AspectRatio_LengthToWidth	1.5	3	0.1092	0.7911	-0.258	0.4763	FALSE
d3	live	Biofilm_AspectRatio_LengthToWidth	1.5	15	0.0644	0.934	-0.2791	0.4078	FALSE
d3	live	Biofilm_AspectRatio_LengthToWidth	3	15	-0.0448	0.9759	-0.3882	0.2987	FALSE
d3	live	Biofilm_BaseArea	0	1.5	-2688.97	0.9968	-44162.8	38784.8	FALSE
d3	live	Biofilm_BaseArea	0	3	-19141.9	0.5074	-60615.7	22332	FALSE
d3	live	Biofilm_BaseArea	0	15	553.191	1	-38242	39348.4	FALSE
d3	live	Biofilm_BaseArea	1.5	3	-16452.9	0.6201	-57926.7	25020.9	FALSE
d3	live	Biofilm_BaseArea	1.5	15	3242.16	0.9933	-35553	42037.4	FALSE
d3	live	Biofilm_BaseArea	3	15	19695	0.4325	-19100.1	58490.2	FALSE
d3	live	Biofilm_BaseEccentricity	0	1.5	-0.1244	0.6179	-0.437	0.1882	FALSE
d3	live	Biofilm_BaseEccentricity	0	3	-0.0679	0.9029	-0.3804	0.2447	FALSE
d3	live	Biofilm_BaseEccentricity	0	15	-0.1842	0.2683	-0.4766	0.1082	FALSE
d3	live	Biofilm_BaseEccentricity	1.5	3	0.0565	0.9402	-0.256	0.3691	FALSE
d3	live	Biofilm_BaseEccentricity	1.5	15	-0.0598	0.9168	-0.3522	0.2326	FALSE
d3	live	Biofilm_BaseEccentricity	3	15	-0.1163	0.6179	-0.4087	0.176	FALSE
d3	live	Biofilm_Height	0	1.5	-3.3491	0.6551	-12.2337	5.5355	FALSE
d3	live	Biofilm_Height	0	3	0.0967	1	-8.788	8.9813	FALSE
d3	live	Biofilm_Height	0	15	-0.8332	0.9887	-9.144	7.4776	FALSE
d3	live	Biofilm_Height	1.5	3	3.4458	0.6358	-5.4389	12.3304	FALSE
d3	live	Biofilm_Height	1.5	15	2.5159	0.7823	-5.7949	10.8267	FALSE
d3	live	Biofilm_Height	3	15	-0.9299	0.9844	-9.2407	7.3809	FALSE
d3	live	Biofilm_Length	0	1.5	-14.6127	0.9625	-110.398	81.1729	FALSE
d3	live	Biofilm_Length	0	3	-6.5251	0.9963	-102.311	89.2605	FALSE
d3	live	Biofilm_Length	0	15	7.1611	0.9942	-82.4382	96.7603	FALSE
d3	live	Biofilm_Length	1.5	3	8.0876	0.9931	-87.698	103.873	FALSE
d3	live	Biofilm_Length	1.5	15	21.7738	0.8708	-67.8254	111.373	FALSE
d3	live	Biofilm_Length	3	15	13.6862	0.9623	-75.913	103.285	FALSE
d3	live	Biofilm_MeanThickness	0	1.5	-0.245	0.9992	-6.2884	5.7984	FALSE
d3	live	Biofilm_MeanThickness	0	3	1.1175	0.9364	-4.9259	7.1609	FALSE
d3	live	Biofilm_MeanThickness	0	15	-0.9092	0.9565	-6.5623	4.7439	FALSE
d3	live	Biofilm_MeanThickness	1.5	3	1.3625	0.8931	-4.6809	7.4059	FALSE
d3	live	Biofilm_MeanThickness	1.5	15	-0.6641	0.9821	-6.3172	4.9889	FALSE
d3	live	Biofilm_MeanThickness	3	15	-2.0266	0.6876	-7.6797	3.6264	FALSE
d3	live	Biofilm_OuterSurface	0	1.5	-65001.8	0.9313	-406522	276518	FALSE
d3	live	Biofilm_OuterSurface	0	3	-59253.9	0.9465	-400774	282266	FALSE
d3	live	Biofilm_OuterSurface	0	15	18728.1	0.9977	-300735	338191	FALSE
d3	live	Biofilm_OuterSurface	1.5	3	5747.88	0.9999	-335772	347268	FALSE
d3	live	Biofilm_OuterSurface	1.5	15	83729.9	0.8445	-235733	403193	FALSE
d3	live	Biofilm_OuterSurface	3	15	77982	0.8694	-241481	397445	FALSE
d3	live	Biofilm_OuterSurfaceIgnoreSubstratePerSubstrate	0	1.5	1.6781	0.9236	-6.791	10.1471	FALSE
d3	live	Biofilm_OuterSurfaceIgnoreSubstratePerSubstrate	0	3	4.3424	0.4246	-4.1266	12.8115	FALSE
d3	live	Biofilm_OuterSurfaceIgnoreSubstratePerSubstrate	0	15	-0.6477	0.9938	-8.5698	7.2744	FALSE
d3	live	Biofilm_OuterSurfaceIgnoreSubstratePerSubstrate	1.5	3	2.6644	0.7629	-5.8047	11.1334	FALSE
d3	live	Biofilm_OuterSurfaceIgnoreSubstratePerSubstrate	1.5	15	-2.3258	0.797	-10.2478	5.5963	FALSE
d3	live	Biofilm_OuterSurfaceIgnoreSubstratePerSubstrate	3	15	-4.9901	0.2685	-12.9122	2.932	FALSE
d3	live	Biofilm_OuterSurfaceIgnoreSubstratePerVolume	0	1.5	0.5085	0.1249	-0.1242	1.1412	FALSE
d3	live	Biofilm_OuterSurfaceIgnoreSubstratePerVolume	0	3	0.4559	0.1818	-0.1768	1.0886	FALSE
d3	live	Biofilm_OuterSurfaceIgnoreSubstratePerVolume	0	15	0.1075	0.9394	-0.4843	0.6994	FALSE
d3	live	Biofilm_OuterSurfaceIgnoreSubstratePerVolume	1.5	3	-0.0526	0.9934	-0.6853	0.5801	FALSE
d3	live	Biofilm_OuterSurfaceIgnoreSubstratePerVolume	1.5	15	-0.401	0.2193	-0.9928	0.1908	FALSE
d3	live	Biofilm_OuterSurfaceIgnoreSubstratePerVolume	3	15	-0.3484	0.3178	-0.9402	0.2435	FALSE
d3	live	Biofilm_OuterSurfacePerSubstrate	0	1.5	1.6866	0.9239	-6.8381	10.2114	FALSE
d3	live	Biofilm_OuterSurfacePerSubstrate	0	3	4.4429	0.4117	-4.0818	12.9677	FALSE
d3	live	Biofilm_OuterSurfacePerSubstrate	0	15	-0.6085	0.9949	-8.5827	7.3657	FALSE
d3	live	Biofilm_OuterSurfacePerSubstrate	1.5	3	2.7563	0.7483	-5.7685	11.2811	FALSE
d3	live	Biofilm_OuterSurfacePerSubstrate	1.5	15	-2.2951	0.806	-10.2693	5.6791	FALSE
d3	live	Biofilm_OuterSurfacePerSubstrate	3	15	-5.0514	0.2645	-13.0256	2.9228	FALSE
d3	live	Biofilm_OuterSurfacePerVolume	0	1.5	0.5957	0.0112	0.1456	1.0459	TRUE
d3	live	Biofilm_OuterSurfacePerVolume	0	3	0.4721	0.0398	0.0219	0.9222	TRUE
d3	live	Biofilm_OuterSurfacePerVolume	0	15	0.1818	0.5583	-0.2392	0.6029	FALSE
d3	live	Biofilm_OuterSurfacePerVolume	1.5	3	-0.1236	0.8262	-0.5738	0.3265	FALSE
d3	live	Biofilm_OuterSurfacePerVolume	1.5	15	-0.4139	0.0542	-0.835	0.0072	FALSE
d3	live	Biofilm_OuterSurfacePerVolume	3	15	-0.2903	0.2084	-0.7113	0.1308	FALSE
d3	live	Biofilm_OuterSurface_ignoreSubstrate	0	1.5	-14424.9	0.9962	-224126	195276	FALSE
d3	live	Biofilm_OuterSurface_ignoreSubstrate	0	3	-26241.4	0.9785	-235942	183459	FALSE
d3	live	Biofilm_OuterSurface_ignoreSubstrate	0	15	31301.2	0.9575	-164856	227458	FALSE
d3	live	Biofilm_OuterSurface_ignoreSubstrate	1.5	3	-11816.5	0.9979	-221517	197884	FALSE
d3	live	Biofilm_OuterSurface_ignoreSubstrate	1.5	15	45726.1	0.8836	-150431	241883	FALSE
d3	live	Biofilm_OuterSurface_ignoreSubstrate	3	15	57542.7	0.7973	-138614	253700	FALSE
d3	live	Biofilm_Roughness	0	1.5	-0.083	0.1338	-0.1881	0.0222	FALSE
d3	live	Biofilm_Roughness	0	3	-0.0373	0.6938	-0.1425	0.0678	FALSE
d3	live	Biofilm_Roughness	0	15	-0.0401	0.6018	-0.1384	0.0583	FALSE
d3	live	Biofilm_Roughness	1.5	3	0.0456	0.5551	-0.0596	0.1508	FALSE
d3	live	Biofilm_Roughness	1.5	15	0.0429	0.551	-0.0555	0.1413	FALSE
d3	live	Biofilm_Roughness	3	15	-0.0027	0.9998	-0.1011	0.0957	FALSE
d3	live	Biofilm_SubstrateArea	0	1.5	-40889.6	0.6853	-154523	72744.1	FALSE
d3	live	Biofilm_SubstrateArea	0	3	-30836.9	0.831	-144471	82796.7	FALSE
d3	live	Biofilm_SubstrateArea	0	15	-13413.3	0.978	-119708	92881.3	FALSE
d3	live	Biofilm_SubstrateArea	1.5	3	10052.6	0.9921	-103581	123686	FALSE
d3	live	Biofilm_SubstrateArea	1.5	15	27476.3	0.8497	-78818.2	133771	FALSE
d3	live	Biofilm_SubstrateArea	3	15	17423.7	0.9542	-88870.9	123718	FALSE
d3	live	Biofilm_SubstratumCoverage	0	1.5	-0.2272	0.6853	-0.8585	0.4041	FALSE
d3	live	Biofilm_SubstratumCoverage	0	3	-0.1713	0.831	-0.8026	0.46	FALSE
d3	live	Biofilm_SubstratumCoverage	0	15	-0.0745	0.978	-0.665	0.516	FALSE
d3	live	Biofilm_SubstratumCoverage	1.5	3	0.0558	0.9921	-0.5754	0.6871	FALSE
d3	live	Biofilm_SubstratumCoverage	1.5	15	0.1526	0.8497	-0.4379	0.7432	FALSE
d3	live	Biofilm_SubstratumCoverage	3	15	0.0968	0.9542	-0.4937	0.6873	FALSE
d3	live	Biofilm_Volume	0	1.5	-260625	0.4268	-770361	249112	FALSE
d3	live	Biofilm_Volume	0	3	-215001	0.5758	-724738	294736	FALSE
d3	live	Biofilm_Volume	0	15	-100469	0.9102	-577284	376346	FALSE
d3	live	Biofilm_Volume	1.5	3	45623.5	0.9919	-464113	555360	FALSE
d3	live	Biofilm_Volume	1.5	15	160156	0.7269	-316659	636971	FALSE
d3	live	Biofilm_Volume	3	15	114532	0.8745	-362283	591347	FALSE
d3	live	Biofilm_VolumePerSubstrate	0	1.5	-1.3665	0.8725	-7.0186	4.2856	FALSE
d3	live	Biofilm_VolumePerSubstrate	0	3	1.0799	0.9306	-4.5723	6.732	FALSE
d3	live	Biofilm_VolumePerSubstrate	0	15	-1.6145	0.778	-6.9016	3.6725	FALSE
d3	live	Biofilm_VolumePerSubstrate	1.5	3	2.4464	0.5565	-3.2058	8.0985	FALSE
d3	live	Biofilm_VolumePerSubstrate	1.5	15	-0.248	0.9988	-5.5351	5.039	FALSE
d3	live	Biofilm_VolumePerSubstrate	3	15	-2.6944	0.4294	-7.9815	2.5927	FALSE
d3	live	Biofilm_Width	0	1.5	4.8835	0.9994	-130.307	140.074	FALSE
d3	live	Biofilm_Width	0	3	-42.4485	0.7639	-177.639	92.7417	FALSE
d3	live	Biofilm_Width	0	15	-10.2752	0.9939	-136.734	116.184	FALSE
d3	live	Biofilm_Width	1.5	3	-47.332	0.7023	-182.522	87.8582	FALSE
d3	live	Biofilm_Width	1.5	15	-15.1587	0.981	-141.618	111.3	FALSE
d3	live	Biofilm_Width	3	15	32.1733	0.8554	-94.2855	158.632	FALSE
d3	dead	Biofilm_AspectRatio_HeightToLength	0	1.5	-0.0063	0.6681	-0.0232	0.0107	FALSE
d3	dead	Biofilm_AspectRatio_HeightToLength	0	3	0.0002	1	-0.0167	0.0171	FALSE
d3	dead	Biofilm_AspectRatio_HeightToLength	0	15	-0.0023	0.9664	-0.0182	0.0135	FALSE
d3	dead	Biofilm_AspectRatio_HeightToLength	1.5	3	0.0065	0.6462	-0.0105	0.0234	FALSE
d3	dead	Biofilm_AspectRatio_HeightToLength	1.5	15	0.0039	0.8635	-0.0119	0.0198	FALSE
d3	dead	Biofilm_AspectRatio_HeightToLength	3	15	-0.0025	0.9573	-0.0184	0.0133	FALSE
d3	dead	Biofilm_AspectRatio_HeightToWidth	0	1.5	-0.0067	0.6947	-0.0254	0.0121	FALSE
d3	dead	Biofilm_AspectRatio_HeightToWidth	0	3	0.0012	0.9968	-0.0176	0.02	FALSE
d3	dead	Biofilm_AspectRatio_HeightToWidth	0	15	-0.0018	0.9873	-0.0194	0.0157	FALSE
d3	dead	Biofilm_AspectRatio_HeightToWidth	1.5	3	0.0079	0.58	-0.0109	0.0267	FALSE
d3	dead	Biofilm_AspectRatio_HeightToWidth	1.5	15	0.0048	0.8262	-0.0127	0.0224	FALSE
d3	dead	Biofilm_AspectRatio_HeightToWidth	3	15	-0.0031	0.9463	-0.0206	0.0145	FALSE
d3	dead	Biofilm_AspectRatio_LengthToWidth	0	1.5	-0.0529	0.968	-0.4201	0.3142	FALSE
d3	dead	Biofilm_AspectRatio_LengthToWidth	0	3	0.0562	0.9621	-0.3109	0.4234	FALSE
d3	dead	Biofilm_AspectRatio_LengthToWidth	0	15	0.0115	0.9996	-0.332	0.3549	FALSE
d3	dead	Biofilm_AspectRatio_LengthToWidth	1.5	3	0.1092	0.7911	-0.258	0.4763	FALSE
d3	dead	Biofilm_AspectRatio_LengthToWidth	1.5	15	0.0644	0.934	-0.2791	0.4078	FALSE
d3	dead	Biofilm_AspectRatio_LengthToWidth	3	15	-0.0448	0.9759	-0.3882	0.2987	FALSE
d3	dead	Biofilm_BaseArea	0	1.5	-2688.97	0.9968	-44162.8	38784.8	FALSE
d3	dead	Biofilm_BaseArea	0	3	-19141.9	0.5074	-60615.7	22332	FALSE
d3	dead	Biofilm_BaseArea	0	15	553.191	1	-38242	39348.4	FALSE
d3	dead	Biofilm_BaseArea	1.5	3	-16452.9	0.6201	-57926.7	25020.9	FALSE
d3	dead	Biofilm_BaseArea	1.5	15	3242.16	0.9933	-35553	42037.4	FALSE
d3	dead	Biofilm_BaseArea	3	15	19695	0.4325	-19100.1	58490.2	FALSE
d3	dead	Biofilm_BaseEccentricity	0	1.5	-0.1244	0.6179	-0.437	0.1882	FALSE
d3	dead	Biofilm_BaseEccentricity	0	3	-0.0679	0.9029	-0.3804	0.2447	FALSE
d3	dead	Biofilm_BaseEccentricity	0	15	-0.1842	0.2683	-0.4766	0.1082	FALSE
d3	dead	Biofilm_BaseEccentricity	1.5	3	0.0565	0.9402	-0.256	0.3691	FALSE
d3	dead	Biofilm_BaseEccentricity	1.5	15	-0.0598	0.9168	-0.3522	0.2326	FALSE
d3	dead	Biofilm_BaseEccentricity	3	15	-0.1163	0.6179	-0.4087	0.176	FALSE
d3	dead	Biofilm_Height	0	1.5	-3.3491	0.6551	-12.2337	5.5355	FALSE
d3	dead	Biofilm_Height	0	3	0.0967	1	-8.788	8.9813	FALSE
d3	dead	Biofilm_Height	0	15	-0.8332	0.9887	-9.144	7.4776	FALSE
d3	dead	Biofilm_Height	1.5	3	3.4458	0.6358	-5.4389	12.3304	FALSE
d3	dead	Biofilm_Height	1.5	15	2.5159	0.7823	-5.7949	10.8267	FALSE
d3	dead	Biofilm_Height	3	15	-0.9299	0.9844	-9.2407	7.3809	FALSE
d3	dead	Biofilm_Length	0	1.5	-14.6127	0.9625	-110.398	81.1729	FALSE
d3	dead	Biofilm_Length	0	3	-6.5251	0.9963	-102.311	89.2605	FALSE
d3	dead	Biofilm_Length	0	15	7.1611	0.9942	-82.4382	96.7603	FALSE
d3	dead	Biofilm_Length	1.5	3	8.0876	0.9931	-87.698	103.873	FALSE
d3	dead	Biofilm_Length	1.5	15	21.7738	0.8708	-67.8254	111.373	FALSE
d3	dead	Biofilm_Length	3	15	13.6862	0.9623	-75.913	103.285	FALSE
d3	dead	Biofilm_MeanThickness	0	1.5	-0.245	0.9992	-6.2884	5.7984	FALSE
d3	dead	Biofilm_MeanThickness	0	3	1.1175	0.9364	-4.9259	7.1609	FALSE
d3	dead	Biofilm_MeanThickness	0	15	-0.9092	0.9565	-6.5623	4.7439	FALSE
d3	dead	Biofilm_MeanThickness	1.5	3	1.3625	0.8931	-4.6809	7.4059	FALSE
d3	dead	Biofilm_MeanThickness	1.5	15	-0.6641	0.9821	-6.3172	4.9889	FALSE
d3	dead	Biofilm_MeanThickness	3	15	-2.0266	0.6876	-7.6797	3.6264	FALSE
d3	dead	Biofilm_OuterSurface	0	1.5	-65001.8	0.9313	-406522	276518	FALSE
d3	dead	Biofilm_OuterSurface	0	3	-59253.9	0.9465	-400774	282266	FALSE
d3	dead	Biofilm_OuterSurface	0	15	18728.1	0.9977	-300735	338191	FALSE
d3	dead	Biofilm_OuterSurface	1.5	3	5747.88	0.9999	-335772	347268	FALSE
d3	dead	Biofilm_OuterSurface	1.5	15	83729.9	0.8445	-235733	403193	FALSE
d3	dead	Biofilm_OuterSurface	3	15	77982	0.8694	-241481	397445	FALSE
d3	dead	Biofilm_OuterSurfaceIgnoreSubstratePerSubstrate	0	1.5	1.6781	0.9236	-6.791	10.1471	FALSE
d3	dead	Biofilm_OuterSurfaceIgnoreSubstratePerSubstrate	0	3	4.3424	0.4246	-4.1266	12.8115	FALSE
d3	dead	Biofilm_OuterSurfaceIgnoreSubstratePerSubstrate	0	15	-0.6477	0.9938	-8.5698	7.2744	FALSE
d3	dead	Biofilm_OuterSurfaceIgnoreSubstratePerSubstrate	1.5	3	2.6644	0.7629	-5.8047	11.1334	FALSE
d3	dead	Biofilm_OuterSurfaceIgnoreSubstratePerSubstrate	1.5	15	-2.3258	0.797	-10.2478	5.5963	FALSE
d3	dead	Biofilm_OuterSurfaceIgnoreSubstratePerSubstrate	3	15	-4.9901	0.2685	-12.9122	2.932	FALSE
d3	dead	Biofilm_OuterSurfaceIgnoreSubstratePerVolume	0	1.5	0.5085	0.1249	-0.1242	1.1412	FALSE
d3	dead	Biofilm_OuterSurfaceIgnoreSubstratePerVolume	0	3	0.4559	0.1818	-0.1768	1.0886	FALSE
d3	dead	Biofilm_OuterSurfaceIgnoreSubstratePerVolume	0	15	0.1075	0.9394	-0.4843	0.6994	FALSE
d3	dead	Biofilm_OuterSurfaceIgnoreSubstratePerVolume	1.5	3	-0.0526	0.9934	-0.6853	0.5801	FALSE
d3	dead	Biofilm_OuterSurfaceIgnoreSubstratePerVolume	1.5	15	-0.401	0.2193	-0.9928	0.1908	FALSE
d3	dead	Biofilm_OuterSurfaceIgnoreSubstratePerVolume	3	15	-0.3484	0.3178	-0.9402	0.2435	FALSE
d3	dead	Biofilm_OuterSurfacePerSubstrate	0	1.5	1.6866	0.9239	-6.8381	10.2114	FALSE
d3	dead	Biofilm_OuterSurfacePerSubstrate	0	3	4.4429	0.4117	-4.0818	12.9677	FALSE
d3	dead	Biofilm_OuterSurfacePerSubstrate	0	15	-0.6085	0.9949	-8.5827	7.3657	FALSE
d3	dead	Biofilm_OuterSurfacePerSubstrate	1.5	3	2.7563	0.7483	-5.7685	11.2811	FALSE
d3	dead	Biofilm_OuterSurfacePerSubstrate	1.5	15	-2.2951	0.806	-10.2693	5.6791	FALSE
d3	dead	Biofilm_OuterSurfacePerSubstrate	3	15	-5.0514	0.2645	-13.0256	2.9228	FALSE
d3	dead	Biofilm_OuterSurfacePerVolume	0	1.5	0.5957	0.0112	0.1456	1.0459	TRUE
d3	dead	Biofilm_OuterSurfacePerVolume	0	3	0.4721	0.0398	0.0219	0.9222	TRUE
d3	dead	Biofilm_OuterSurfacePerVolume	0	15	0.1818	0.5583	-0.2392	0.6029	FALSE
d3	dead	Biofilm_OuterSurfacePerVolume	1.5	3	-0.1236	0.8262	-0.5738	0.3265	FALSE
d3	dead	Biofilm_OuterSurfacePerVolume	1.5	15	-0.4139	0.0542	-0.835	0.0072	FALSE
d3	dead	Biofilm_OuterSurfacePerVolume	3	15	-0.2903	0.2084	-0.7113	0.1308	FALSE
d3	dead	Biofilm_OuterSurface_ignoreSubstrate	0	1.5	-14424.9	0.9962	-224126	195276	FALSE
d3	dead	Biofilm_OuterSurface_ignoreSubstrate	0	3	-26241.4	0.9785	-235942	183459	FALSE
d3	dead	Biofilm_OuterSurface_ignoreSubstrate	0	15	31301.2	0.9575	-164856	227458	FALSE
d3	dead	Biofilm_OuterSurface_ignoreSubstrate	1.5	3	-11816.5	0.9979	-221517	197884	FALSE
d3	dead	Biofilm_OuterSurface_ignoreSubstrate	1.5	15	45726.1	0.8836	-150431	241883	FALSE
d3	dead	Biofilm_OuterSurface_ignoreSubstrate	3	15	57542.7	0.7973	-138614	253700	FALSE
d3	dead	Biofilm_Roughness	0	1.5	-0.083	0.1338	-0.1881	0.0222	FALSE
d3	dead	Biofilm_Roughness	0	3	-0.0373	0.6938	-0.1425	0.0678	FALSE
d3	dead	Biofilm_Roughness	0	15	-0.0401	0.6018	-0.1384	0.0583	FALSE
d3	dead	Biofilm_Roughness	1.5	3	0.0456	0.5551	-0.0596	0.1508	FALSE
d3	dead	Biofilm_Roughness	1.5	15	0.0429	0.551	-0.0555	0.1413	FALSE
d3	dead	Biofilm_Roughness	3	15	-0.0027	0.9998	-0.1011	0.0957	FALSE
d3	dead	Biofilm_SubstrateArea	0	1.5	-40889.6	0.6853	-154523	72744.1	FALSE
d3	dead	Biofilm_SubstrateArea	0	3	-30836.9	0.831	-144471	82796.7	FALSE
d3	dead	Biofilm_SubstrateArea	0	15	-13413.3	0.978	-119708	92881.3	FALSE
d3	dead	Biofilm_SubstrateArea	1.5	3	10052.6	0.9921	-103581	123686	FALSE
d3	dead	Biofilm_SubstrateArea	1.5	15	27476.3	0.8497	-78818.2	133771	FALSE
d3	dead	Biofilm_SubstrateArea	3	15	17423.7	0.9542	-88870.9	123718	FALSE
d3	dead	Biofilm_SubstratumCoverage	0	1.5	-0.2272	0.6853	-0.8585	0.4041	FALSE
d3	dead	Biofilm_SubstratumCoverage	0	3	-0.1713	0.831	-0.8026	0.46	FALSE
d3	dead	Biofilm_SubstratumCoverage	0	15	-0.0745	0.978	-0.665	0.516	FALSE
d3	dead	Biofilm_SubstratumCoverage	1.5	3	0.0558	0.9921	-0.5754	0.6871	FALSE
d3	dead	Biofilm_SubstratumCoverage	1.5	15	0.1526	0.8497	-0.4379	0.7432	FALSE
d3	dead	Biofilm_SubstratumCoverage	3	15	0.0968	0.9542	-0.4937	0.6873	FALSE
d3	dead	Biofilm_Volume	0	1.5	-260625	0.4268	-770361	249112	FALSE
d3	dead	Biofilm_Volume	0	3	-215001	0.5758	-724738	294736	FALSE
d3	dead	Biofilm_Volume	0	15	-100469	0.9102	-577284	376346	FALSE
d3	dead	Biofilm_Volume	1.5	3	45623.5	0.9919	-464113	555360	FALSE
d3	dead	Biofilm_Volume	1.5	15	160156	0.7269	-316659	636971	FALSE
d3	dead	Biofilm_Volume	3	15	114532	0.8745	-362283	591347	FALSE
d3	dead	Biofilm_VolumePerSubstrate	0	1.5	-1.3665	0.8725	-7.0186	4.2856	FALSE
d3	dead	Biofilm_VolumePerSubstrate	0	3	1.0799	0.9306	-4.5723	6.732	FALSE
d3	dead	Biofilm_VolumePerSubstrate	0	15	-1.6145	0.778	-6.9016	3.6725	FALSE
d3	dead	Biofilm_VolumePerSubstrate	1.5	3	2.4464	0.5565	-3.2058	8.0985	FALSE
d3	dead	Biofilm_VolumePerSubstrate	1.5	15	-0.248	0.9988	-5.5351	5.039	FALSE
d3	dead	Biofilm_VolumePerSubstrate	3	15	-2.6944	0.4294	-7.9815	2.5927	FALSE
d3	dead	Biofilm_Width	0	1.5	4.8835	0.9994	-130.307	140.074	FALSE
d3	dead	Biofilm_Width	0	3	-42.4485	0.7639	-177.639	92.7417	FALSE
d3	dead	Biofilm_Width	0	15	-10.2752	0.9939	-136.734	116.184	FALSE
d3	dead	Biofilm_Width	1.5	3	-47.332	0.7023	-182.522	87.8582	FALSE
d3	dead	Biofilm_Width	1.5	15	-15.1587	0.981	-141.618	111.3	FALSE
d3	dead	Biofilm_Width	3	15	32.1733	0.8554	-94.2855	158.632	FALSE
d4	live	Biofilm_AspectRatio_HeightToLength	0	1.5	-0.0058	0.7667	-0.0243	0.0128	FALSE
d4	live	Biofilm_AspectRatio_HeightToLength	0	3	-0.0007	0.9993	-0.0193	0.0178	FALSE
d4	live	Biofilm_AspectRatio_HeightToLength	0	15	0.0139	0.1582	-0.0046	0.0325	FALSE
d4	live	Biofilm_AspectRatio_HeightToLength	1.5	3	0.0051	0.8533	-0.0148	0.0249	FALSE
d4	live	Biofilm_AspectRatio_HeightToLength	1.5	15	0.0197	0.0511	-0.0001	0.0396	FALSE
d4	live	Biofilm_AspectRatio_HeightToLength	3	15	0.0147	0.1672	-0.0052	0.0345	FALSE
d4	live	Biofilm_AspectRatio_HeightToWidth	0	1.5	-0.0078	0.6706	-0.0291	0.0135	FALSE
d4	live	Biofilm_AspectRatio_HeightToWidth	0	3	-0.0025	0.9828	-0.0238	0.0188	FALSE
d4	live	Biofilm_AspectRatio_HeightToWidth	0	15	0.0108	0.4347	-0.0105	0.0321	FALSE
d4	live	Biofilm_AspectRatio_HeightToWidth	1.5	3	0.0054	0.8799	-0.0174	0.0281	FALSE
d4	live	Biofilm_AspectRatio_HeightToWidth	1.5	15	0.0186	0.117	-0.0041	0.0414	FALSE
d4	live	Biofilm_AspectRatio_HeightToWidth	3	15	0.0132	0.3264	-0.0095	0.036	FALSE
d4	live	Biofilm_AspectRatio_LengthToWidth	0	1.5	-0.0344	0.9955	-0.5066	0.4377	FALSE
d4	live	Biofilm_AspectRatio_LengthToWidth	0	3	-0.0094	0.9999	-0.4815	0.4627	FALSE
d4	live	Biofilm_AspectRatio_LengthToWidth	0	15	-0.0557	0.9819	-0.5278	0.4164	FALSE
d4	live	Biofilm_AspectRatio_LengthToWidth	1.5	3	0.0251	0.9986	-0.4797	0.5298	FALSE
d4	live	Biofilm_AspectRatio_LengthToWidth	1.5	15	-0.0213	0.9991	-0.526	0.4834	FALSE
d4	live	Biofilm_AspectRatio_LengthToWidth	3	15	-0.0463	0.9912	-0.551	0.4584	FALSE
d4	live	Biofilm_BaseArea	0	1.5	-2979.16	0.937	-19143.2	13184.9	FALSE
d4	live	Biofilm_BaseArea	0	3	-3526.51	0.9017	-19690.6	12637.5	FALSE
d4	live	Biofilm_BaseArea	0	15	-5184.26	0.7527	-21348.3	10979.8	FALSE
d4	live	Biofilm_BaseArea	1.5	3	-547.359	0.9996	-17827.5	16732.7	FALSE
d4	live	Biofilm_BaseArea	1.5	15	-2205.1	0.9773	-19485.2	15075	FALSE
d4	live	Biofilm_BaseArea	3	15	-1657.74	0.99	-18937.8	15622.4	FALSE
d4	live	Biofilm_BaseEccentricity	0	1.5	-0.142	0.3735	-0.4015	0.1175	FALSE
d4	live	Biofilm_BaseEccentricity	0	3	-0.0958	0.669	-0.3553	0.1637	FALSE
d4	live	Biofilm_BaseEccentricity	0	15	-0.0274	0.9868	-0.2869	0.2321	FALSE
d4	live	Biofilm_BaseEccentricity	1.5	3	0.0462	0.9521	-0.2312	0.3236	FALSE
d4	live	Biofilm_BaseEccentricity	1.5	15	0.1146	0.5913	-0.1628	0.392	FALSE
d4	live	Biofilm_BaseEccentricity	3	15	0.0683	0.8663	-0.2091	0.3458	FALSE
d4	live	Biofilm_Height	0	1.5	-3.7908	0.6969	-14.5237	6.9421	FALSE
d4	live	Biofilm_Height	0	3	-0.9447	0.9922	-11.6776	9.7882	FALSE
d4	live	Biofilm_Height	0	15	6.6224	0.2832	-4.1105	17.3553	FALSE
d4	live	Biofilm_Height	1.5	3	2.8462	0.8641	-8.6278	14.3201	FALSE
d4	live	Biofilm_Height	1.5	15	10.4132	0.0772	-1.0607	21.8872	FALSE
d4	live	Biofilm_Height	3	15	7.5671	0.237	-3.9069	19.041	FALSE
d4	live	Biofilm_Length	0	1.5	-10.9724	0.9935	-143.335	121.39	FALSE
d4	live	Biofilm_Length	0	3	-5.8823	0.999	-138.245	126.48	FALSE
d4	live	Biofilm_Length	0	15	-21.2422	0.9568	-153.605	111.121	FALSE
d4	live	Biofilm_Length	1.5	3	5.0901	0.9995	-136.411	146.592	FALSE
d4	live	Biofilm_Length	1.5	15	-10.2697	0.9956	-151.771	131.232	FALSE
d4	live	Biofilm_Length	3	15	-15.3599	0.9857	-156.862	126.142	FALSE
d4	live	Biofilm_MeanThickness	0	1.5	-8.2675	0.1751	-19.6087	3.0738	FALSE
d4	live	Biofilm_MeanThickness	0	3	-9.9356	0.0894	-21.2768	1.4057	FALSE
d4	live	Biofilm_MeanThickness	0	15	-4.2093	0.6654	-15.5505	7.132	FALSE
d4	live	Biofilm_MeanThickness	1.5	3	-1.6681	0.9719	-13.7924	10.4562	FALSE
d4	live	Biofilm_MeanThickness	1.5	15	4.0582	0.7289	-8.0661	16.1825	FALSE
d4	live	Biofilm_MeanThickness	3	15	5.7263	0.4894	-6.398	17.8506	FALSE
d4	live	Biofilm_OuterSurface	0	1.5	-89566.9	0.8451	-431832	252698	FALSE
d4	live	Biofilm_OuterSurface	0	3	-172059	0.4402	-514324	170206	FALSE
d4	live	Biofilm_OuterSurface	0	15	-198626	0.3284	-540891	143639	FALSE
d4	live	Biofilm_OuterSurface	1.5	3	-82492.1	0.8931	-448389	283404	FALSE
d4	live	Biofilm_OuterSurface	1.5	15	-109059	0.7898	-474955	256838	FALSE
d4	live	Biofilm_OuterSurface	3	15	-26566.8	0.9956	-392463	339330	FALSE
d4	live	Biofilm_OuterSurfaceIgnoreSubstratePerSubstrate	0	1.5	-5.3948	0.6568	-19.7429	8.9532	FALSE
d4	live	Biofilm_OuterSurfaceIgnoreSubstratePerSubstrate	0	3	-5.5062	0.643	-19.8543	8.8418	FALSE
d4	live	Biofilm_OuterSurfaceIgnoreSubstratePerSubstrate	0	15	-0.6271	0.999	-14.9751	13.7209	FALSE
d4	live	Biofilm_OuterSurfaceIgnoreSubstratePerSubstrate	1.5	3	-0.1114	1	-15.4501	15.2273	FALSE
d4	live	Biofilm_OuterSurfaceIgnoreSubstratePerSubstrate	1.5	15	4.7677	0.7691	-10.5709	20.1064	FALSE
d4	live	Biofilm_OuterSurfaceIgnoreSubstratePerSubstrate	3	15	4.8791	0.7571	-10.4595	20.2178	FALSE
d4	live	Biofilm_OuterSurfaceIgnoreSubstratePerVolume	0	1.5	-0.0566	0.9834	-0.5517	0.4385	FALSE
d4	live	Biofilm_OuterSurfaceIgnoreSubstratePerVolume	0	3	0.1694	0.716	-0.3256	0.6645	FALSE
d4	live	Biofilm_OuterSurfaceIgnoreSubstratePerVolume	0	15	0.4846	0.0552	-0.0104	0.9797	FALSE
d4	live	Biofilm_OuterSurfaceIgnoreSubstratePerVolume	1.5	3	0.226	0.5666	-0.3032	0.7553	FALSE
d4	live	Biofilm_OuterSurfaceIgnoreSubstratePerVolume	1.5	15	0.5412	0.045	0.012	1.0705	TRUE
d4	live	Biofilm_OuterSurfaceIgnoreSubstratePerVolume	3	15	0.3152	0.309	-0.214	0.8445	FALSE
d4	live	Biofilm_OuterSurfacePerSubstrate	0	1.5	-6.4256	0.701	-24.7403	11.8892	FALSE
d4	live	Biofilm_OuterSurfacePerSubstrate	0	3	-6.9928	0.6465	-25.3075	11.322	FALSE
d4	live	Biofilm_OuterSurfacePerSubstrate	0	15	-1.8043	0.9892	-20.1191	16.5105	FALSE
d4	live	Biofilm_OuterSurfacePerSubstrate	1.5	3	-0.5672	0.9997	-20.1465	19.0121	FALSE
d4	live	Biofilm_OuterSurfacePerSubstrate	1.5	15	4.6213	0.8799	-14.9581	24.2006	FALSE
d4	live	Biofilm_OuterSurfacePerSubstrate	3	15	5.1885	0.8404	-14.3909	24.7678	FALSE
d4	live	Biofilm_OuterSurfacePerVolume	0	1.5	-0.0085	1	-0.6111	0.5941	FALSE
d4	live	Biofilm_OuterSurfacePerVolume	0	3	0.2925	0.468	-0.3101	0.895	FALSE
d4	live	Biofilm_OuterSurfacePerVolume	0	15	0.5078	0.1043	-0.0948	1.1104	FALSE
d4	live	Biofilm_OuterSurfacePerVolume	1.5	3	0.3009	0.4979	-0.3432	0.9451	FALSE
d4	live	Biofilm_OuterSurfacePerVolume	1.5	15	0.5163	0.1262	-0.1279	1.1605	FALSE
d4	live	Biofilm_OuterSurfacePerVolume	3	15	0.2154	0.7296	-0.4288	0.8595	FALSE
d4	live	Biofilm_OuterSurface_ignoreSubstrate	0	1.5	-94245.9	0.6268	-334107	145615	FALSE
d4	live	Biofilm_OuterSurface_ignoreSubstrate	0	3	-131631	0.3713	-371492	108229	FALSE
d4	live	Biofilm_OuterSurface_ignoreSubstrate	0	15	-107918	0.5271	-347778	131943	FALSE
d4	live	Biofilm_OuterSurface_ignoreSubstrate	1.5	3	-37385.6	0.9669	-293807	219036	FALSE
d4	live	Biofilm_OuterSurface_ignoreSubstrate	1.5	15	-13671.6	0.9982	-270094	242750	FALSE
d4	live	Biofilm_OuterSurface_ignoreSubstrate	3	15	23713.9	0.991	-232708	280136	FALSE
d4	live	Biofilm_Roughness	0	1.5	0.0544	0.6438	-0.0875	0.1963	FALSE
d4	live	Biofilm_Roughness	0	3	0.0851	0.3037	-0.0568	0.227	FALSE
d4	live	Biofilm_Roughness	0	15	0.1526	0.0351	0.0107	0.2945	TRUE
d4	live	Biofilm_Roughness	1.5	3	0.0307	0.919	-0.121	0.1824	FALSE
d4	live	Biofilm_Roughness	1.5	15	0.0982	0.2492	-0.0534	0.2499	FALSE
d4	live	Biofilm_Roughness	3	15	0.0675	0.5353	-0.0842	0.2192	FALSE
d4	live	Biofilm_SubstrateArea	0	1.5	1022.02	1	-106434	108478	FALSE
d4	live	Biofilm_SubstrateArea	0	3	-9122.07	0.993	-116578	98333.7	FALSE
d4	live	Biofilm_SubstrateArea	0	15	-56433.4	0.4057	-163889	51022.4	FALSE
d4	live	Biofilm_SubstrateArea	1.5	3	-10144.1	0.9922	-125019	104731	FALSE
d4	live	Biofilm_SubstrateArea	1.5	15	-57455.4	0.4442	-172331	57419.7	FALSE
d4	live	Biofilm_SubstrateArea	3	15	-47311.3	0.5933	-162186	67563.7	FALSE
d4	live	Biofilm_SubstratumCoverage	0	1.5	0.0057	1	-0.5913	0.6026	FALSE
d4	live	Biofilm_SubstratumCoverage	0	3	-0.0507	0.993	-0.6476	0.5463	FALSE
d4	live	Biofilm_SubstratumCoverage	0	15	-0.3135	0.4057	-0.9105	0.2835	FALSE
d4	live	Biofilm_SubstratumCoverage	1.5	3	-0.0564	0.9922	-0.6945	0.5818	FALSE
d4	live	Biofilm_SubstratumCoverage	1.5	15	-0.3192	0.4443	-0.9574	0.319	FALSE
d4	live	Biofilm_SubstratumCoverage	3	15	-0.2628	0.5933	-0.901	0.3754	FALSE
d4	live	Biofilm_Volume	0	1.5	69595.9	0.997	-1.02714e+06	1.16633e+06	FALSE
d4	live	Biofilm_Volume	0	3	-542001	0.4537	-1.63873e+06	554731	FALSE
d4	live	Biofilm_Volume	0	15	-641837	0.3221	-1.73857e+06	454895	FALSE
d4	live	Biofilm_Volume	1.5	3	-611597	0.411	-1.78405e+06	560859	FALSE
d4	live	Biofilm_Volume	1.5	15	-711433	0.2953	-1.88389e+06	461023	FALSE
d4	live	Biofilm_Volume	3	15	-99835.8	0.993	-1.27229e+06	1.07262e+06	FALSE
d4	live	Biofilm_VolumePerSubstrate	0	1.5	-6.6429	0.9032	-37.2778	23.9919	FALSE
d4	live	Biofilm_VolumePerSubstrate	0	3	-13.6611	0.5339	-44.2959	16.9737	FALSE
d4	live	Biofilm_VolumePerSubstrate	0	15	-9.7316	0.7578	-40.3664	20.9032	FALSE
d4	live	Biofilm_VolumePerSubstrate	1.5	3	-7.0181	0.9062	-39.7681	25.7319	FALSE
d4	live	Biofilm_VolumePerSubstrate	1.5	15	-3.0887	0.9905	-35.8387	29.6613	FALSE
d4	live	Biofilm_VolumePerSubstrate	3	15	3.9295	0.981	-28.8205	36.6795	FALSE
d4	live	Biofilm_Width	0	1.5	0.0845	1	-127.412	127.581	FALSE
d4	live	Biofilm_Width	0	3	-4.8794	0.9993	-132.376	122.617	FALSE
d4	live	Biofilm_Width	0	15	8.6871	0.9963	-118.809	136.183	FALSE
d4	live	Biofilm_Width	1.5	3	-4.9639	0.9994	-141.263	131.335	FALSE
d4	live	Biofilm_Width	1.5	15	8.6026	0.9971	-127.697	144.902	FALSE
d4	live	Biofilm_Width	3	15	13.5665	0.9889	-122.733	149.866	FALSE
d4	dead	Biofilm_AspectRatio_HeightToLength	0	1.5	-0.0058	0.5519	-0.019	0.0073	FALSE
d4	dead	Biofilm_AspectRatio_HeightToLength	0	3	0.0034	0.8516	-0.0097	0.0166	FALSE
d4	dead	Biofilm_AspectRatio_HeightToLength	0	15	0.0141	0.023	0.0019	0.0263	TRUE
d4	dead	Biofilm_AspectRatio_HeightToLength	1.5	3	0.0093	0.2441	-0.0048	0.0233	FALSE
d4	dead	Biofilm_AspectRatio_HeightToLength	1.5	15	0.0199	0.0043	0.0068	0.033	TRUE
d4	dead	Biofilm_AspectRatio_HeightToLength	3	15	0.0107	0.1237	-0.0025	0.0238	FALSE
d4	dead	Biofilm_AspectRatio_HeightToWidth	0	1.5	-0.0085	0.3005	-0.0225	0.0054	FALSE
d4	dead	Biofilm_AspectRatio_HeightToWidth	0	3	-0.0038	0.8395	-0.0178	0.0102	FALSE
d4	dead	Biofilm_AspectRatio_HeightToWidth	0	15	0.0124	0.0605	-0.0005	0.0254	FALSE
d4	dead	Biofilm_AspectRatio_HeightToWidth	1.5	3	0.0047	0.7688	-0.0102	0.0197	FALSE
d4	dead	Biofilm_AspectRatio_HeightToWidth	1.5	15	0.0209	0.0046	0.007	0.0349	TRUE
d4	dead	Biofilm_AspectRatio_HeightToWidth	3	15	0.0162	0.0229	0.0022	0.0302	TRUE
d4	dead	Biofilm_AspectRatio_LengthToWidth	0	1.5	-0.1458	0.7533	-0.592	0.3005	FALSE
d4	dead	Biofilm_AspectRatio_LengthToWidth	0	3	-0.2674	0.3139	-0.7137	0.1788	FALSE
d4	dead	Biofilm_AspectRatio_LengthToWidth	0	15	-0.0851	0.92	-0.4982	0.3281	FALSE
d4	dead	Biofilm_AspectRatio_LengthToWidth	1.5	3	-0.1217	0.8616	-0.5988	0.3554	FALSE
d4	dead	Biofilm_AspectRatio_LengthToWidth	1.5	15	0.0607	0.9745	-0.3856	0.5069	FALSE
d4	dead	Biofilm_AspectRatio_LengthToWidth	3	15	0.1824	0.6116	-0.2639	0.6286	FALSE
d4	dead	Biofilm_BaseArea	0	1.5	12301.1	0.8786	-38518.7	63120.9	FALSE
d4	dead	Biofilm_BaseArea	0	3	27319.3	0.3989	-23500.4	78139.1	FALSE
d4	dead	Biofilm_BaseArea	0	15	3728.27	0.9947	-43321.7	50778.2	FALSE
d4	dead	Biofilm_BaseArea	1.5	3	15018.2	0.8318	-39310.4	69346.8	FALSE
d4	dead	Biofilm_BaseArea	1.5	15	-8572.83	0.9533	-59392.6	42246.9	FALSE
d4	dead	Biofilm_BaseArea	3	15	-23591	0.5157	-74410.8	27228.7	FALSE
d4	dead	Biofilm_BaseEccentricity	0	1.5	0.007	0.9999	-0.3994	0.4134	FALSE
d4	dead	Biofilm_BaseEccentricity	0	3	0.1485	0.6873	-0.2579	0.5549	FALSE
d4	dead	Biofilm_BaseEccentricity	0	15	-0.1583	0.5904	-0.5346	0.2179	FALSE
d4	dead	Biofilm_BaseEccentricity	1.5	3	0.1416	0.7547	-0.2929	0.576	FALSE
d4	dead	Biofilm_BaseEccentricity	1.5	15	-0.1653	0.6151	-0.5717	0.2411	FALSE
d4	dead	Biofilm_BaseEccentricity	3	15	-0.3069	0.1602	-0.7133	0.0996	FALSE
d4	dead	Biofilm_Height	0	1.5	-3.7002	0.4254	-10.8151	3.4148	FALSE
d4	dead	Biofilm_Height	0	3	0.396	0.9981	-6.719	7.511	FALSE
d4	dead	Biofilm_Height	0	15	7.264	0.0303	0.6768	13.8512	TRUE
d4	dead	Biofilm_Height	1.5	3	4.0961	0.3975	-3.5101	11.7024	FALSE
d4	dead	Biofilm_Height	1.5	15	10.9642	0.0038	3.8492	18.0791	TRUE
d4	dead	Biofilm_Height	3	15	6.868	0.0592	-0.247	13.983	FALSE
d4	dead	Biofilm_Length	0	1.5	-25.5858	0.9175	-148.408	97.2363	FALSE
d4	dead	Biofilm_Length	0	3	-53.7098	0.5617	-176.532	69.1123	FALSE
d4	dead	Biofilm_Length	0	15	-16.7609	0.9679	-130.472	96.9502	FALSE
d4	dead	Biofilm_Length	1.5	3	-28.124	0.9113	-159.426	103.178	FALSE
d4	dead	Biofilm_Length	1.5	15	8.8248	0.996	-113.997	131.647	FALSE
d4	dead	Biofilm_Length	3	15	36.9488	0.7949	-85.8733	159.771	FALSE
d4	dead	Biofilm_MeanThickness	0	1.5	-7.8513	0.2922	-20.5766	4.874	FALSE
d4	dead	Biofilm_MeanThickness	0	3	-9.036	0.1961	-21.7613	3.6894	FALSE
d4	dead	Biofilm_MeanThickness	0	15	-0.6944	0.9978	-12.4758	11.087	FALSE
d4	dead	Biofilm_MeanThickness	1.5	3	-1.1847	0.993	-14.7886	12.4193	FALSE
d4	dead	Biofilm_MeanThickness	1.5	15	7.1569	0.3631	-5.5684	19.8822	FALSE
d4	dead	Biofilm_MeanThickness	3	15	8.3416	0.2487	-4.3838	21.0669	FALSE
d4	dead	Biofilm_OuterSurface	0	1.5	-34762.8	0.9832	-331043	261517	FALSE
d4	dead	Biofilm_OuterSurface	0	3	-202146	0.2216	-498426	94133.7	FALSE
d4	dead	Biofilm_OuterSurface	0	15	96056.7	0.7136	-178245	370358	FALSE
d4	dead	Biofilm_OuterSurface	1.5	3	-167383	0.4125	-484120	149353	FALSE
d4	dead	Biofilm_OuterSurface	1.5	15	130819	0.5544	-165460	427099	FALSE
d4	dead	Biofilm_OuterSurface	3	15	298203	0.0484	1923.02	594483	TRUE
d4	dead	Biofilm_OuterSurfaceIgnoreSubstratePerSubstrate	0	1.5	-0.9482	0.7677	-3.9311	2.0348	FALSE
d4	dead	Biofilm_OuterSurfaceIgnoreSubstratePerSubstrate	0	3	-0.1502	0.9986	-3.1331	2.8327	FALSE
d4	dead	Biofilm_OuterSurfaceIgnoreSubstratePerSubstrate	0	15	0.8096	0.8068	-1.9521	3.5712	FALSE
d4	dead	Biofilm_OuterSurfaceIgnoreSubstratePerSubstrate	1.5	3	0.7979	0.8681	-2.3909	3.9868	FALSE
d4	dead	Biofilm_OuterSurfaceIgnoreSubstratePerSubstrate	1.5	15	1.7577	0.3268	-1.2252	4.7406	FALSE
d4	dead	Biofilm_OuterSurfaceIgnoreSubstratePerSubstrate	3	15	0.9598	0.7613	-2.0231	3.9427	FALSE
d4	dead	Biofilm_OuterSurfaceIgnoreSubstratePerVolume	0	1.5	0.0792	0.9637	-0.435	0.5934	FALSE
d4	dead	Biofilm_OuterSurfaceIgnoreSubstratePerVolume	0	3	0.3317	0.2598	-0.1824	0.8459	FALSE
d4	dead	Biofilm_OuterSurfaceIgnoreSubstratePerVolume	0	15	-0.0366	0.9951	-0.5126	0.4394	FALSE
d4	dead	Biofilm_OuterSurfaceIgnoreSubstratePerVolume	1.5	3	0.2525	0.5238	-0.2971	0.8022	FALSE
d4	dead	Biofilm_OuterSurfaceIgnoreSubstratePerVolume	1.5	15	-0.1158	0.899	-0.63	0.3984	FALSE
d4	dead	Biofilm_OuterSurfaceIgnoreSubstratePerVolume	3	15	-0.3683	0.1907	-0.8825	0.1459	FALSE
d4	dead	Biofilm_OuterSurfacePerSubstrate	0	1.5	-0.975	0.7727	-4.0728	2.1227	FALSE
d4	dead	Biofilm_OuterSurfacePerSubstrate	0	3	-0.1061	0.9996	-3.2039	2.9917	FALSE
d4	dead	Biofilm_OuterSurfacePerSubstrate	0	15	0.7857	0.8354	-2.0823	3.6537	FALSE
d4	dead	Biofilm_OuterSurfacePerSubstrate	1.5	3	0.8689	0.8517	-2.4427	4.1806	FALSE
d4	dead	Biofilm_OuterSurfacePerSubstrate	1.5	15	1.7607	0.3548	-1.3371	4.8585	FALSE
d4	dead	Biofilm_OuterSurfacePerSubstrate	3	15	0.8918	0.8148	-2.206	3.9895	FALSE
d4	dead	Biofilm_OuterSurfacePerVolume	0	1.5	0.193	0.7694	-0.4162	0.8022	FALSE
d4	dead	Biofilm_OuterSurfacePerVolume	0	3	0.4919	0.1257	-0.1173	1.1011	FALSE
d4	dead	Biofilm_OuterSurfacePerVolume	0	15	-0.1019	0.9437	-0.6659	0.4622	FALSE
d4	dead	Biofilm_OuterSurfacePerVolume	1.5	3	0.2989	0.5245	-0.3523	0.9502	FALSE
d4	dead	Biofilm_OuterSurfacePerVolume	1.5	15	-0.2949	0.4827	-0.9041	0.3143	FALSE
d4	dead	Biofilm_OuterSurfacePerVolume	3	15	-0.5938	0.0565	-1.203	0.0154	FALSE
d4	dead	Biofilm_OuterSurface_ignoreSubstrate	0	1.5	-42655.7	0.9195	-249257	163945	FALSE
d4	dead	Biofilm_OuterSurface_ignoreSubstrate	0	3	-139758	0.2273	-346359	66843.2	FALSE
d4	dead	Biofilm_OuterSurface_ignoreSubstrate	0	15	91354.7	0.4933	-99920.8	282630	FALSE
d4	dead	Biofilm_OuterSurface_ignoreSubstrate	1.5	3	-97102.3	0.5576	-317968	123764	FALSE
d4	dead	Biofilm_OuterSurface_ignoreSubstrate	1.5	15	134010	0.256	-72590.8	340611	FALSE
d4	dead	Biofilm_OuterSurface_ignoreSubstrate	3	15	231113	0.0281	24511.5	437714	TRUE
d4	dead	Biofilm_Roughness	0	1.5	0.0497	0.7363	-0.0978	0.1972	FALSE
d4	dead	Biofilm_Roughness	0	3	0.1079	0.1782	-0.0396	0.2555	FALSE
d4	dead	Biofilm_Roughness	0	15	0.0921	0.2291	-0.0444	0.2287	FALSE
d4	dead	Biofilm_Roughness	1.5	3	0.0582	0.6808	-0.0995	0.216	FALSE
d4	dead	Biofilm_Roughness	1.5	15	0.0425	0.815	-0.1051	0.19	FALSE
d4	dead	Biofilm_Roughness	3	15	-0.0158	0.9872	-0.1633	0.1318	FALSE
d4	dead	Biofilm_SubstrateArea	0	1.5	9304.75	0.9913	-89932.7	108542	FALSE
d4	dead	Biofilm_SubstrateArea	0	3	-47639.9	0.4892	-146877	51597.5	FALSE
d4	dead	Biofilm_SubstrateArea	0	15	4222.16	0.9989	-87653.8	96098.1	FALSE
d4	dead	Biofilm_SubstrateArea	1.5	3	-56944.7	0.4001	-163034	49144.6	FALSE
d4	dead	Biofilm_SubstrateArea	1.5	15	-5082.59	0.9985	-104320	94154.8	FALSE
d4	dead	Biofilm_SubstrateArea	3	15	51862.1	0.4214	-47375.3	151099	FALSE
d4	dead	Biofilm_SubstratumCoverage	0	1.5	0.0517	0.9913	-0.4996	0.603	FALSE
d4	dead	Biofilm_SubstratumCoverage	0	3	-0.2647	0.4892	-0.816	0.2867	FALSE
d4	dead	Biofilm_SubstratumCoverage	0	15	0.0235	0.9989	-0.487	0.5339	FALSE
d4	dead	Biofilm_SubstratumCoverage	1.5	3	-0.3164	0.4001	-0.9057	0.273	FALSE
d4	dead	Biofilm_SubstratumCoverage	1.5	15	-0.0282	0.9985	-0.5796	0.5231	FALSE
d4	dead	Biofilm_SubstratumCoverage	3	15	0.2881	0.4214	-0.2632	0.8394	FALSE
d4	dead	Biofilm_Volume	0	1.5	-233221	0.9027	-1.28417e+06	817724	FALSE
d4	dead	Biofilm_Volume	0	3	-523584	0.4597	-1.57453e+06	527361	FALSE
d4	dead	Biofilm_Volume	0	15	381304	0.6411	-591682	1.35429e+06	FALSE
d4	dead	Biofilm_Volume	1.5	3	-290363	0.8571	-1.41387e+06	833144	FALSE
d4	dead	Biofilm_Volume	1.5	15	614525	0.3328	-436420	1.66547e+06	FALSE
d4	dead	Biofilm_Volume	3	15	904889	0.0977	-146056	1.95583e+06	FALSE
d4	dead	Biofilm_VolumePerSubstrate	0	1.5	-3.0467	0.2793	-7.899	1.8057	FALSE
d4	dead	Biofilm_VolumePerSubstrate	0	3	-3.5405	0.1797	-8.3929	1.3119	FALSE
d4	dead	Biofilm_VolumePerSubstrate	0	15	3.5418	0.1374	-0.9506	8.0343	FALSE
d4	dead	Biofilm_VolumePerSubstrate	1.5	3	-0.4938	0.9909	-5.6812	4.6936	FALSE
d4	dead	Biofilm_VolumePerSubstrate	1.5	15	6.5885	0.0089	1.7361	11.4409	TRUE
d4	dead	Biofilm_VolumePerSubstrate	3	15	7.0823	0.0055	2.23	11.9347	TRUE
d4	dead	Biofilm_Width	0	1.5	54.6264	0.8286	-141.427	250.68	FALSE
d4	dead	Biofilm_Width	0	3	131.26	0.2342	-64.7934	327.313	FALSE
d4	dead	Biofilm_Width	0	15	21.7408	0.9822	-159.769	203.251	FALSE
d4	dead	Biofilm_Width	1.5	3	76.6335	0.687	-132.956	286.223	FALSE
d4	dead	Biofilm_Width	1.5	15	-32.8856	0.9541	-228.939	163.168	FALSE
d4	dead	Biofilm_Width	3	15	-109.519	0.3684	-305.572	86.5342	FALSE
d5	live	Biofilm_AspectRatio_HeightToLength	0	1.5	0.0057	0.8164	-0.0145	0.0258	FALSE
d5	live	Biofilm_AspectRatio_HeightToLength	0	3	0.0004	0.9999	-0.0185	0.0192	FALSE
d5	live	Biofilm_AspectRatio_HeightToLength	0	15	0.0205	0.0458	0.0004	0.0406	TRUE
d5	live	Biofilm_AspectRatio_HeightToLength	1.5	3	-0.0053	0.8163	-0.0241	0.0135	FALSE
d5	live	Biofilm_AspectRatio_HeightToLength	1.5	15	0.0148	0.1687	-0.0053	0.035	FALSE
d5	live	Biofilm_AspectRatio_HeightToLength	3	15	0.0201	0.0361	0.0013	0.039	TRUE
d5	live	Biofilm_AspectRatio_HeightToWidth	0	1.5	0.0081	0.3746	-0.0067	0.0228	FALSE
d5	live	Biofilm_AspectRatio_HeightToWidth	0	3	-0.0003	0.9999	-0.0141	0.0135	FALSE
d5	live	Biofilm_AspectRatio_HeightToWidth	0	15	0.0229	0.0041	0.0082	0.0377	TRUE
d5	live	Biofilm_AspectRatio_HeightToWidth	1.5	3	-0.0084	0.2966	-0.0221	0.0054	FALSE
d5	live	Biofilm_AspectRatio_HeightToWidth	1.5	15	0.0149	0.0477	0.0001	0.0296	TRUE
d5	live	Biofilm_AspectRatio_HeightToWidth	3	15	0.0232	0.0024	0.0094	0.037	TRUE
d5	live	Biofilm_AspectRatio_LengthToWidth	0	1.5	0.0881	0.8885	-0.2962	0.4724	FALSE
d5	live	Biofilm_AspectRatio_LengthToWidth	0	3	-0.059	0.9541	-0.4185	0.3005	FALSE
d5	live	Biofilm_AspectRatio_LengthToWidth	0	15	0.1166	0.7813	-0.2677	0.5009	FALSE
d5	live	Biofilm_AspectRatio_LengthToWidth	1.5	3	-0.147	0.5983	-0.5065	0.2124	FALSE
d5	live	Biofilm_AspectRatio_LengthToWidth	1.5	15	0.0285	0.9953	-0.3558	0.4128	FALSE
d5	live	Biofilm_AspectRatio_LengthToWidth	3	15	0.1755	0.4632	-0.1839	0.535	FALSE
d5	live	Biofilm_BaseArea	0	1.5	-9688.57	0.8982	-53494.4	34117.2	FALSE
d5	live	Biofilm_BaseArea	0	3	6004.6	0.9665	-34972	46981.2	FALSE
d5	live	Biofilm_BaseArea	0	15	-33797.8	0.1446	-77603.6	10008	FALSE
d5	live	Biofilm_BaseArea	1.5	3	15693.2	0.6444	-25283.4	56669.7	FALSE
d5	live	Biofilm_BaseArea	1.5	15	-24109.2	0.369	-67915	19696.6	FALSE
d5	live	Biofilm_BaseArea	3	15	-39802.4	0.0572	-80778.9	1174.21	FALSE
d5	live	Biofilm_BaseEccentricity	0	1.5	-0.0935	0.9442	-0.624	0.437	FALSE
d5	live	Biofilm_BaseEccentricity	0	3	0.0007	1	-0.4955	0.4969	FALSE
d5	live	Biofilm_BaseEccentricity	0	15	-0.0681	0.9769	-0.5986	0.4624	FALSE
d5	live	Biofilm_BaseEccentricity	1.5	3	0.0942	0.9319	-0.4021	0.5904	FALSE
d5	live	Biofilm_BaseEccentricity	1.5	15	0.0254	0.9987	-0.5051	0.5558	FALSE
d5	live	Biofilm_BaseEccentricity	3	15	-0.0688	0.9713	-0.565	0.4274	FALSE
d5	live	Biofilm_Height	0	1.5	3.4487	0.6118	-5.1433	12.0407	FALSE
d5	live	Biofilm_Height	0	3	-0.052	1	-8.089	7.985	FALSE
d5	live	Biofilm_Height	0	15	10.1464	0.0215	1.5545	18.7384	TRUE
d5	live	Biofilm_Height	1.5	3	-3.5007	0.5518	-11.5377	4.5363	FALSE
d5	live	Biofilm_Height	1.5	15	6.6977	0.1395	-1.8942	15.2897	FALSE
d5	live	Biofilm_Height	3	15	10.1984	0.0144	2.1614	18.2355	TRUE
d5	live	Biofilm_Length	0	1.5	15.0193	0.9703	-92.0475	122.086	FALSE
d5	live	Biofilm_Length	0	3	-14.89	0.9651	-115.042	85.2618	FALSE
d5	live	Biofilm_Length	0	15	-5.7345	0.9982	-112.801	101.332	FALSE
d5	live	Biofilm_Length	1.5	3	-29.9093	0.7889	-130.061	70.2425	FALSE
d5	live	Biofilm_Length	1.5	15	-20.7538	0.9279	-127.821	86.313	FALSE
d5	live	Biofilm_Length	3	15	9.1555	0.9913	-90.9963	109.307	FALSE
d5	live	Biofilm_MeanThickness	0	1.5	4.128	0.1728	-1.5117	9.7677	FALSE
d5	live	Biofilm_MeanThickness	0	3	0.6833	0.9763	-4.5921	5.9587	FALSE
d5	live	Biofilm_MeanThickness	0	15	2.1567	0.6454	-3.4829	7.7964	FALSE
d5	live	Biofilm_MeanThickness	1.5	3	-3.4447	0.2437	-8.7201	1.8307	FALSE
d5	live	Biofilm_MeanThickness	1.5	15	-1.9713	0.7033	-7.6109	3.6684	FALSE
d5	live	Biofilm_MeanThickness	3	15	1.4734	0.8191	-3.802	6.7489	FALSE
d5	live	Biofilm_OuterSurface	0	1.5	346250	0.1613	-117078	809578	FALSE
d5	live	Biofilm_OuterSurface	0	3	16097.1	0.9994	-417306	449501	FALSE
d5	live	Biofilm_OuterSurface	0	15	31881.7	0.9962	-431446	495210	FALSE
d5	live	Biofilm_OuterSurface	1.5	3	-330153	0.1511	-763556	103251	FALSE
d5	live	Biofilm_OuterSurface	1.5	15	-314368	0.2184	-777696	148960	FALSE
d5	live	Biofilm_OuterSurface	3	15	15784.6	0.9994	-417619	449188	FALSE
d5	live	Biofilm_OuterSurfaceIgnoreSubstratePerSubstrate	0	1.5	1.8412	0.7337	-3.7054	7.3878	FALSE
d5	live	Biofilm_OuterSurfaceIgnoreSubstratePerSubstrate	0	3	3.815	0.1702	-1.3734	9.0033	FALSE
d5	live	Biofilm_OuterSurfaceIgnoreSubstratePerSubstrate	0	15	1.7034	0.7752	-3.8432	7.25	FALSE
d5	live	Biofilm_OuterSurfaceIgnoreSubstratePerSubstrate	1.5	3	1.9738	0.6489	-3.2146	7.1621	FALSE
d5	live	Biofilm_OuterSurfaceIgnoreSubstratePerSubstrate	1.5	15	-0.1378	0.9998	-5.6844	5.4088	FALSE
d5	live	Biofilm_OuterSurfaceIgnoreSubstratePerSubstrate	3	15	-2.1115	0.6019	-7.2999	3.0768	FALSE
d5	live	Biofilm_OuterSurfaceIgnoreSubstratePerVolume	0	1.5	-0.0003	1	-0.7646	0.7639	FALSE
d5	live	Biofilm_OuterSurfaceIgnoreSubstratePerVolume	0	3	0.3821	0.3919	-0.3328	1.097	FALSE
d5	live	Biofilm_OuterSurfaceIgnoreSubstratePerVolume	0	15	-0.0447	0.9977	-0.8089	0.7196	FALSE
d5	live	Biofilm_OuterSurfaceIgnoreSubstratePerVolume	1.5	3	0.3824	0.3913	-0.3325	1.0973	FALSE
d5	live	Biofilm_OuterSurfaceIgnoreSubstratePerVolume	1.5	15	-0.0443	0.9977	-0.8086	0.7199	FALSE
d5	live	Biofilm_OuterSurfaceIgnoreSubstratePerVolume	3	15	-0.4268	0.3073	-1.1417	0.2881	FALSE
d5	live	Biofilm_OuterSurfacePerSubstrate	0	1.5	1.6516	0.796	-3.9625	7.2657	FALSE
d5	live	Biofilm_OuterSurfacePerSubstrate	0	3	3.6558	0.2023	-1.5957	8.9073	FALSE
d5	live	Biofilm_OuterSurfacePerSubstrate	0	15	1.9303	0.7132	-3.6838	7.5444	FALSE
d5	live	Biofilm_OuterSurfacePerSubstrate	1.5	3	2.0042	0.6468	-3.2473	7.2556	FALSE
d5	live	Biofilm_OuterSurfacePerSubstrate	1.5	15	0.2787	0.9986	-5.3354	5.8928	FALSE
d5	live	Biofilm_OuterSurfacePerSubstrate	3	15	-1.7255	0.7394	-6.977	3.526	FALSE
d5	live	Biofilm_OuterSurfacePerVolume	0	1.5	-0.1098	0.9726	-0.9145	0.695	FALSE
d5	live	Biofilm_OuterSurfacePerVolume	0	3	0.3156	0.5803	-0.4372	1.0684	FALSE
d5	live	Biofilm_OuterSurfacePerVolume	0	15	-0.1299	0.9561	-0.9347	0.6748	FALSE
d5	live	Biofilm_OuterSurfacePerVolume	1.5	3	0.4253	0.3488	-0.3275	1.1781	FALSE
d5	live	Biofilm_OuterSurfacePerVolume	1.5	15	-0.0202	0.9998	-0.825	0.7846	FALSE
d5	live	Biofilm_OuterSurfacePerVolume	3	15	-0.4455	0.3137	-1.1983	0.3073	FALSE
d5	live	Biofilm_OuterSurface_ignoreSubstrate	0	1.5	327118	0.0565	-8727.1	662963	FALSE
d5	live	Biofilm_OuterSurface_ignoreSubstrate	0	3	63732.5	0.9187	-250422	377887	FALSE
d5	live	Biofilm_OuterSurface_ignoreSubstrate	0	15	57300.1	0.9489	-278545	393145	FALSE
d5	live	Biofilm_OuterSurface_ignoreSubstrate	1.5	3	-263386	0.1065	-577540	50768.8	FALSE
d5	live	Biofilm_OuterSurface_ignoreSubstrate	1.5	15	-269818	0.1251	-605663	66027.2	FALSE
d5	live	Biofilm_OuterSurface_ignoreSubstrate	3	15	-6432.39	0.9999	-320587	307722	FALSE
d5	live	Biofilm_Roughness	0	1.5	-0.0063	0.9981	-0.1216	0.109	FALSE
d5	live	Biofilm_Roughness	0	3	-0.011	0.9881	-0.1188	0.0969	FALSE
d5	live	Biofilm_Roughness	0	15	0.161	0.0081	0.0457	0.2763	TRUE
d5	live	Biofilm_Roughness	1.5	3	-0.0047	0.999	-0.1126	0.1032	FALSE
d5	live	Biofilm_Roughness	1.5	15	0.1673	0.0064	0.052	0.2826	TRUE
d5	live	Biofilm_Roughness	3	15	0.172	0.0035	0.0642	0.2799	TRUE
d5	live	Biofilm_SubstrateArea	0	1.5	30182.3	0.8505	-86847.6	147212	FALSE
d5	live	Biofilm_SubstrateArea	0	3	-25081.8	0.8886	-134553	84389.7	FALSE
d5	live	Biofilm_SubstrateArea	0	15	-30044.7	0.8521	-147075	86985.3	FALSE
d5	live	Biofilm_SubstrateArea	1.5	3	-55264.1	0.4369	-164736	54207.4	FALSE
d5	live	Biofilm_SubstrateArea	1.5	15	-60227	0.4217	-177257	56802.9	FALSE
d5	live	Biofilm_SubstrateArea	3	15	-4962.9	0.9989	-114434	104509	FALSE
d5	live	Biofilm_SubstratumCoverage	0	1.5	0.1677	0.8505	-0.4825	0.8178	FALSE
d5	live	Biofilm_SubstratumCoverage	0	3	-0.1393	0.8886	-0.7475	0.4688	FALSE
d5	live	Biofilm_SubstratumCoverage	0	15	-0.1669	0.8521	-0.8171	0.4832	FALSE
d5	live	Biofilm_SubstratumCoverage	1.5	3	-0.307	0.4369	-0.9152	0.3011	FALSE
d5	live	Biofilm_SubstratumCoverage	1.5	15	-0.3346	0.4217	-0.9848	0.3156	FALSE
d5	live	Biofilm_SubstratumCoverage	3	15	-0.0276	0.9989	-0.6357	0.5806	FALSE
d5	live	Biofilm_Volume	0	1.5	855009	0.2163	-400948	2.11097e+06	FALSE
d5	live	Biofilm_Volume	0	3	11434.7	1	-1.16341e+06	1.18627e+06	FALSE
d5	live	Biofilm_Volume	0	15	235574	0.934	-1.02038e+06	1.49153e+06	FALSE
d5	live	Biofilm_Volume	1.5	3	-843574	0.1838	-2018414	331266	FALSE
d5	live	Biofilm_Volume	1.5	15	-619434	0.4553	-1.87539e+06	636523	FALSE
d5	live	Biofilm_Volume	3	15	224140	0.9309	-950700	1.39898e+06	FALSE
d5	live	Biofilm_VolumePerSubstrate	0	1.5	4.7869	0.0838	-0.5917	10.1654	FALSE
d5	live	Biofilm_VolumePerSubstrate	0	3	1.8057	0.6869	-3.2255	6.8369	FALSE
d5	live	Biofilm_VolumePerSubstrate	0	15	6.3152	0.0222	0.9367	11.6938	TRUE
d5	live	Biofilm_VolumePerSubstrate	1.5	3	-2.9812	0.3128	-8.0123	2.05	FALSE
d5	live	Biofilm_VolumePerSubstrate	1.5	15	1.5284	0.8117	-3.8502	6.9069	FALSE
d5	live	Biofilm_VolumePerSubstrate	3	15	4.5095	0.0813	-0.5217	9.5407	FALSE
d5	live	Biofilm_Width	0	1.5	-41.6932	0.8692	-212.409	129.022	FALSE
d5	live	Biofilm_Width	0	3	35.7911	0.8947	-123.898	195.481	FALSE
d5	live	Biofilm_Width	0	15	-79.29	0.5025	-250.005	91.4254	FALSE
d5	live	Biofilm_Width	1.5	3	77.4843	0.4682	-82.2053	237.174	FALSE
d5	live	Biofilm_Width	1.5	15	-37.5968	0.8993	-208.312	133.119	FALSE
d5	live	Biofilm_Width	3	15	-115.081	0.1817	-274.771	44.6085	FALSE
d5	dead	Biofilm_AspectRatio_HeightToLength	0	1.5	0.0106	0.1268	-0.0026	0.0237	FALSE
d5	dead	Biofilm_AspectRatio_HeightToLength	0	3	0.0031	0.8541	-0.0092	0.0155	FALSE
d5	dead	Biofilm_AspectRatio_HeightToLength	0	15	0.0199	0.005	0.0067	0.0331	TRUE
d5	dead	Biofilm_AspectRatio_HeightToLength	1.5	3	-0.0074	0.3031	-0.0197	0.0049	FALSE
d5	dead	Biofilm_AspectRatio_HeightToLength	1.5	15	0.0093	0.1916	-0.0038	0.0225	FALSE
d5	dead	Biofilm_AspectRatio_HeightToLength	3	15	0.0167	0.0096	0.0044	0.0291	TRUE
d5	dead	Biofilm_AspectRatio_HeightToWidth	0	1.5	0.004	0.8933	-0.0139	0.022	FALSE
d5	dead	Biofilm_AspectRatio_HeightToWidth	0	3	-0.0025	0.9642	-0.0193	0.0143	FALSE
d5	dead	Biofilm_AspectRatio_HeightToWidth	0	15	0.0142	0.1338	-0.0038	0.0321	FALSE
d5	dead	Biofilm_AspectRatio_HeightToWidth	1.5	3	-0.0066	0.6305	-0.0234	0.0102	FALSE
d5	dead	Biofilm_AspectRatio_HeightToWidth	1.5	15	0.0101	0.351	-0.0078	0.0281	FALSE
d5	dead	Biofilm_AspectRatio_HeightToWidth	3	15	0.0167	0.0517	-0.0001	0.0335	FALSE
d5	dead	Biofilm_AspectRatio_LengthToWidth	0	1.5	-0.2024	0.1706	-0.4778	0.0731	FALSE
d5	dead	Biofilm_AspectRatio_LengthToWidth	0	3	-0.2136	0.1111	-0.4713	0.044	FALSE
d5	dead	Biofilm_AspectRatio_LengthToWidth	0	15	-0.1563	0.3456	-0.4317	0.1192	FALSE
d5	dead	Biofilm_AspectRatio_LengthToWidth	1.5	3	-0.0112	0.999	-0.2689	0.2464	FALSE
d5	dead	Biofilm_AspectRatio_LengthToWidth	1.5	15	0.0461	0.9515	-0.2293	0.3215	FALSE
d5	dead	Biofilm_AspectRatio_LengthToWidth	3	15	0.0574	0.8965	-0.2003	0.315	FALSE
d5	dead	Biofilm_BaseArea	0	1.5	49.6159	1	-26589.7	26688.9	FALSE
d5	dead	Biofilm_BaseArea	0	3	5837.78	0.8821	-19081	30756.6	FALSE
d5	dead	Biofilm_BaseArea	0	15	-14237.9	0.3919	-40877.2	12401.5	FALSE
d5	dead	Biofilm_BaseArea	1.5	3	5788.17	0.8847	-19130.6	30707	FALSE
d5	dead	Biofilm_BaseArea	1.5	15	-14287.5	0.3892	-40926.8	12351.9	FALSE
d5	dead	Biofilm_BaseArea	3	15	-20075.6	0.1238	-44994.4	4843.17	FALSE
d5	dead	Biofilm_BaseEccentricity	0	1.5	-0.0507	0.9295	-0.3147	0.2132	FALSE
d5	dead	Biofilm_BaseEccentricity	0	3	-0.033	0.974	-0.2799	0.2139	FALSE
d5	dead	Biofilm_BaseEccentricity	0	15	-0.1392	0.4026	-0.4031	0.1248	FALSE
d5	dead	Biofilm_BaseEccentricity	1.5	3	0.0177	0.9958	-0.2292	0.2646	FALSE
d5	dead	Biofilm_BaseEccentricity	1.5	15	-0.0884	0.7284	-0.3524	0.1755	FALSE
d5	dead	Biofilm_BaseEccentricity	3	15	-0.1061	0.5617	-0.353	0.1408	FALSE
d5	dead	Biofilm_Height	0	1.5	3.8726	0.531	-4.779	12.5242	FALSE
d5	dead	Biofilm_Height	0	3	0.2361	0.9997	-7.8567	8.3289	FALSE
d5	dead	Biofilm_Height	0	15	8.5308	0.0534	-0.1208	17.1824	FALSE
d5	dead	Biofilm_Height	1.5	3	-3.6365	0.528	-11.7293	4.4563	FALSE
d5	dead	Biofilm_Height	1.5	15	4.6582	0.3862	-3.9934	13.3098	FALSE
d5	dead	Biofilm_Height	3	15	8.2947	0.0445	0.2018	16.3875	TRUE
d5	dead	Biofilm_Length	0	1.5	-55.1145	0.3287	-150.119	39.8896	FALSE
d5	dead	Biofilm_Length	0	3	-52.2518	0.3186	-141.12	36.6165	FALSE
d5	dead	Biofilm_Length	0	15	-58.0066	0.2907	-153.011	36.9975	FALSE
d5	dead	Biofilm_Length	1.5	3	2.8628	0.9996	-86.0055	91.731	FALSE
d5	dead	Biofilm_Length	1.5	15	-2.8921	0.9997	-97.8962	92.1121	FALSE
d5	dead	Biofilm_Length	3	15	-5.7548	0.9969	-94.6231	83.1134	FALSE
d5	dead	Biofilm_MeanThickness	0	1.5	4.0051	0.2189	-1.9021	9.9123	FALSE
d5	dead	Biofilm_MeanThickness	0	3	1.3744	0.8632	-4.1513	6.9001	FALSE
d5	dead	Biofilm_MeanThickness	0	15	1.8849	0.7554	-4.0222	7.7921	FALSE
d5	dead	Biofilm_MeanThickness	1.5	3	-2.6307	0.4831	-8.1564	2.895	FALSE
d5	dead	Biofilm_MeanThickness	1.5	15	-2.1202	0.6869	-8.0273	3.787	FALSE
d5	dead	Biofilm_MeanThickness	3	15	0.5105	0.9911	-5.0151	6.0362	FALSE
d5	dead	Biofilm_OuterSurface	0	1.5	338937	0.0163	65917.1	611956	TRUE
d5	dead	Biofilm_OuterSurface	0	3	224329	0.0884	-31057.6	479715	FALSE
d5	dead	Biofilm_OuterSurface	0	15	20118.5	0.9954	-252901	293138	FALSE
d5	dead	Biofilm_OuterSurface	1.5	3	-114608	0.529	-369994	140779	FALSE
d5	dead	Biofilm_OuterSurface	1.5	15	-318818	0.0228	-591838	-45798.6	TRUE
d5	dead	Biofilm_OuterSurface	3	15	-204210	0.1273	-459597	51176.1	FALSE
d5	dead	Biofilm_OuterSurfaceIgnoreSubstratePerSubstrate	0	1.5	0.6273	0.6967	-1.148	2.4026	FALSE
d5	dead	Biofilm_OuterSurfaceIgnoreSubstratePerSubstrate	0	3	0.5945	0.6885	-1.0662	2.2551	FALSE
d5	dead	Biofilm_OuterSurfaceIgnoreSubstratePerSubstrate	0	15	2.3973	0.0099	0.622	4.1727	TRUE
d5	dead	Biofilm_OuterSurfaceIgnoreSubstratePerSubstrate	1.5	3	-0.0328	0.9999	-1.6935	1.6278	FALSE
d5	dead	Biofilm_OuterSurfaceIgnoreSubstratePerSubstrate	1.5	15	1.77	0.0507	-0.0053	3.5454	FALSE
d5	dead	Biofilm_OuterSurfaceIgnoreSubstratePerSubstrate	3	15	1.8029	0.0335	0.1422	3.4635	TRUE
d5	dead	Biofilm_OuterSurfaceIgnoreSubstratePerVolume	0	1.5	-0.0832	0.8206	-0.3821	0.2157	FALSE
d5	dead	Biofilm_OuterSurfaceIgnoreSubstratePerVolume	0	3	0.0219	0.9945	-0.2577	0.3015	FALSE
d5	dead	Biofilm_OuterSurfaceIgnoreSubstratePerVolume	0	15	0.0639	0.9069	-0.235	0.3628	FALSE
d5	dead	Biofilm_OuterSurfaceIgnoreSubstratePerVolume	1.5	3	0.1051	0.6572	-0.1745	0.3846	FALSE
d5	dead	Biofilm_OuterSurfaceIgnoreSubstratePerVolume	1.5	15	0.1471	0.4573	-0.1518	0.4459	FALSE
d5	dead	Biofilm_OuterSurfaceIgnoreSubstratePerVolume	3	15	0.042	0.9641	-0.2376	0.3216	FALSE
d5	dead	Biofilm_OuterSurfacePerSubstrate	0	1.5	0.4409	0.9118	-1.6667	2.5486	FALSE
d5	dead	Biofilm_OuterSurfacePerSubstrate	0	3	0.4415	0.8949	-1.53	2.413	FALSE
d5	dead	Biofilm_OuterSurfacePerSubstrate	0	15	2.8421	0.01	0.7344	4.9497	TRUE
d5	dead	Biofilm_OuterSurfacePerSubstrate	1.5	3	0.0005	1	-1.971	1.9721	FALSE
d5	dead	Biofilm_OuterSurfacePerSubstrate	1.5	15	2.4011	0.0261	0.2935	4.5088	TRUE
d5	dead	Biofilm_OuterSurfacePerSubstrate	3	15	2.4006	0.0181	0.4291	4.3721	TRUE
d5	dead	Biofilm_OuterSurfacePerVolume	0	1.5	-0.1933	0.4789	-0.5971	0.2105	FALSE
d5	dead	Biofilm_OuterSurfacePerVolume	0	3	-0.0357	0.9905	-0.4134	0.342	FALSE
d5	dead	Biofilm_OuterSurfacePerVolume	0	15	0.0059	1	-0.3979	0.4097	FALSE
d5	dead	Biofilm_OuterSurfacePerVolume	1.5	3	0.1576	0.5839	-0.2201	0.5353	FALSE
d5	dead	Biofilm_OuterSurfacePerVolume	1.5	15	0.1992	0.4553	-0.2046	0.603	FALSE
d5	dead	Biofilm_OuterSurfacePerVolume	3	15	0.0416	0.9851	-0.3362	0.4193	FALSE
d5	dead	Biofilm_OuterSurface_ignoreSubstrate	0	1.5	267753	0.0133	59375.3	476131	TRUE
d5	dead	Biofilm_OuterSurface_ignoreSubstrate	0	3	184840	0.0637	-10080.1	379759	FALSE
d5	dead	Biofilm_OuterSurface_ignoreSubstrate	0	15	54269.1	0.8469	-154109	262647	FALSE
d5	dead	Biofilm_OuterSurface_ignoreSubstrate	1.5	3	-82913.6	0.5695	-277833	112006	FALSE
d5	dead	Biofilm_OuterSurface_ignoreSubstrate	1.5	15	-213484	0.0446	-421862	-5106.22	TRUE
d5	dead	Biofilm_OuterSurface_ignoreSubstrate	3	15	-130570	0.2267	-325490	64349.1	FALSE
d5	dead	Biofilm_Roughness	0	1.5	-0.0135	0.9824	-0.1287	0.1018	FALSE
d5	dead	Biofilm_Roughness	0	3	-0.0333	0.7725	-0.1411	0.0745	FALSE
d5	dead	Biofilm_Roughness	0	15	0.0377	0.7423	-0.0776	0.1529	FALSE
d5	dead	Biofilm_Roughness	1.5	3	-0.0198	0.9374	-0.1276	0.088	FALSE
d5	dead	Biofilm_Roughness	1.5	15	0.0511	0.5377	-0.0641	0.1664	FALSE
d5	dead	Biofilm_Roughness	3	15	0.071	0.2383	-0.0369	0.1788	FALSE
d5	dead	Biofilm_SubstrateArea	0	1.5	72834.8	0.0565	-1933.13	147603	FALSE
d5	dead	Biofilm_SubstrateArea	0	3	43594.9	0.2759	-26344.1	113534	FALSE
d5	dead	Biofilm_SubstrateArea	0	15	-42114.8	0.3511	-116883	32653.1	FALSE
d5	dead	Biofilm_SubstrateArea	1.5	3	-29239.9	0.5823	-99178.8	40699.1	FALSE
d5	dead	Biofilm_SubstrateArea	1.5	15	-114950	0.0044	-189717	-40181.7	TRUE
d5	dead	Biofilm_SubstrateArea	3	15	-85709.7	0.0175	-155649	-15770.7	TRUE
d5	dead	Biofilm_SubstratumCoverage	0	1.5	0.4046	0.0565	-0.0107	0.82	FALSE
d5	dead	Biofilm_SubstratumCoverage	0	3	0.2422	0.2759	-0.1464	0.6307	FALSE
d5	dead	Biofilm_SubstratumCoverage	0	15	-0.234	0.3511	-0.6494	0.1814	FALSE
d5	dead	Biofilm_SubstratumCoverage	1.5	3	-0.1624	0.5823	-0.551	0.2261	FALSE
d5	dead	Biofilm_SubstratumCoverage	1.5	15	-0.6386	0.0044	-1.054	-0.2232	TRUE
d5	dead	Biofilm_SubstratumCoverage	3	15	-0.4762	0.0175	-0.8647	-0.0876	TRUE
d5	dead	Biofilm_Volume	0	1.5	1.25384e+06	0.035	88283.8	2.4194e+06	TRUE
d5	dead	Biofilm_Volume	0	3	614897	0.3502	-475380	1.70517e+06	FALSE
d5	dead	Biofilm_Volume	0	15	-17471.6	1	-1.18303e+06	1.14808e+06	FALSE
d5	dead	Biofilm_Volume	1.5	3	-638942	0.321	-1.72922e+06	451335	FALSE
d5	dead	Biofilm_Volume	1.5	15	-1.27131e+06	0.0327	-2.43687e+06	-105755	TRUE
d5	dead	Biofilm_Volume	3	15	-632369	0.3288	-1.72265e+06	457909	FALSE
d5	dead	Biofilm_VolumePerSubstrate	0	1.5	4.5547	0.0919	-0.6794	9.7888	FALSE
d5	dead	Biofilm_VolumePerSubstrate	0	3	1.8884	0.6396	-3.0076	6.7844	FALSE
d5	dead	Biofilm_VolumePerSubstrate	0	15	4.9705	0.0633	-0.2636	10.2046	FALSE
d5	dead	Biofilm_VolumePerSubstrate	1.5	3	-2.6663	0.3773	-7.5623	2.2297	FALSE
d5	dead	Biofilm_VolumePerSubstrate	1.5	15	0.4158	0.9943	-4.8183	5.6499	FALSE
d5	dead	Biofilm_VolumePerSubstrate	3	15	3.0821	0.2689	-1.8139	7.9781	FALSE
d5	dead	Biofilm_Width	0	1.5	54.5867	0.1265	-13.564	122.737	FALSE
d5	dead	Biofilm_Width	0	3	65.9869	0.0424	2.2378	129.736	TRUE
d5	dead	Biofilm_Width	0	15	21.0538	0.7722	-47.0969	89.2045	FALSE
d5	dead	Biofilm_Width	1.5	3	11.4002	0.9419	-52.349	75.1493	FALSE
d5	dead	Biofilm_Width	1.5	15	-33.5329	0.4572	-101.684	34.6178	FALSE
d5	dead	Biofilm_Width	3	15	-44.9331	0.1948	-108.682	18.816	FALSE
d6	live	Biofilm_AspectRatio_HeightToLength	0	1.5	0.0109	0.4285	-0.0101	0.0319	FALSE
d6	live	Biofilm_AspectRatio_HeightToLength	0	3	0.003	0.9783	-0.0205	0.0265	FALSE
d6	live	Biofilm_AspectRatio_HeightToLength	0	15	0.019	0.1249	-0.0045	0.0426	FALSE
d6	live	Biofilm_AspectRatio_HeightToLength	1.5	3	-0.0079	0.6717	-0.0289	0.0132	FALSE
d6	live	Biofilm_AspectRatio_HeightToLength	1.5	15	0.0081	0.6509	-0.0129	0.0292	FALSE
d6	live	Biofilm_AspectRatio_HeightToLength	3	15	0.016	0.2234	-0.0075	0.0395	FALSE
d6	live	Biofilm_AspectRatio_HeightToWidth	0	1.5	0.0093	0.2307	-0.0045	0.0231	FALSE
d6	live	Biofilm_AspectRatio_HeightToWidth	0	3	0.0051	0.7452	-0.0103	0.0205	FALSE
d6	live	Biofilm_AspectRatio_HeightToWidth	0	15	0.0135	0.0918	-0.0019	0.0289	FALSE
d6	live	Biofilm_AspectRatio_HeightToWidth	1.5	3	-0.0042	0.7924	-0.018	0.0096	FALSE
d6	live	Biofilm_AspectRatio_HeightToWidth	1.5	15	0.0042	0.7897	-0.0096	0.018	FALSE
d6	live	Biofilm_AspectRatio_HeightToWidth	3	15	0.0084	0.3916	-0.0071	0.0238	FALSE
d6	live	Biofilm_AspectRatio_LengthToWidth	0	1.5	0.0043	1	-0.4029	0.4115	FALSE
d6	live	Biofilm_AspectRatio_LengthToWidth	0	3	0.1288	0.8222	-0.3264	0.5841	FALSE
d6	live	Biofilm_AspectRatio_LengthToWidth	0	15	-0.0462	0.989	-0.5014	0.4091	FALSE
d6	live	Biofilm_AspectRatio_LengthToWidth	1.5	3	0.1245	0.7872	-0.2827	0.5317	FALSE
d6	live	Biofilm_AspectRatio_LengthToWidth	1.5	15	-0.0505	0.9803	-0.4577	0.3567	FALSE
d6	live	Biofilm_AspectRatio_LengthToWidth	3	15	-0.175	0.6543	-0.6302	0.2803	FALSE
d6	live	Biofilm_BaseArea	0	1.5	17728.5	0.6483	-27989	63446	FALSE
d6	live	Biofilm_BaseArea	0	3	17940.7	0.7122	-33173	69054.4	FALSE
d6	live	Biofilm_BaseArea	0	15	31287.5	0.2981	-19826.2	82401.2	FALSE
d6	live	Biofilm_BaseArea	1.5	3	212.215	1	-45505.3	45929.7	FALSE
d6	live	Biofilm_BaseArea	1.5	15	13559	0.8015	-32158.5	59276.5	FALSE
d6	live	Biofilm_BaseArea	3	15	13346.8	0.8534	-37766.9	64460.5	FALSE
d6	live	Biofilm_BaseEccentricity	0	1.5	0.1247	0.7256	-0.2387	0.488	FALSE
d6	live	Biofilm_BaseEccentricity	0	3	-0.1456	0.6994	-0.5519	0.2606	FALSE
d6	live	Biofilm_BaseEccentricity	0	15	0.1209	0.7998	-0.2853	0.5272	FALSE
d6	live	Biofilm_BaseEccentricity	1.5	3	-0.2703	0.1685	-0.6337	0.093	FALSE
d6	live	Biofilm_BaseEccentricity	1.5	15	-0.0038	1	-0.3671	0.3596	FALSE
d6	live	Biofilm_BaseEccentricity	3	15	0.2666	0.248	-0.1397	0.6728	FALSE
d6	live	Biofilm_Height	0	1.5	5.6106	0.2352	-2.7812	14.0023	FALSE
d6	live	Biofilm_Height	0	3	2.5278	0.8418	-6.8545	11.9101	FALSE
d6	live	Biofilm_Height	0	15	9.512	0.0467	0.1297	18.8943	TRUE
d6	live	Biofilm_Height	1.5	3	-3.0827	0.684	-11.4745	5.309	FALSE
d6	live	Biofilm_Height	1.5	15	3.9014	0.5145	-4.4903	12.2932	FALSE
d6	live	Biofilm_Height	3	15	6.9842	0.1681	-2.3981	16.3665	FALSE
d6	live	Biofilm_Length	0	1.5	18.2337	0.9558	-91.9991	128.466	FALSE
d6	live	Biofilm_Length	0	3	56.098	0.531	-67.146	179.342	FALSE
d6	live	Biofilm_Length	0	15	10.9987	0.9924	-112.245	134.243	FALSE
d6	live	Biofilm_Length	1.5	3	37.8643	0.725	-72.3685	148.097	FALSE
d6	live	Biofilm_Length	1.5	15	-7.2351	0.9969	-117.468	102.998	FALSE
d6	live	Biofilm_Length	3	15	-45.0994	0.6865	-168.343	78.1447	FALSE
d6	live	Biofilm_MeanThickness	0	1.5	4.7693	0.3885	-3.9875	13.5261	FALSE
d6	live	Biofilm_MeanThickness	0	3	2.2401	0.8948	-7.5503	12.0305	FALSE
d6	live	Biofilm_MeanThickness	0	15	3.0789	0.7732	-6.7115	12.8693	FALSE
d6	live	Biofilm_MeanThickness	1.5	3	-2.5292	0.8134	-11.286	6.2276	FALSE
d6	live	Biofilm_MeanThickness	1.5	15	-1.6904	0.9327	-10.4472	7.0664	FALSE
d6	live	Biofilm_MeanThickness	3	15	0.8388	0.9933	-8.9516	10.6292	FALSE
d6	live	Biofilm_OuterSurface	0	1.5	150046	0.4845	-160664	460757	FALSE
d6	live	Biofilm_OuterSurface	0	3	322333	0.0709	-25051.7	669718	FALSE
d6	live	Biofilm_OuterSurface	0	15	220428	0.2717	-126957	567813	FALSE
d6	live	Biofilm_OuterSurface	1.5	3	172287	0.3743	-138424	482997	FALSE
d6	live	Biofilm_OuterSurface	1.5	15	70382	0.8975	-240328	381092	FALSE
d6	live	Biofilm_OuterSurface	3	15	-101905	0.8065	-449290	245480	FALSE
d6	live	Biofilm_OuterSurfaceIgnoreSubstratePerSubstrate	0	1.5	-0.8816	0.3037	-2.3328	0.5696	FALSE
d6	live	Biofilm_OuterSurfaceIgnoreSubstratePerSubstrate	0	3	-0.4218	0.855	-2.0443	1.2007	FALSE
d6	live	Biofilm_OuterSurfaceIgnoreSubstratePerSubstrate	0	15	-0.3084	0.9354	-1.9309	1.3141	FALSE
d6	live	Biofilm_OuterSurfaceIgnoreSubstratePerSubstrate	1.5	3	0.4597	0.7694	-0.9915	1.9109	FALSE
d6	live	Biofilm_OuterSurfaceIgnoreSubstratePerSubstrate	1.5	15	0.5731	0.6358	-0.8781	2.0243	FALSE
d6	live	Biofilm_OuterSurfaceIgnoreSubstratePerSubstrate	3	15	0.1134	0.9963	-1.5091	1.7359	FALSE
d6	live	Biofilm_OuterSurfaceIgnoreSubstratePerVolume	0	1.5	-0.4505	0	-0.5844	-0.3166	TRUE
d6	live	Biofilm_OuterSurfaceIgnoreSubstratePerVolume	0	3	-0.3381	0.0002	-0.4878	-0.1884	TRUE
d6	live	Biofilm_OuterSurfaceIgnoreSubstratePerVolume	0	15	-0.3476	0.0002	-0.4973	-0.1979	TRUE
d6	live	Biofilm_OuterSurfaceIgnoreSubstratePerVolume	1.5	3	0.1124	0.1084	-0.0215	0.2463	FALSE
d6	live	Biofilm_OuterSurfaceIgnoreSubstratePerVolume	1.5	15	0.1028	0.1509	-0.0311	0.2368	FALSE
d6	live	Biofilm_OuterSurfaceIgnoreSubstratePerVolume	3	15	-0.0095	0.9972	-0.1592	0.1402	FALSE
d6	live	Biofilm_OuterSurfacePerSubstrate	0	1.5	-0.9404	0.3596	-2.6051	0.7243	FALSE
d6	live	Biofilm_OuterSurfacePerSubstrate	0	3	-0.4591	0.8727	-2.3203	1.4021	FALSE
d6	live	Biofilm_OuterSurfacePerSubstrate	0	15	-0.1898	0.9888	-2.051	1.6714	FALSE
d6	live	Biofilm_OuterSurfacePerSubstrate	1.5	3	0.4813	0.8129	-1.1834	2.146	FALSE
d6	live	Biofilm_OuterSurfacePerSubstrate	1.5	15	0.7506	0.5382	-0.9141	2.4153	FALSE
d6	live	Biofilm_OuterSurfacePerSubstrate	3	15	0.2693	0.9696	-1.5919	2.1305	FALSE
d6	live	Biofilm_OuterSurfacePerVolume	0	1.5	-0.6373	0	-0.858	-0.4166	TRUE
d6	live	Biofilm_OuterSurfacePerVolume	0	3	-0.4904	0.0006	-0.7371	-0.2436	TRUE
d6	live	Biofilm_OuterSurfacePerVolume	0	15	-0.4848	0.0006	-0.7316	-0.238	TRUE
d6	live	Biofilm_OuterSurfacePerVolume	1.5	3	0.1469	0.238	-0.0738	0.3677	FALSE
d6	live	Biofilm_OuterSurfacePerVolume	1.5	15	0.1525	0.2133	-0.0682	0.3732	FALSE
d6	live	Biofilm_OuterSurfacePerVolume	3	15	0.0056	0.9999	-0.2412	0.2523	FALSE
d6	live	Biofilm_OuterSurface_ignoreSubstrate	0	1.5	55613.1	0.8357	-147568	258794	FALSE
d6	live	Biofilm_OuterSurface_ignoreSubstrate	0	3	193245	0.1026	-33918.9	420409	FALSE
d6	live	Biofilm_OuterSurface_ignoreSubstrate	0	15	126201	0.3727	-100963	353365	FALSE
d6	live	Biofilm_OuterSurface_ignoreSubstrate	1.5	3	137632	0.2264	-65549.7	340813	FALSE
d6	live	Biofilm_OuterSurface_ignoreSubstrate	1.5	15	70588	0.7184	-132593	273769	FALSE
d6	live	Biofilm_OuterSurface_ignoreSubstrate	3	15	-67043.7	0.8037	-294207	160120	FALSE
d6	live	Biofilm_Roughness	0	1.5	0.0653	0.7624	-0.1381	0.2687	FALSE
d6	live	Biofilm_Roughness	0	3	0.0511	0.8996	-0.1763	0.2785	FALSE
d6	live	Biofilm_Roughness	0	15	0.1091	0.4896	-0.1183	0.3365	FALSE
d6	live	Biofilm_Roughness	1.5	3	-0.0142	0.9963	-0.2176	0.1892	FALSE
d6	live	Biofilm_Roughness	1.5	15	0.0438	0.91	-0.1596	0.2472	FALSE
d6	live	Biofilm_Roughness	3	15	0.058	0.8615	-0.1694	0.2854	FALSE
d6	live	Biofilm_SubstrateArea	0	1.5	80083.7	0.1895	-31490.9	191658	FALSE
d6	live	Biofilm_SubstrateArea	0	3	102417	0.118	-22326.8	227162	FALSE
d6	live	Biofilm_SubstrateArea	0	15	62067.6	0.4607	-62676.6	186812	FALSE
d6	live	Biofilm_SubstrateArea	1.5	3	22333.7	0.9258	-89240.9	133908	FALSE
d6	live	Biofilm_SubstrateArea	1.5	15	-18016.1	0.9586	-129591	93558.5	FALSE
d6	live	Biofilm_SubstrateArea	3	15	-40349.8	0.7585	-165094	84394.4	FALSE
d6	live	Biofilm_SubstratumCoverage	0	1.5	0.4449	0.1895	-0.175	1.0648	FALSE
d6	live	Biofilm_SubstratumCoverage	0	3	0.569	0.118	-0.124	1.262	FALSE
d6	live	Biofilm_SubstratumCoverage	0	15	0.3448	0.4607	-0.3482	1.0378	FALSE
d6	live	Biofilm_SubstratumCoverage	1.5	3	0.1241	0.9258	-0.4958	0.7439	FALSE
d6	live	Biofilm_SubstratumCoverage	1.5	15	-0.1001	0.9586	-0.7199	0.5198	FALSE
d6	live	Biofilm_SubstratumCoverage	3	15	-0.2242	0.7585	-0.9172	0.4689	FALSE
d6	live	Biofilm_Volume	0	1.5	1.19012e+06	0.1407	-329366	2.70961e+06	FALSE
d6	live	Biofilm_Volume	0	3	1.005e+06	0.3238	-693835	2.70384e+06	FALSE
d6	live	Biofilm_Volume	0	15	891052	0.4185	-807785	2.58989e+06	FALSE
d6	live	Biofilm_Volume	1.5	3	-185117	0.9813	-1.7046e+06	1.33437e+06	FALSE
d6	live	Biofilm_Volume	1.5	15	-299068	0.9291	-1.81855e+06	1.22042e+06	FALSE
d6	live	Biofilm_Volume	3	15	-113950	0.9967	-1.81279e+06	1.58489e+06	FALSE
d6	live	Biofilm_VolumePerSubstrate	0	1.5	7.1212	0.1003	-1.2036	15.4461	FALSE
d6	live	Biofilm_VolumePerSubstrate	0	3	3.5865	0.6526	-5.7209	12.894	FALSE
d6	live	Biofilm_VolumePerSubstrate	0	15	4.5689	0.4715	-4.7386	13.8763	FALSE
d6	live	Biofilm_VolumePerSubstrate	1.5	3	-3.5347	0.5838	-11.8596	4.7901	FALSE
d6	live	Biofilm_VolumePerSubstrate	1.5	15	-2.5524	0.7858	-10.8772	5.7725	FALSE
d6	live	Biofilm_VolumePerSubstrate	3	15	0.9823	0.9877	-8.3251	10.2898	FALSE
d6	live	Biofilm_Width	0	1.5	29.2926	0.9652	-163.783	222.368	FALSE
d6	live	Biofilm_Width	0	3	-15.168	0.9963	-231.033	200.697	FALSE
d6	live	Biofilm_Width	0	15	76.9203	0.7031	-138.945	292.785	FALSE
d6	live	Biofilm_Width	1.5	3	-44.4606	0.893	-237.536	148.615	FALSE
d6	live	Biofilm_Width	1.5	15	47.6277	0.8727	-145.448	240.703	FALSE
d6	live	Biofilm_Width	3	15	92.0883	0.5803	-123.776	307.953	FALSE
d6	dead	Biofilm_AspectRatio_HeightToLength	0	1.5	0.0055	0.8455	-0.0151	0.0262	FALSE
d6	dead	Biofilm_AspectRatio_HeightToLength	0	3	-0.0014	0.9976	-0.0245	0.0217	FALSE
d6	dead	Biofilm_AspectRatio_HeightToLength	0	15	0.0132	0.3527	-0.0099	0.0363	FALSE
d6	dead	Biofilm_AspectRatio_HeightToLength	1.5	3	-0.0069	0.7398	-0.0276	0.0137	FALSE
d6	dead	Biofilm_AspectRatio_HeightToLength	1.5	15	0.0076	0.6788	-0.013	0.0283	FALSE
d6	dead	Biofilm_AspectRatio_HeightToLength	3	15	0.0146	0.2762	-0.0085	0.0377	FALSE
d6	dead	Biofilm_AspectRatio_HeightToWidth	0	1.5	0.0021	0.9698	-0.0124	0.0166	FALSE
d6	dead	Biofilm_AspectRatio_HeightToWidth	0	3	-0.0027	0.9561	-0.0189	0.0136	FALSE
d6	dead	Biofilm_AspectRatio_HeightToWidth	0	15	0.0102	0.2789	-0.006	0.0264	FALSE
d6	dead	Biofilm_AspectRatio_HeightToWidth	1.5	3	-0.0048	0.7497	-0.0193	0.0097	FALSE
d6	dead	Biofilm_AspectRatio_HeightToWidth	1.5	15	0.0081	0.3692	-0.0064	0.0226	FALSE
d6	dead	Biofilm_AspectRatio_HeightToWidth	3	15	0.0129	0.1344	-0.0034	0.0291	FALSE
d6	dead	Biofilm_AspectRatio_LengthToWidth	0	1.5	-0.131	0.6655	-0.4776	0.2156	FALSE
d6	dead	Biofilm_AspectRatio_LengthToWidth	0	3	-0.091	0.8874	-0.4785	0.2965	FALSE
d6	dead	Biofilm_AspectRatio_LengthToWidth	0	15	-0.0947	0.8755	-0.4822	0.2927	FALSE
d6	dead	Biofilm_AspectRatio_LengthToWidth	1.5	3	0.04	0.984	-0.3066	0.3866	FALSE
d6	dead	Biofilm_AspectRatio_LengthToWidth	1.5	15	0.0363	0.988	-0.3103	0.3828	FALSE
d6	dead	Biofilm_AspectRatio_LengthToWidth	3	15	-0.0037	1	-0.3912	0.3838	FALSE
d6	dead	Biofilm_BaseArea	0	1.5	14906.7	0.6274	-22389.7	52203.1	FALSE
d6	dead	Biofilm_BaseArea	0	3	28149.5	0.2287	-13549.1	69848.2	FALSE
d6	dead	Biofilm_BaseArea	0	15	15509.1	0.676	-26189.5	57207.8	FALSE
d6	dead	Biofilm_BaseArea	1.5	3	13242.9	0.7053	-24053.5	50539.3	FALSE
d6	dead	Biofilm_BaseArea	1.5	15	602.443	1	-36694	37898.8	FALSE
d6	dead	Biofilm_BaseArea	3	15	-12640.4	0.7913	-54339.1	29058.2	FALSE
d6	dead	Biofilm_BaseEccentricity	0	1.5	0.0771	0.9245	-0.3053	0.4594	FALSE
d6	dead	Biofilm_BaseEccentricity	0	3	0.1836	0.5753	-0.2439	0.6111	FALSE
d6	dead	Biofilm_BaseEccentricity	0	15	0.0767	0.9447	-0.3508	0.5042	FALSE
d6	dead	Biofilm_BaseEccentricity	1.5	3	0.1065	0.8286	-0.2758	0.4889	FALSE
d6	dead	Biofilm_BaseEccentricity	1.5	15	-0.0003	1	-0.3827	0.382	FALSE
d6	dead	Biofilm_BaseEccentricity	3	15	-0.1069	0.8684	-0.5344	0.3206	FALSE
d6	dead	Biofilm_Height	0	1.5	2.2703	0.8553	-6.4691	11.0098	FALSE
d6	dead	Biofilm_Height	0	3	-0.5603	0.998	-10.3313	9.2107	FALSE
d6	dead	Biofilm_Height	0	15	6.8132	0.2075	-2.9578	16.5842	FALSE
d6	dead	Biofilm_Height	1.5	3	-2.8306	0.7578	-11.5701	5.9088	FALSE
d6	dead	Biofilm_Height	1.5	15	4.5429	0.4257	-4.1966	13.2823	FALSE
d6	dead	Biofilm_Height	3	15	7.3735	0.1605	-2.3975	17.1445	FALSE
d6	dead	Biofilm_Length	0	1.5	-20.6761	0.9438	-135.232	93.8797	FALSE
d6	dead	Biofilm_Length	0	3	5.3117	0.9992	-122.766	133.389	FALSE
d6	dead	Biofilm_Length	0	15	-9.4009	0.9957	-137.478	118.676	FALSE
d6	dead	Biofilm_Length	1.5	3	25.9878	0.8971	-88.568	140.544	FALSE
d6	dead	Biofilm_Length	1.5	15	11.2753	0.9899	-103.281	125.831	FALSE
d6	dead	Biofilm_Length	3	15	-14.7126	0.9842	-142.79	113.365	FALSE
d6	dead	Biofilm_MeanThickness	0	1.5	5.3117	0.3246	-3.6762	14.2995	FALSE
d6	dead	Biofilm_MeanThickness	0	3	3.1042	0.7821	-6.9445	13.1529	FALSE
d6	dead	Biofilm_MeanThickness	0	15	1.9017	0.9362	-8.147	11.9504	FALSE
d6	dead	Biofilm_MeanThickness	1.5	3	-2.2075	0.8741	-11.1953	6.7804	FALSE
d6	dead	Biofilm_MeanThickness	1.5	15	-3.41	0.663	-12.3978	5.5779	FALSE
d6	dead	Biofilm_MeanThickness	3	15	-1.2025	0.9823	-11.2512	8.8462	FALSE
d6	dead	Biofilm_OuterSurface	0	1.5	181622	0.1795	-67212.6	430456	FALSE
d6	dead	Biofilm_OuterSurface	0	3	339791	0.0171	61585.7	617997	TRUE
d6	dead	Biofilm_OuterSurface	0	15	141570	0.4428	-136635	419775	FALSE
d6	dead	Biofilm_OuterSurface	1.5	3	158169	0.2704	-90665.2	407004	FALSE
d6	dead	Biofilm_OuterSurface	1.5	15	-40051.8	0.959	-288886	208783	FALSE
d6	dead	Biofilm_OuterSurface	3	15	-198221	0.194	-476426	79984.3	FALSE
d6	dead	Biofilm_OuterSurfaceIgnoreSubstratePerSubstrate	0	1.5	-0.653	0.0735	-1.3623	0.0564	FALSE
d6	dead	Biofilm_OuterSurfaceIgnoreSubstratePerSubstrate	0	3	-0.172	0.9084	-0.9651	0.6211	FALSE
d6	dead	Biofilm_OuterSurfaceIgnoreSubstratePerSubstrate	0	15	0.0594	0.9955	-0.7337	0.8525	FALSE
d6	dead	Biofilm_OuterSurfaceIgnoreSubstratePerSubstrate	1.5	3	0.481	0.2257	-0.2284	1.1904	FALSE
d6	dead	Biofilm_OuterSurfaceIgnoreSubstratePerSubstrate	1.5	15	0.7124	0.049	0.003	1.4217	TRUE
d6	dead	Biofilm_OuterSurfaceIgnoreSubstratePerSubstrate	3	15	0.2314	0.809	-0.5617	1.0245	FALSE
d6	dead	Biofilm_OuterSurfaceIgnoreSubstratePerVolume	0	1.5	-0.3022	0.0001	-0.4303	-0.1741	TRUE
d6	dead	Biofilm_OuterSurfaceIgnoreSubstratePerVolume	0	3	-0.2185	0.0041	-0.3618	-0.0752	TRUE
d6	dead	Biofilm_OuterSurfaceIgnoreSubstratePerVolume	0	15	-0.1845	0.0124	-0.3278	-0.0412	TRUE
d6	dead	Biofilm_OuterSurfaceIgnoreSubstratePerVolume	1.5	3	0.0837	0.2513	-0.0445	0.2118	FALSE
d6	dead	Biofilm_OuterSurfaceIgnoreSubstratePerVolume	1.5	15	0.1177	0.0742	-0.0104	0.2458	FALSE
d6	dead	Biofilm_OuterSurfaceIgnoreSubstratePerVolume	3	15	0.034	0.8844	-0.1093	0.1773	FALSE
d6	dead	Biofilm_OuterSurfacePerSubstrate	0	1.5	-0.6261	0.1305	-1.409	0.1569	FALSE
d6	dead	Biofilm_OuterSurfacePerSubstrate	0	3	-0.1306	0.9668	-1.006	0.7448	FALSE
d6	dead	Biofilm_OuterSurfacePerSubstrate	0	15	0.3654	0.5962	-0.5099	1.2408	FALSE
d6	dead	Biofilm_OuterSurfacePerSubstrate	1.5	3	0.4955	0.2737	-0.2875	1.2784	FALSE
d6	dead	Biofilm_OuterSurfacePerSubstrate	1.5	15	0.9915	0.0138	0.2085	1.7744	TRUE
d6	dead	Biofilm_OuterSurfacePerSubstrate	3	15	0.496	0.3572	-0.3793	1.3714	FALSE
d6	dead	Biofilm_OuterSurfacePerVolume	0	1.5	-0.4283	0.0004	-0.6333	-0.2234	TRUE
d6	dead	Biofilm_OuterSurfacePerVolume	0	3	-0.3263	0.0065	-0.5554	-0.0971	TRUE
d6	dead	Biofilm_OuterSurfacePerVolume	0	15	-0.2583	0.027	-0.4875	-0.0291	TRUE
d6	dead	Biofilm_OuterSurfacePerVolume	1.5	3	0.1021	0.46	-0.1029	0.3071	FALSE
d6	dead	Biofilm_OuterSurfacePerVolume	1.5	15	0.1701	0.1133	-0.0349	0.3751	FALSE
d6	dead	Biofilm_OuterSurfacePerVolume	3	15	0.068	0.8014	-0.1612	0.2972	FALSE
d6	dead	Biofilm_OuterSurface_ignoreSubstrate	0	1.5	75833.5	0.3958	-64698.1	216365	FALSE
d6	dead	Biofilm_OuterSurface_ignoreSubstrate	0	3	200972	0.0129	43852.5	358091	TRUE
d6	dead	Biofilm_OuterSurface_ignoreSubstrate	0	15	71448.1	0.5317	-85671	228567	FALSE
d6	dead	Biofilm_OuterSurface_ignoreSubstrate	1.5	3	125138	0.0849	-15393.5	265670	FALSE
d6	dead	Biofilm_OuterSurface_ignoreSubstrate	1.5	15	-4385.43	0.9997	-144917	136146	FALSE
d6	dead	Biofilm_OuterSurface_ignoreSubstrate	3	15	-129524	0.1162	-286643	27595.5	FALSE
d6	dead	Biofilm_Roughness	0	1.5	0.0598	0.868	-0.1792	0.2988	FALSE
d6	dead	Biofilm_Roughness	0	3	0.0031	1	-0.2641	0.2703	FALSE
d6	dead	Biofilm_Roughness	0	15	0.1667	0.284	-0.1005	0.4339	FALSE
d6	dead	Biofilm_Roughness	1.5	3	-0.0567	0.8847	-0.2957	0.1823	FALSE
d6	dead	Biofilm_Roughness	1.5	15	0.1069	0.5445	-0.1321	0.3459	FALSE
d6	dead	Biofilm_Roughness	3	15	0.1636	0.298	-0.1036	0.4308	FALSE
d6	dead	Biofilm_SubstrateArea	0	1.5	84111.4	0.074	-7413.69	175637	FALSE
d6	dead	Biofilm_SubstrateArea	0	3	107298	0.0395	4970.23	209627	TRUE
d6	dead	Biofilm_SubstrateArea	0	15	33881.8	0.7459	-68446.4	136210	FALSE
d6	dead	Biofilm_SubstrateArea	1.5	3	23187	0.864	-68338.1	114712	FALSE
d6	dead	Biofilm_SubstrateArea	1.5	15	-50229.6	0.3824	-141755	41295.5	FALSE
d6	dead	Biofilm_SubstrateArea	3	15	-73416.6	0.1898	-175745	28911.6	FALSE
d6	dead	Biofilm_SubstratumCoverage	0	1.5	0.4673	0.074	-0.0412	0.9758	FALSE
d6	dead	Biofilm_SubstratumCoverage	0	3	0.5961	0.0395	0.0276	1.1646	TRUE
d6	dead	Biofilm_SubstratumCoverage	0	15	0.1882	0.7459	-0.3803	0.7567	FALSE
d6	dead	Biofilm_SubstratumCoverage	1.5	3	0.1288	0.8639	-0.3797	0.6373	FALSE
d6	dead	Biofilm_SubstratumCoverage	1.5	15	-0.2791	0.3824	-0.7875	0.2294	FALSE
d6	dead	Biofilm_SubstratumCoverage	3	15	-0.4079	0.1898	-0.9764	0.1606	FALSE
d6	dead	Biofilm_Volume	0	1.5	1.1882e+06	0.0547	-22262.8	2.39867e+06	FALSE
d6	dead	Biofilm_Volume	0	3	1.14054e+06	0.1065	-212802	2.49388e+06	FALSE
d6	dead	Biofilm_Volume	0	15	510772	0.6665	-842571	1.86411e+06	FALSE
d6	dead	Biofilm_Volume	1.5	3	-47663.4	0.9993	-1.25813e+06	1.1628e+06	FALSE
d6	dead	Biofilm_Volume	1.5	15	-677432	0.367	-1.8879e+06	533034	FALSE
d6	dead	Biofilm_Volume	3	15	-629769	0.5138	-1.98311e+06	723574	FALSE
d6	dead	Biofilm_VolumePerSubstrate	0	1.5	6.8959	0.1627	-2.279	16.0709	FALSE
d6	dead	Biofilm_VolumePerSubstrate	0	3	3.7584	0.6857	-6.4995	14.0163	FALSE
d6	dead	Biofilm_VolumePerSubstrate	0	15	3.5892	0.7141	-6.6687	13.8471	FALSE
d6	dead	Biofilm_VolumePerSubstrate	1.5	3	-3.1376	0.7276	-12.3125	6.0374	FALSE
d6	dead	Biofilm_VolumePerSubstrate	1.5	15	-3.3068	0.696	-12.4817	5.8682	FALSE
d6	dead	Biofilm_VolumePerSubstrate	3	15	-0.1692	1	-10.4271	10.0887	FALSE
d6	dead	Biofilm_Width	0	1.5	58.1467	0.4169	-52.4885	168.782	FALSE
d6	dead	Biofilm_Width	0	3	63.527	0.4354	-60.1669	187.221	FALSE
d6	dead	Biofilm_Width	0	15	48.1758	0.6453	-75.5181	171.87	FALSE
d6	dead	Biofilm_Width	1.5	3	5.3803	0.9987	-105.255	116.016	FALSE
d6	dead	Biofilm_Width	1.5	15	-9.9709	0.9922	-120.606	100.664	FALSE
d6	dead	Biofilm_Width	3	15	-15.3512	0.9803	-139.045	108.343	FALSE
d7	live	Biofilm_AspectRatio_HeightToLength	0	1.5	0.0354	0.0001	0.0227	0.0481	TRUE
d7	live	Biofilm_AspectRatio_HeightToLength	0	3	0.0057	0.5121	-0.007	0.0184	FALSE
d7	live	Biofilm_AspectRatio_HeightToLength	0	15	0.0396	0	0.0269	0.0524	TRUE
d7	live	Biofilm_AspectRatio_HeightToLength	1.5	3	-0.0297	0.0003	-0.0424	-0.017	TRUE
d7	live	Biofilm_AspectRatio_HeightToLength	1.5	15	0.0042	0.7164	-0.0085	0.017	FALSE
d7	live	Biofilm_AspectRatio_HeightToLength	3	15	0.0339	0.0001	0.0212	0.0466	TRUE
d7	live	Biofilm_AspectRatio_HeightToWidth	0	1.5	0.0379	0.0005	0.0207	0.0551	TRUE
d7	live	Biofilm_AspectRatio_HeightToWidth	0	3	0.0007	0.9991	-0.0165	0.0179	FALSE
d7	live	Biofilm_AspectRatio_HeightToWidth	0	15	0.0335	0.0011	0.0163	0.0507	TRUE
d7	live	Biofilm_AspectRatio_HeightToWidth	1.5	3	-0.0372	0.0005	-0.0544	-0.02	TRUE
d7	live	Biofilm_AspectRatio_HeightToWidth	1.5	15	-0.0044	0.8415	-0.0216	0.0127	FALSE
d7	live	Biofilm_AspectRatio_HeightToWidth	3	15	0.0328	0.0013	0.0156	0.0499	TRUE
d7	live	Biofilm_AspectRatio_LengthToWidth	0	1.5	-0.0707	0.9598	-0.5355	0.3941	FALSE
d7	live	Biofilm_AspectRatio_LengthToWidth	0	3	-0.4091	0.086	-0.8739	0.0557	FALSE
d7	live	Biofilm_AspectRatio_LengthToWidth	0	15	-0.2645	0.3305	-0.7293	0.2003	FALSE
d7	live	Biofilm_AspectRatio_LengthToWidth	1.5	3	-0.3384	0.1697	-0.8032	0.1264	FALSE
d7	live	Biofilm_AspectRatio_LengthToWidth	1.5	15	-0.1938	0.5683	-0.6586	0.271	FALSE
d7	live	Biofilm_AspectRatio_LengthToWidth	3	15	0.1446	0.756	-0.3202	0.6094	FALSE
d7	live	Biofilm_BaseArea	0	1.5	7860.14	0.9629	-45314.1	61034.4	FALSE
d7	live	Biofilm_BaseArea	0	3	48319.7	0.0755	-4854.56	101494	FALSE
d7	live	Biofilm_BaseArea	0	15	-2142.21	0.9992	-55316.4	51032	FALSE
d7	live	Biofilm_BaseArea	1.5	3	40459.5	0.1468	-12714.7	93633.7	FALSE
d7	live	Biofilm_BaseArea	1.5	15	-10002.3	0.9285	-63176.6	43171.9	FALSE
d7	live	Biofilm_BaseArea	3	15	-50461.9	0.0629	-103636	2712.35	FALSE
d7	live	Biofilm_BaseEccentricity	0	1.5	0.0128	0.9999	-0.6359	0.6615	FALSE
d7	live	Biofilm_BaseEccentricity	0	3	0.1681	0.839	-0.4806	0.8169	FALSE
d7	live	Biofilm_BaseEccentricity	0	15	-0.0079	1	-0.6566	0.6408	FALSE
d7	live	Biofilm_BaseEccentricity	1.5	3	0.1554	0.8671	-0.4934	0.8041	FALSE
d7	live	Biofilm_BaseEccentricity	1.5	15	-0.0207	0.9996	-0.6694	0.628	FALSE
d7	live	Biofilm_BaseEccentricity	3	15	-0.1761	0.8205	-0.8248	0.4727	FALSE
d7	live	Biofilm_Height	0	1.5	20.0469	0	13.7312	26.3627	TRUE
d7	live	Biofilm_Height	0	3	2.3224	0.6562	-3.9934	8.6381	FALSE
d7	live	Biofilm_Height	0	15	19.305	0	12.9892	25.6207	TRUE
d7	live	Biofilm_Height	1.5	3	-17.7246	0.0001	-24.0403	-11.4088	TRUE
d7	live	Biofilm_Height	1.5	15	-0.742	0.9806	-7.0577	5.5738	FALSE
d7	live	Biofilm_Height	3	15	16.9826	0.0001	10.6668	23.2984	TRUE
d7	live	Biofilm_Length	0	1.5	-8.559	0.9971	-148.962	131.844	FALSE
d7	live	Biofilm_Length	0	3	-70.4899	0.4262	-210.893	69.9126	FALSE
d7	live	Biofilm_Length	0	15	-72.774	0.4015	-213.177	67.6285	FALSE
d7	live	Biofilm_Length	1.5	3	-61.931	0.5261	-202.333	78.4716	FALSE
d7	live	Biofilm_Length	1.5	15	-64.2151	0.4985	-204.618	76.1875	FALSE
d7	live	Biofilm_Length	3	15	-2.2841	0.9999	-142.687	138.118	FALSE
d7	live	Biofilm_MeanThickness	0	1.5	10.5584	0	8.046	13.0709	TRUE
d7	live	Biofilm_MeanThickness	0	3	3.1421	0.0165	0.6296	5.6545	TRUE
d7	live	Biofilm_MeanThickness	0	15	16.4541	0	13.9416	18.9666	TRUE
d7	live	Biofilm_MeanThickness	1.5	3	-7.4164	0.0001	-9.9288	-4.9039	TRUE
d7	live	Biofilm_MeanThickness	1.5	15	5.8957	0.0003	3.3832	8.4081	TRUE
d7	live	Biofilm_MeanThickness	3	15	13.312	0	10.7996	15.8245	TRUE
d7	live	Biofilm_OuterSurface	0	1.5	459109	0.0351	33458.4	884759	TRUE
d7	live	Biofilm_OuterSurface	0	3	265799	0.2641	-159852	691449	FALSE
d7	live	Biofilm_OuterSurface	0	15	662534	0.0047	236884	1.08818e+06	TRUE
d7	live	Biofilm_OuterSurface	1.5	3	-193310	0.5039	-618960	232340	FALSE
d7	live	Biofilm_OuterSurface	1.5	15	203425	0.4645	-222225	629075	FALSE
d7	live	Biofilm_OuterSurface	3	15	396735	0.068	-28914.9	822385	FALSE
d7	live	Biofilm_OuterSurfaceIgnoreSubstratePerSubstrate	0	1.5	-0.4064	0.9788	-3.7617	2.9489	FALSE
d7	live	Biofilm_OuterSurfaceIgnoreSubstratePerSubstrate	0	3	-2.168	0.2413	-5.5233	1.1874	FALSE
d7	live	Biofilm_OuterSurfaceIgnoreSubstratePerSubstrate	0	15	1.4244	0.555	-1.931	4.7797	FALSE
d7	live	Biofilm_OuterSurfaceIgnoreSubstratePerSubstrate	1.5	3	-1.7616	0.3916	-5.1169	1.5938	FALSE
d7	live	Biofilm_OuterSurfaceIgnoreSubstratePerSubstrate	1.5	15	1.8308	0.3621	-1.5246	5.1861	FALSE
d7	live	Biofilm_OuterSurfaceIgnoreSubstratePerSubstrate	3	15	3.5923	0.0364	0.237	6.9477	TRUE
d7	live	Biofilm_OuterSurfaceIgnoreSubstratePerVolume	0	1.5	-0.5766	0.0504	-1.1543	0.001	FALSE
d7	live	Biofilm_OuterSurfaceIgnoreSubstratePerVolume	0	3	-0.5823	0.0482	-1.16	-0.0047	TRUE
d7	live	Biofilm_OuterSurfaceIgnoreSubstratePerVolume	0	15	-0.5097	0.0851	-1.0874	0.068	FALSE
d7	live	Biofilm_OuterSurfaceIgnoreSubstratePerVolume	1.5	3	-0.0057	1	-0.5834	0.572	FALSE
d7	live	Biofilm_OuterSurfaceIgnoreSubstratePerVolume	1.5	15	0.0669	0.9813	-0.5107	0.6446	FALSE
d7	live	Biofilm_OuterSurfaceIgnoreSubstratePerVolume	3	15	0.0727	0.9764	-0.505	0.6503	FALSE
d7	live	Biofilm_OuterSurfacePerSubstrate	0	1.5	-0.5895	0.956	-4.3409	3.1618	FALSE
d7	live	Biofilm_OuterSurfacePerSubstrate	0	3	-2.5711	0.2042	-6.3225	1.1802	FALSE
d7	live	Biofilm_OuterSurfacePerSubstrate	0	15	1.1735	0.7529	-2.5779	4.9248	FALSE
d7	live	Biofilm_OuterSurfacePerSubstrate	1.5	3	-1.9816	0.3868	-5.7329	1.7697	FALSE
d7	live	Biofilm_OuterSurfacePerSubstrate	1.5	15	1.763	0.4775	-1.9883	5.5143	FALSE
d7	live	Biofilm_OuterSurfacePerSubstrate	3	15	3.7446	0.0504	-0.0067	7.4959	FALSE
d7	live	Biofilm_OuterSurfacePerVolume	0	1.5	-0.8321	0.0223	-1.5364	-0.1279	TRUE
d7	live	Biofilm_OuterSurfacePerVolume	0	3	-0.7727	0.0323	-1.477	-0.0685	TRUE
d7	live	Biofilm_OuterSurfacePerVolume	0	15	-0.7755	0.0318	-1.4798	-0.0713	TRUE
d7	live	Biofilm_OuterSurfacePerVolume	1.5	3	0.0594	0.9926	-0.6448	0.7636	FALSE
d7	live	Biofilm_OuterSurfacePerVolume	1.5	15	0.0566	0.9935	-0.6476	0.7609	FALSE
d7	live	Biofilm_OuterSurfacePerVolume	3	15	-0.0028	1	-0.707	0.7014	FALSE
d7	live	Biofilm_OuterSurface_ignoreSubstrate	0	1.5	313215	0.1089	-65239.9	691670	FALSE
d7	live	Biofilm_OuterSurface_ignoreSubstrate	0	3	111183	0.7848	-267272	489638	FALSE
d7	live	Biofilm_OuterSurface_ignoreSubstrate	0	15	536425	0.0082	157970	914881	TRUE
d7	live	Biofilm_OuterSurface_ignoreSubstrate	1.5	3	-202032	0.3788	-580487	176423	FALSE
d7	live	Biofilm_OuterSurface_ignoreSubstrate	1.5	15	223210	0.3043	-155245	601665	FALSE
d7	live	Biofilm_OuterSurface_ignoreSubstrate	3	15	425242	0.0288	46786.9	803697	TRUE
d7	live	Biofilm_Roughness	0	1.5	0.1721	0.0003	0.1005	0.2437	TRUE
d7	live	Biofilm_Roughness	0	3	-0.0446	0.2652	-0.1162	0.0269	FALSE
d7	live	Biofilm_Roughness	0	15	0.1019	0.008	0.0303	0.1735	TRUE
d7	live	Biofilm_Roughness	1.5	3	-0.2167	0	-0.2883	-0.1451	TRUE
d7	live	Biofilm_Roughness	1.5	15	-0.0702	0.0545	-0.1418	0.0014	FALSE
d7	live	Biofilm_Roughness	3	15	0.1465	0.0008	0.0749	0.2181	TRUE
d7	live	Biofilm_SubstrateArea	0	1.5	106464	0	73402.1	139526	TRUE
d7	live	Biofilm_SubstrateArea	0	3	138339	0	105276	171401	TRUE
d7	live	Biofilm_SubstrateArea	0	15	99051.1	0.0001	65989	132113	TRUE
d7	live	Biofilm_SubstrateArea	1.5	3	31874.3	0.0588	-1187.72	64936.4	FALSE
d7	live	Biofilm_SubstrateArea	1.5	15	-7413.11	0.8872	-40475.2	25648.9	FALSE
d7	live	Biofilm_SubstrateArea	3	15	-39287.5	0.0217	-72349.5	-6225.39	TRUE
d7	live	Biofilm_SubstratumCoverage	0	1.5	0.5915	0	0.4078	0.7751	TRUE
d7	live	Biofilm_SubstratumCoverage	0	3	0.7685	0	0.5849	0.9522	TRUE
d7	live	Biofilm_SubstratumCoverage	0	15	0.5503	0.0001	0.3666	0.734	TRUE
d7	live	Biofilm_SubstratumCoverage	1.5	3	0.1771	0.0588	-0.0066	0.3608	FALSE
d7	live	Biofilm_SubstratumCoverage	1.5	15	-0.0412	0.8872	-0.2249	0.1425	FALSE
d7	live	Biofilm_SubstratumCoverage	3	15	-0.2183	0.0217	-0.4019	-0.0346	TRUE
d7	live	Biofilm_Volume	0	1.5	2.45334e+06	0.0001	1.57963e+06	3.32705e+06	TRUE
d7	live	Biofilm_Volume	0	3	1.32814e+06	0.0054	454429	2.20184e+06	TRUE
d7	live	Biofilm_Volume	0	15	2.62015e+06	0.0001	1.74644e+06	3.49385e+06	TRUE
d7	live	Biofilm_Volume	1.5	3	-1.1252e+06	0.0141	-1.99891e+06	-251497	TRUE
d7	live	Biofilm_Volume	1.5	15	166806	0.9256	-706902	1.04051e+06	FALSE
d7	live	Biofilm_Volume	3	15	1.29201e+06	0.0064	418303	2.16572e+06	TRUE
d7	live	Biofilm_VolumePerSubstrate	0	1.5	13.6599	0.0001	8.4444	18.8754	TRUE
d7	live	Biofilm_VolumePerSubstrate	0	3	3.7228	0.1806	-1.4927	8.9382	FALSE
d7	live	Biofilm_VolumePerSubstrate	0	15	15.851	0	10.6355	21.0664	TRUE
d7	live	Biofilm_VolumePerSubstrate	1.5	3	-9.9371	0.0013	-15.1526	-4.7217	TRUE
d7	live	Biofilm_VolumePerSubstrate	1.5	15	2.1911	0.5627	-3.0244	7.4065	FALSE
d7	live	Biofilm_VolumePerSubstrate	3	15	12.1282	0.0003	6.9127	17.3437	TRUE
d7	live	Biofilm_Width	0	1.5	26.1114	0.9662	-156.594	208.816	FALSE
d7	live	Biofilm_Width	0	3	197.928	0.0344	15.2229	380.633	TRUE
d7	live	Biofilm_Width	0	15	65.9629	0.6682	-116.742	248.668	FALSE
d7	live	Biofilm_Width	1.5	3	171.816	0.0654	-10.8885	354.521	FALSE
d7	live	Biofilm_Width	1.5	15	39.8515	0.8949	-142.853	222.556	FALSE
d7	live	Biofilm_Width	3	15	-131.965	0.174	-314.67	50.74	FALSE
d7	dead	Biofilm_AspectRatio_HeightToLength	0	1.5	0.0347	0.0004	0.0194	0.05	TRUE
d7	dead	Biofilm_AspectRatio_HeightToLength	0	3	0.005	0.7304	-0.0103	0.0203	FALSE
d7	dead	Biofilm_AspectRatio_HeightToLength	0	15	0.0371	0.0003	0.0218	0.0524	TRUE
d7	dead	Biofilm_AspectRatio_HeightToLength	1.5	3	-0.0297	0.0011	-0.045	-0.0144	TRUE
d7	dead	Biofilm_AspectRatio_HeightToLength	1.5	15	0.0024	0.9577	-0.0129	0.0177	FALSE
d7	dead	Biofilm_AspectRatio_HeightToLength	3	15	0.0321	0.0007	0.0168	0.0474	TRUE
d7	dead	Biofilm_AspectRatio_HeightToWidth	0	1.5	0.0379	0	0.0263	0.0494	TRUE
d7	dead	Biofilm_AspectRatio_HeightToWidth	0	3	0.0012	0.9871	-0.0104	0.0127	FALSE
d7	dead	Biofilm_AspectRatio_HeightToWidth	0	15	0.0369	0	0.0253	0.0484	TRUE
d7	dead	Biofilm_AspectRatio_HeightToWidth	1.5	3	-0.0367	0	-0.0482	-0.0251	TRUE
d7	dead	Biofilm_AspectRatio_HeightToWidth	1.5	15	-0.001	0.992	-0.0126	0.0106	FALSE
d7	dead	Biofilm_AspectRatio_HeightToWidth	3	15	0.0357	0	0.0241	0.0472	TRUE
d7	dead	Biofilm_AspectRatio_LengthToWidth	0	1.5	-0.0473	0.9903	-0.5585	0.464	FALSE
d7	dead	Biofilm_AspectRatio_LengthToWidth	0	3	-0.3197	0.2632	-0.8309	0.1915	FALSE
d7	dead	Biofilm_AspectRatio_LengthToWidth	0	15	-0.1056	0.9087	-0.6168	0.4057	FALSE
d7	dead	Biofilm_AspectRatio_LengthToWidth	1.5	3	-0.2724	0.3801	-0.7837	0.2388	FALSE
d7	dead	Biofilm_AspectRatio_LengthToWidth	1.5	15	-0.0583	0.9822	-0.5695	0.4529	FALSE
d7	dead	Biofilm_AspectRatio_LengthToWidth	3	15	0.2141	0.5649	-0.2971	0.7254	FALSE
d7	dead	Biofilm_BaseArea	0	1.5	1604.99	0.9998	-62512.1	65722.1	FALSE
d7	dead	Biofilm_BaseArea	0	3	31095	0.4531	-33022.1	95212.1	FALSE
d7	dead	Biofilm_BaseArea	0	15	-5111.53	0.9937	-69228.6	59005.6	FALSE
d7	dead	Biofilm_BaseArea	1.5	3	29490	0.4941	-34627.1	93607.1	FALSE
d7	dead	Biofilm_BaseArea	1.5	15	-6716.51	0.986	-70833.6	57400.6	FALSE
d7	dead	Biofilm_BaseArea	3	15	-36206.5	0.3362	-100324	27910.6	FALSE
d7	dead	Biofilm_BaseEccentricity	0	1.5	-0.0724	0.9469	-0.5022	0.3575	FALSE
d7	dead	Biofilm_BaseEccentricity	0	3	0.0131	0.9996	-0.4167	0.443	FALSE
d7	dead	Biofilm_BaseEccentricity	0	15	-0.0787	0.9334	-0.5086	0.3511	FALSE
d7	dead	Biofilm_BaseEccentricity	1.5	3	0.0855	0.9172	-0.3444	0.5153	FALSE
d7	dead	Biofilm_BaseEccentricity	1.5	15	-0.0064	1	-0.4362	0.4235	FALSE
d7	dead	Biofilm_BaseEccentricity	3	15	-0.0919	0.9002	-0.5217	0.338	FALSE
d7	dead	Biofilm_Height	0	1.5	19.7266	0	13.944	25.5092	TRUE
d7	dead	Biofilm_Height	0	3	2.1873	0.6373	-3.5953	7.9699	FALSE
d7	dead	Biofilm_Height	0	15	19.6823	0	13.8997	25.4649	TRUE
d7	dead	Biofilm_Height	1.5	3	-17.5393	0	-23.3219	-11.7567	TRUE
d7	dead	Biofilm_Height	1.5	15	-0.0443	1	-5.8269	5.7383	FALSE
d7	dead	Biofilm_Height	3	15	17.495	0.0001	11.7124	23.2776	TRUE
d7	dead	Biofilm_Length	0	1.5	-7.9848	0.999	-192.579	176.61	FALSE
d7	dead	Biofilm_Length	0	3	-53.2835	0.7932	-237.878	131.311	FALSE
d7	dead	Biofilm_Length	0	15	-31.7741	0.9436	-216.369	152.821	FALSE
d7	dead	Biofilm_Length	1.5	3	-45.2987	0.8589	-229.893	139.296	FALSE
d7	dead	Biofilm_Length	1.5	15	-23.7892	0.9747	-208.384	160.805	FALSE
d7	dead	Biofilm_Length	3	15	21.5094	0.981	-163.085	206.104	FALSE
d7	dead	Biofilm_MeanThickness	0	1.5	10.9172	0.0003	6.2146	15.6198	TRUE
d7	dead	Biofilm_MeanThickness	0	3	2.5977	0.3527	-2.1049	7.3003	FALSE
d7	dead	Biofilm_MeanThickness	0	15	15.1925	0	10.4899	19.8951	TRUE
d7	dead	Biofilm_MeanThickness	1.5	3	-8.3195	0.0021	-13.0221	-3.6169	TRUE
d7	dead	Biofilm_MeanThickness	1.5	15	4.2753	0.0754	-0.4273	8.9779	FALSE
d7	dead	Biofilm_MeanThickness	3	15	12.5947	0.0001	7.8921	17.2973	TRUE
d7	dead	Biofilm_OuterSurface	0	1.5	402017	0.0085	116835	687200	TRUE
d7	dead	Biofilm_OuterSurface	0	3	235396	0.11	-49786.4	520579	FALSE
d7	dead	Biofilm_OuterSurface	0	15	363981	0.0148	78798.9	649164	TRUE
d7	dead	Biofilm_OuterSurface	1.5	3	-166621	0.3111	-451804	118561	FALSE
d7	dead	Biofilm_OuterSurface	1.5	15	-38035.9	0.9722	-323218	247147	FALSE
d7	dead	Biofilm_OuterSurface	3	15	128585	0.5094	-156597	413768	FALSE
d7	dead	Biofilm_OuterSurfaceIgnoreSubstratePerSubstrate	0	1.5	0.3738	0.9171	-1.5055	2.2532	FALSE
d7	dead	Biofilm_OuterSurfaceIgnoreSubstratePerSubstrate	0	3	-1.3624	0.172	-3.2418	0.5169	FALSE
d7	dead	Biofilm_OuterSurfaceIgnoreSubstratePerSubstrate	0	15	1.2718	0.2119	-0.6075	3.1511	FALSE
d7	dead	Biofilm_OuterSurfaceIgnoreSubstratePerSubstrate	1.5	3	-1.7363	0.0705	-3.6156	0.1431	FALSE
d7	dead	Biofilm_OuterSurfaceIgnoreSubstratePerSubstrate	1.5	15	0.898	0.4646	-0.9814	2.7773	FALSE
d7	dead	Biofilm_OuterSurfaceIgnoreSubstratePerSubstrate	3	15	2.6342	0.0088	0.7549	4.5136	TRUE
d7	dead	Biofilm_OuterSurfaceIgnoreSubstratePerVolume	0	1.5	-0.5183	0.0446	-1.0237	-0.0129	TRUE
d7	dead	Biofilm_OuterSurfaceIgnoreSubstratePerVolume	0	3	-0.5181	0.0446	-1.0236	-0.0127	TRUE
d7	dead	Biofilm_OuterSurfaceIgnoreSubstratePerVolume	0	15	-0.4882	0.0583	-0.9936	0.0172	FALSE
d7	dead	Biofilm_OuterSurfaceIgnoreSubstratePerVolume	1.5	3	0.0002	1	-0.5053	0.5056	FALSE
d7	dead	Biofilm_OuterSurfaceIgnoreSubstratePerVolume	1.5	15	0.0301	0.9973	-0.4753	0.5355	FALSE
d7	dead	Biofilm_OuterSurfaceIgnoreSubstratePerVolume	3	15	0.0299	0.9974	-0.4755	0.5353	FALSE
d7	dead	Biofilm_OuterSurfacePerSubstrate	0	1.5	0.4866	0.8755	-1.5993	2.5724	FALSE
d7	dead	Biofilm_OuterSurfacePerSubstrate	0	3	-1.5176	0.17	-3.6034	0.5683	FALSE
d7	dead	Biofilm_OuterSurfacePerSubstrate	0	15	1.3158	0.2573	-0.7701	3.4017	FALSE
d7	dead	Biofilm_OuterSurfacePerSubstrate	1.5	3	-2.0041	0.0597	-4.09	0.0817	FALSE
d7	dead	Biofilm_OuterSurfacePerSubstrate	1.5	15	0.8292	0.6027	-1.2566	2.9151	FALSE
d7	dead	Biofilm_OuterSurfacePerSubstrate	3	15	2.8334	0.0105	0.7475	4.9192	TRUE
d7	dead	Biofilm_OuterSurfacePerVolume	0	1.5	-0.7703	0.0208	-1.4131	-0.1274	TRUE
d7	dead	Biofilm_OuterSurfacePerVolume	0	3	-0.7036	0.0328	-1.3464	-0.0607	TRUE
d7	dead	Biofilm_OuterSurfacePerVolume	0	15	-0.7491	0.024	-1.392	-0.1063	TRUE
d7	dead	Biofilm_OuterSurfacePerVolume	1.5	3	0.0667	0.9864	-0.5762	0.7095	FALSE
d7	dead	Biofilm_OuterSurfacePerVolume	1.5	15	0.0211	0.9995	-0.6217	0.664	FALSE
d7	dead	Biofilm_OuterSurfacePerVolume	3	15	-0.0456	0.9955	-0.6884	0.5973	FALSE
d7	dead	Biofilm_OuterSurface_ignoreSubstrate	0	1.5	270516	0.0166	54171.6	486861	TRUE
d7	dead	Biofilm_OuterSurface_ignoreSubstrate	0	3	89862.7	0.571	-126482	306207	FALSE
d7	dead	Biofilm_OuterSurface_ignoreSubstrate	0	15	278368	0.0142	62023.4	494712	TRUE
d7	dead	Biofilm_OuterSurface_ignoreSubstrate	1.5	3	-180653	0.1054	-396998	35691.1	FALSE
d7	dead	Biofilm_OuterSurface_ignoreSubstrate	1.5	15	7851.78	0.9994	-208493	224196	FALSE
d7	dead	Biofilm_OuterSurface_ignoreSubstrate	3	15	188505	0.0894	-27839.4	404850	FALSE
d7	dead	Biofilm_Roughness	0	1.5	0.1977	0.0075	0.0604	0.335	TRUE
d7	dead	Biofilm_Roughness	0	3	-0.0511	0.6482	-0.1884	0.0862	FALSE
d7	dead	Biofilm_Roughness	0	15	0.1424	0.0422	0.0051	0.2797	TRUE
d7	dead	Biofilm_Roughness	1.5	3	-0.2488	0.0018	-0.3861	-0.1115	TRUE
d7	dead	Biofilm_Roughness	1.5	15	-0.0553	0.5936	-0.1925	0.082	FALSE
d7	dead	Biofilm_Roughness	3	15	0.1935	0.0085	0.0562	0.3308	TRUE
d7	dead	Biofilm_SubstrateArea	0	1.5	88251.2	0.0041	32824	143678	TRUE
d7	dead	Biofilm_SubstrateArea	0	3	127640	0.0004	72213.1	183068	TRUE
d7	dead	Biofilm_SubstrateArea	0	15	61158.1	0.0315	5730.93	116585	TRUE
d7	dead	Biofilm_SubstrateArea	1.5	3	39389.1	0.183	-16038.1	94816.3	FALSE
d7	dead	Biofilm_SubstrateArea	1.5	15	-27093.1	0.447	-82520.3	28334.1	FALSE
d7	dead	Biofilm_SubstrateArea	3	15	-66482.2	0.0206	-121909	-11055	TRUE
d7	dead	Biofilm_SubstratumCoverage	0	1.5	0.4903	0.0041	0.1824	0.7982	TRUE
d7	dead	Biofilm_SubstratumCoverage	0	3	0.7091	0.0004	0.4012	1.017	TRUE
d7	dead	Biofilm_SubstratumCoverage	0	15	0.3398	0.0315	0.0318	0.6477	TRUE
d7	dead	Biofilm_SubstratumCoverage	1.5	3	0.2188	0.183	-0.0891	0.5268	FALSE
d7	dead	Biofilm_SubstratumCoverage	1.5	15	-0.1505	0.447	-0.4584	0.1574	FALSE
d7	dead	Biofilm_SubstratumCoverage	3	15	-0.3693	0.0206	-0.6773	-0.0614	TRUE
d7	dead	Biofilm_Volume	0	1.5	2.47561e+06	0.0001	1.55454e+06	3.39668e+06	TRUE
d7	dead	Biofilm_Volume	0	3	1.29364e+06	0.0087	372566	2.21472e+06	TRUE
d7	dead	Biofilm_Volume	0	15	2.06204e+06	0.0004	1.14097e+06	2.98311e+06	TRUE
d7	dead	Biofilm_Volume	1.5	3	-1.18197e+06	0.0144	-2.10304e+06	-260895	TRUE
d7	dead	Biofilm_Volume	1.5	15	-413569	0.5126	-1.33464e+06	507505	FALSE
d7	dead	Biofilm_Volume	3	15	768400	0.1057	-152675	1.68947e+06	FALSE
d7	dead	Biofilm_VolumePerSubstrate	0	1.5	15.2574	0	11.7225	18.7923	TRUE
d7	dead	Biofilm_VolumePerSubstrate	0	3	4.1807	0.0222	0.6458	7.7157	TRUE
d7	dead	Biofilm_VolumePerSubstrate	0	15	16.6073	0	13.0724	20.1423	TRUE
d7	dead	Biofilm_VolumePerSubstrate	1.5	3	-11.0767	0	-14.6116	-7.5417	TRUE
d7	dead	Biofilm_VolumePerSubstrate	1.5	15	1.3499	0.6308	-2.185	4.8849	FALSE
d7	dead	Biofilm_VolumePerSubstrate	3	15	12.4266	0	8.8917	15.9615	TRUE
d7	dead	Biofilm_Width	0	1.5	9.725	0.9943	-116.142	135.592	FALSE
d7	dead	Biofilm_Width	0	3	126.194	0.0494	0.3269	252.061	TRUE
d7	dead	Biofilm_Width	0	15	17.2599	0.9699	-108.607	143.127	FALSE
d7	dead	Biofilm_Width	1.5	3	116.469	0.0701	-9.3981	242.337	FALSE
d7	dead	Biofilm_Width	1.5	15	7.5349	0.9973	-118.332	133.402	FALSE
d7	dead	Biofilm_Width	3	15	-108.934	0.0918	-234.802	16.933	FALSE

## Sheet: outlier_audit_all
day	kind	__rowid__	Filename	IonConc	Parameter	Value	center_value	ratio_to_center	ratio_threshold	Note
d1	dead	5	1.5 mM	1.5	Biofilm_BaseEccentricity	0.71072	0.34229	2.07637	2
d1	dead	8	3 mM	3	Biofilm_BaseEccentricity	0.28355	0.58438	0.485215	2
d1	dead	0	0 mM	0	Biofilm_OuterSurface	24188.1	275905	0.0876681	2
d1	dead	10	15 mM	15	Biofilm_OuterSurfaceIgnoreSubstratePerSubstrate	7.0518	2.8246	2.49657	2
d1	dead	0	0 mM	0	Biofilm_OuterSurfaceIgnoreSubstratePerVolume	1.2293	0.52303	2.35034	2
d1	dead	10	15 mM	15	Biofilm_OuterSurfacePerSubstrate	10.3483	4.2324	2.44502	2
d1	dead	0	0 mM	0	Biofilm_OuterSurface_ignoreSubstrate	17204.5	147505	0.116637	2
d1	dead	4	1.5 mM	1.5	Biofilm_Roughness	0.085881	0.2202	0.390014	2
d1	dead	0	0 mM	0	Biofilm_SubstrateArea	4624.58	85272.1	0.0542332	2
d1	dead	0	0 mM	0	Biofilm_SubstratumCoverage	0.025692	0.473735	0.0542329	2
d1	dead	0	0 mM	0	Biofilm_Volume	13995.1	282023	0.0496239	2
d1	dead	10	15 mM	15	Biofilm_VolumePerSubstrate	7.4967	2.8412	2.63857	2
