# Supplementary material for: Calcium chloride induces dose-dependent architectural, mechanical, and transcriptional remodeling in Pseudomonas putida biofilms: an exploratory multi-scale study
Source: Front Microbiol. 2026 Jun 5;17:1849493. doi: 10.3389/fmicb.2026.1849493 (PMC13279706; doi:10.3389/fmicb.2026.1849493)
Supplement: Supplementary file 5 [file Table_2.xls]

gene_id	A1	A2	A3	B1	B2	B3	C1	C2	C3	D1	D2	D3	A1_fpkm	A2_fpkm	A3_fpkm	B1_fpkm	B2_fpkm	B3_fpkm	C1_fpkm	C2_fpkm	C3_fpkm	D1_fpkm	D2_fpkm	D3_fpkm	treatment1vscontrol_B1	treatment1vscontrol_B2	treatment1vscontrol_B3	treatment1vscontrol_A1	treatment1vscontrol_A2	treatment1vscontrol_A3	treatment1vscontrol_log2FoldChange	treatment1vscontrol_pvalue	treatment1vscontrol_padj	treatment2vscontrol_C1	treatment2vscontrol_C2	treatment2vscontrol_C3	treatment2vscontrol_A1	treatment2vscontrol_A2	treatment2vscontrol_A3	treatment2vscontrol_log2FoldChange	treatment2vscontrol_pvalue	treatment2vscontrol_padj	treatment3vscontrol_D1	treatment3vscontrol_D2	treatment3vscontrol_D3	treatment3vscontrol_A1	treatment3vscontrol_A2	treatment3vscontrol_A3	treatment3vscontrol_log2FoldChange	treatment3vscontrol_pvalue	treatment3vscontrol_padj	treatment2vstreatment1_C1	treatment2vstreatment1_C2	treatment2vstreatment1_C3	treatment2vstreatment1_B1	treatment2vstreatment1_B2	treatment2vstreatment1_B3	treatment2vstreatment1_log2FoldChange	treatment2vstreatment1_pvalue	treatment2vstreatment1_padj	treatment3vstreatment1_D1	treatment3vstreatment1_D2	treatment3vstreatment1_D3	treatment3vstreatment1_B1	treatment3vstreatment1_B2	treatment3vstreatment1_B3	treatment3vstreatment1_log2FoldChange	treatment3vstreatment1_pvalue	treatment3vstreatment1_padj	treatment3vstreatment2_D1	treatment3vstreatment2_D2	treatment3vstreatment2_D3	treatment3vstreatment2_C1	treatment3vstreatment2_C2	treatment3vstreatment2_C3	treatment3vstreatment2_log2FoldChange	treatment3vstreatment2_pvalue	treatment3vstreatment2_padj	gene_name	gene_chr	gene_start	gene_end	gene_strand	gene_length	gene_biotype	gene_description	tf_family
ACE11L_RS25050	1088853	1087663	1057458	459687	469247	468946	398803	380042	417910	1446581	1285296	1295154	443108.1486	438576.2027	436097.1793	195649.0659	199159.4456	202089.4011	178302.8363	169177.9807	184111.4882	600207.4334	518638.1157	543359.609	473089.2005	478446.7715	484895.1777	1045705.81	1039443.448	1030589.871	-1.117086261	0	0	418786.8632	394578.2778	430135.9584	1032227.81	1025661.574	1015507.115	-1.305425736	0	0	1459117.162	1262700.769	1319431.715	1071085.785	1054101.633	1049298.018	0.348278365	9.96E-14	3.29E-13	405734.25	385748.3618	419555.1382	450369.8414	458226.6932	463927.0642	-0.18058647	8.66E-07	6.69E-06	1416141.012	1222096.469	1282901.658	465027.1207	474733.2884	480673.8032	1.46494056	1.65E-205	4.41E-204	1394860.214	1195681.574	1256359.356	414625.5229	393040.28	426852.8076	1.639747467	3.06E-215	7.55E-214	ssrA	NZ_CP169744.1	5393181	5393579	+	399	protein_coding	--&&-- && -	-
ACE11L_RS06955	179296	172828	179892	182308	187456	192390	191874	191268	197905	218468	192482	226677	77427.66032	73951.98965	78725.79436	82339.14143	84427.47487	87980.86882	91033.45275	90352.38262	92520.92001	96190.34819	82420.72837	100915.6327	187623.2001	191131.1484	198933.3169	172191.1671	165165.9863	175321.2639	0.172237647	1.24E-12	4.44E-12	201488.7315	198583.8356	203694.7114	169971.812	162976.0674	172755.4247	0.255705405	3.78E-28	1.74E-27	220361.2574	189098.2073	230926.0697	176370.3611	167495.1496	178503.8451	0.293869254	0.001002785	0.00186755	195208.7961	194139.9047	198684.0699	178612.8932	183053.5794	190330.9291	0.091238985	2.14E-05	0.000136152	213870.8406	183017.4314	224532.6033	184425.847	189647.6766	197201.4539	0.121383845	0.18280258	0.246194386	210656.936	179061.6175	219887.1869	199486.6076	197809.7902	202139.9462	0.024265323	0.675120192	0.744525071	rnpB	NZ_CP169744.1	1515441	1515816	+	376	protein_coding	--&&-- && -	-
ACE11L_RS21690	44988	46346	45458	24105	23733	23353	18586	17987	18649	79650	87533	77192	5375.150269	5486.765564	5504.069559	3012.146784	2957.368767	2954.723316	2439.71562	2350.847275	2412.165564	9702.816817	10370.18555	9508.054728	24807.78264	24198.29477	24147.25168	43205.29307	44291.33474	44302.99299	-0.849349267	0	0	19517.33723	18674.98719	19194.57656	42648.42428	43704.08048	43654.61552	-1.179809025	0	0	80340.25189	85994.18846	78638.96723	44253.91423	44915.92916	45107.21873	0.86742172	4.39E-107	7.20E-106	18909.02719	18257.07628	18722.41337	23616.42819	23175.62842	23103.06246	-0.322642476	3.14E-54	1.52E-52	77973.94793	83228.8984	76461.75267	24385.02447	24010.47877	23937.03182	1.716218623	0	0	76802.20882	81429.95484	74879.8146	19323.4002	18602.19533	19048.06779	2.032666734	0	0	aceA	NZ_CP169744.1	4656571	4657929	+	1359	protein_coding	isocitrate lyase&&sp|P51066|ACEA_SALTY Isocitrate lyase OS=Salmonella typhimurium (strain LT2 / SGSC1412 / ATCC 700720) OX=99287 GN=aceA PE=3 SV=2 && PF00463:Isocitrate lyase family	-
ACE11L_RS11030	20558	20728	21299	12503	12432	12345	9488	9015	9647	97353	97514	90797	15453.98516	15439.28743	16225.51568	9829.896213	9746.743785	9827.225909	7835.986074	7413.053214	7850.721085	74615.16382	72685.43448	70364.98256	12867.52567	12675.73424	12764.86199	19743.36301	19809.06198	20757.83025	-0.654726788	5.57E-166	9.54E-165	9963.43999	9359.815953	9929.223016	19488.89273	19546.41566	20454.03792	-1.024060676	6.77E-267	1.42E-265	98196.6672	95799.7246	92498.99352	20222.54754	20088.40849	21134.6441	2.221144699	0	0	9652.902722	9150.360964	9684.976235	12249.58314	12140.03339	12212.87655	-0.361554124	1.21E-45	4.74E-44	95304.42879	92719.12078	89938.04743	12648.24563	12577.35104	12653.73433	2.875405996	0	0	93872.25907	90715.05166	88077.29461	9864.436729	9323.333012	9853.435035	3.230949751	0	0	rmf	NZ_CP169744.1	2391455	2391670	-	216	protein_coding	ribosome modulation factor&&sp|Q48JX9|RMF_PSE14 Ribosome modulation factor OS=Pseudomonas savastanoi pv. phaseolicola (strain 1448A / Race 6) OX=264730 GN=rmf PE=3 SV=2 && PF04957:Ribosome modulation factor	-
ACE11L_RS09235	31984	32437	31922	32293	31529	30942	40144	39405	40283	28653	28765	26952	3096.799544	3111.94005	3132.204267	3270.120697	3183.826795	3172.553218	4270.318934	4173.528725	4222.403809	2828.580519	2761.629964	2690.275593	33234.50424	32147.13841	31994.35881	30716.59317	30998.96485	31110.9187	0.06903245	0.000577365	0.001210583	42155.60023	40912.20717	41461.4793	30320.69001	30587.95276	30655.60818	0.443623463	4.54E-103	4.61E-102	28901.30869	28259.31741	27457.21635	31462.10529	31436.11087	31675.67065	-0.160472337	3.74E-06	8.42E-06	40841.70815	39996.6693	40441.57745	31638.46985	30788.53868	30610.84052	0.382444764	3.40E-88	3.26E-86	28050.06315	27350.59078	26697.03024	32668.14334	31897.62716	31715.82404	-0.229916035	1.55E-10	4.80E-10	27628.546	26759.42389	26144.68809	41736.71459	40752.73847	41145.01125	-0.618433248	5.81E-63	5.42E-62	rpsA	NZ_CP169744.1	1982433	1984109	+	1677	protein_coding	30S ribosomal protein S1&&sp|Q9HZ71|RS1_PSEAE 30S ribosomal protein S1 OS=Pseudomonas aeruginosa (strain ATCC 15692 / DSM 22644 / CIP 104116 / JCM 14847 / LMG 12228 / 1C / PRS 101 / PAO1) OX=208964 GN=rpsA PE=3 SV=1 && PF00575:S1 RNA binding domain	S1
ACE11L_RS25790	20670	20794	20345	43427	42569	41886	54434	53974	56060	13166	13273	12642	7878.513033	7853.2974	7858.526849	17311.65873	16922.1737	16906.46797	22794.67374	22504.02198	23132.07093	5116.532776	5016.417402	4967.581752	44693.11664	43403.58194	43310.57182	19850.92486	19872.13599	19828.0697	1.141841138	0	0	57161.66657	56038.45882	57700.03548	19595.06824	19608.65338	19537.88448	1.540698718	0	0	13280.09738	13039.66348	12878.97481	20332.72	20152.37196	20188.00574	-0.630244953	2.62E-75	2.94E-74	55380.07028	54784.42403	56280.68495	42546.80054	41569.26331	41437.7114	0.406744131	9.90E-107	1.34E-104	12888.95164	12620.35082	12522.40488	43931.48549	43066.70336	42933.52096	-1.772479888	0	0	12695.2653	12347.56938	12263.32542	56593.67084	55820.03061	57259.62144	-2.185281991	0	0	rpsF	NZ_CP169744.1	5547605	5548030	-	426	protein_coding	30S ribosomal protein S6&&sp|Q48NZ3|RS6_PSE14 30S ribosomal protein S6 OS=Pseudomonas savastanoi pv. phaseolicola (strain 1448A / Race 6) OX=264730 GN=rpsF PE=3 SV=1 && PF01250:Ribosomal protein S6	-
ACE11L_RS24990	11589	11655	11559	68030	68214	66230	47201	47236	48325	3739	3702	3583	977.0191144	973.5978334	987.5453016	5998.361569	5997.766216	5912.784747	4371.874108	4356.141404	4410.487554	321.3887653	309.4669695	311.4077105	70013.4185	69551.36222	68482.52809	11129.77108	11138.29686	11265.30635	2.633263366	0	0	49566.22375	49042.73614	49738.74803	10986.32055	10990.61533	11100.43778	2.165079486	0	0	3771.402408	3636.919627	3650.163483	11399.89802	11295.36863	11469.8038	-1.627388537	0	0	48021.35976	47945.25241	48515.23547	66651.13503	66611.98824	65521.1676	-0.460315724	8.87E-169	3.10E-166	3660.321297	3519.968262	3549.104309	68820.29516	69011.53664	67886.33656	-4.261073865	0	0	3605.316494	3443.886224	3475.675921	49073.70131	48851.57606	49359.10107	-3.80679672	0	0	dnaK	NZ_CP169744.1	5378809	5380734	-	1926	protein_coding	molecular chaperone DnaK&&sp|Q88DU2|DNAK_PSEPK Chaperone protein DnaK OS=Pseudomonas putida (strain ATCC 47054 / DSM 6125 / NCIMB 11950 / KT2440) OX=160488 GN=dnaK PE=3 SV=1 && PF00012:Hsp70 protein|PF10712:NAD-specific glutamate dehydrogenase	HSP70
ACE11L_RS10995	30610	30325	29901	36365	35767	33410	38550	38360	38389	22201	21873	21052	4802.15706	4713.940141	4753.772668	5966.665544	5852.136729	5550.469525	6644.415203	6582.992897	6519.847992	3551.106489	3402.53165	3404.801893	37425.22363	36468.22606	34546.2972	29397.03967	28980.59651	29141.26872	0.309236436	7.93E-35	4.78E-34	40481.72551	39827.23682	39512.07032	29018.14411	28596.34576	28714.78416	0.47294922	4.76E-119	5.30E-118	22393.39526	21488.47731	21446.62061	30110.52535	29389.27959	29670.2659	-0.448849283	3.11E-37	1.91E-36	39220.00421	38935.97854	38540.12156	35627.93658	34927.00888	33052.42653	0.171611322	1.11E-12	1.41E-11	21733.83073	20797.47861	20852.84508	36787.4472	36185.17652	34245.54589	-0.758367675	5.08E-81	6.13E-80	21407.2296	20347.95337	20421.41487	40079.47259	39671.99715	39210.48176	-0.936066504	3.52E-140	5.75E-139	ACE11L_RS10995	NZ_CP169744.1	2383385	2384419	+	1035	protein_coding	OmpA family protein&&sp|P22263|PORF_PSESY Outer membrane porin F OS=Pseudomonas syringae pv. syringae OX=321 GN=oprF PE=3 SV=1 && PF00691:OmpA family|PF05736:OprF membrane domain	-
ACE11L_RS07125	10133	10594	10340	63341	62934	62527	46222	46383	46871	2407	2327	2235	1002.634956	1038.663789	1036.82391	6554.880625	6494.549844	6551.67895	5024.731765	5020.366138	5020.727599	242.8281427	228.3084432	227.9857919	65187.71044	64167.84575	64653.5865	9731.466939	10124.33436	10077.27897	2.696320123	0	0	48538.16644	48157.10963	48242.21126	9606.039015	9990.09685	9929.797273	2.295378331	0	0	2427.859213	2286.091835	2276.895167	9967.656106	10267.10727	10260.21034	-2.125071604	0	0	47025.34461	47079.44455	47055.51167	62057.17395	61455.9895	61857.79928	-0.39307954	5.01E-136	1.11E-133	2356.35019	2212.578646	2213.856581	64076.82369	63669.80454	64090.72877	-4.821919957	0	0	2320.940573	2164.755063	2168.053498	48055.85945	47969.40156	47873.9871	-4.434851575	0	0	groL	NZ_CP169744.1	1552346	1553986	+	1641	protein_coding	chaperonin GroEL&&sp|Q88N55|CH60_PSEPK 60 kDa chaperonin OS=Pseudomonas putida (strain ATCC 47054 / DSM 6125 / NCIMB 11950 / KT2440) OX=160488 GN=groL PE=3 SV=1 && PF00118:TCP-1/cpn60 chaperonin family	-
ACE11L_RS25780	18995	18781	19190	37938	37832	37512	51997	51201	52041	7107	6577	6305	3569.759316	3497.26526	3654.721419	7456.742432	7415.11444	7465.348285	10735.87078	10525.67215	10587.73131	1361.771002	1225.598639	1221.547009	39044.08454	38573.7112	38787.80906	18242.29888	17948.37867	18702.4162	1.084496048	0	0	54602.54945	53159.39397	53563.45962	18007.17567	17710.40296	18428.705	1.575058581	0	0	7168.589707	6461.377738	6423.187486	18685.05159	18201.4859	19041.91842	-1.479766168	4.88E-227	2.07E-225	52900.71489	51969.78721	52245.86382	37169.05425	36943.51217	37110.52452	0.498376097	5.46E-194	2.43E-191	6957.449441	6253.601097	6245.353801	38378.72053	38274.31985	38450.13222	-2.564639299	0	0	6852.897653	6118.433197	6116.141971	54059.98278	52952.18786	53154.61933	-3.068927036	0	0	ACE11L_RS25780	NZ_CP169744.1	5546449	5547312	-	864	protein_coding	hypothetical protein&&-- && -	-
ACE11L_RS09980	18798	19150	18468	35361	34935	35442	45290	43834	46197	15953	15929	14914	5780.842046	5835.236459	5755.446079	11373.10551	11204.6714	11541.91563	15301.75094	14745.59558	15379.80652	5001.956972	4857.231023	4728.234988	36391.95196	35619.91438	36647.40693	18053.10525	18301.01973	17998.76093	0.999359287	0	0	47559.46429	45510.61259	47548.49338	17820.42055	18058.36839	17735.34778	1.391091063	0	0	16091.2497	15648.97157	15193.56355	18491.26611	18559.09989	18325.4898	-0.238624654	5.76E-11	1.68E-10	46077.14632	44492.1711	46378.85842	34644.28614	34114.54847	35062.67888	0.399537974	2.76E-85	2.45E-83	15617.3056	15145.75215	14772.91143	35771.78387	35343.44904	36328.36389	-1.238490316	5.24E-251	1.70E-249	15382.61943	14818.38565	14467.27064	47086.88232	45333.2201	47185.56425	-1.644036079	0	0	ACE11L_RS09980	NZ_CP169744.1	2157880	2158407	+	528	protein_coding	YceD family protein&&sp|P0A1T3|YCED_SALTI Large ribosomal RNA subunit accumulation protein YceD OS=Salmonella typhi OX=90370 GN=yceD PE=3 SV=1 && PF02620:Large ribosomal RNA subunit accumulation protein YceD	-
ACE11L_RS02515	19837	20076	19866	35592	36270	34976	39068	38888	40704	15799	15988	15283	6031.816439	6048.665021	6121.561547	11318.7792	11502.13864	11262.18041	13051.26635	12934.79317	13398.82928	4898.012069	4820.444123	4790.779608	36629.68678	36981.08757	36165.55794	19050.93355	19185.96721	19361.24024	0.930492599	0	0	41025.68229	40375.43236	41894.79565	18805.38793	18931.58244	19077.8871	1.117798185	0	0	15935.91512	15706.93436	15569.48047	19513.31236	19456.52686	19712.70199	-0.313761254	1.70E-20	7.00E-20	39747.00712	39471.90651	40864.23476	34870.60412	35418.19588	34601.66628	0.195154075	1.12E-23	2.33E-22	15466.54618	15201.85105	15138.42064	36005.46737	36694.05744	35850.70976	-1.244731498	5.38E-292	2.10E-290	15234.12551	14873.272	14825.21772	40618.02426	40218.05593	41575.02018	-1.445908935	0	0	rplF	NZ_CP169744.1	560191	560724	+	534	protein_coding	50S ribosomal protein L6&&sp|A5VXR2|RL6_PSEP1 50S ribosomal protein L6 OS=Pseudomonas putida (strain ATCC 700007 / DSM 6899 / BCRC 17059 / F1) OX=351746 GN=rplF PE=3 SV=1 && PF00347:Ribosomal protein L6	-
ACE11L_RS12410	33855	34134	33180	32847	33550	32577	24038	23701	25286	17759	22116	18483	17790.07254	17772.65491	17668.95841	18052.01491	18386.80815	18127.84608	13877.54301	13623.64532	14384.4306	9514.621945	11523.44338	10012.73726	33804.65614	34207.76091	33684.96629	32513.4524	32620.73146	32336.95515	0.061237288	0.000536601	0.001129717	25242.53483	24607.54275	26025.74201	32094.3897	32188.21653	31863.7015	-0.341581563	3.28E-47	2.00E-46	17912.90061	21727.20542	18829.4646	33302.57549	33080.74755	32923.96316	-0.764197883	2.60E-19	1.04E-18	24455.78369	24056.87246	25385.54049	32181.24111	32762.07532	32228.34179	-0.394980081	6.34E-74	4.49E-72	17385.30246	21028.53001	18308.14818	33228.57908	33942.25605	33391.71352	-0.826073	1.12E-50	9.50E-50	17124.04804	20574.01073	17929.36591	24991.70848	24511.62681	25827.09218	-0.437395425	8.25E-15	3.00E-14	ACE11L_RS12410	NZ_CP169744.1	2679420	2679728	+	309	protein_coding	PepSY domain-containing protein&&-- && PF03413:Peptidase propeptide and YPEB domain	-
ACE11L_RS03170	50800	51011	50344	26876	26077	25420	14227	13839	13905	17367	18022	16242	6123.637823	6092.841007	6149.972435	3388.328347	3278.402942	3244.901716	1884.16298	1824.829325	1814.572891	2134.463425	2154.118349	2018.416309	27659.5713	26588.24981	26284.55178	48786.98515	48749.52049	49064.84841	-0.8642549	0	0	14939.90944	14368.32978	14311.79082	48158.17448	48103.1556	48346.78084	-1.729124018	0	0	17517.50351	17705.17707	16546.45696	49971.07769	49436.98404	49955.51541	-1.528632436	0	0	14474.26718	14046.79372	13959.73821	26331.26422	25464.57937	25147.94021	-0.857019775	1.65E-299	2.69E-296	17001.55121	17135.83685	16088.34836	27188.2148	26381.88409	26055.72513	-0.664784801	4.71E-65	4.74E-64	16746.06353	16765.45584	15755.49213	14791.45672	14312.32452	14202.55148	0.186076499	5.24E-06	1.23E-05	ACE11L_RS03170	NZ_CP169744.1	696480	697826	+	1347	protein_coding	aspartate aminotransferase family protein&&sp|P28269|OAPT_PSEPU Omega-amino acid--pyruvate aminotransferase OS=Pseudomonas putida OX=303 PE=1 SV=1 && PF00202:Aminotransferase class-III	Aminotran_3
ACE11L_RS02510	19657	19192	18940	33866	33883	35236	38432	38385	39015	16294	14621	15233	8121.534014	7856.901134	7930.132988	14633.89067	14600.29413	15416.56604	17445.08806	17348.1885	17450.58867	6863.8324	5989.887935	6488.312037	34853.36515	34547.2895	36434.40072	18878.06628	18341.15773	18458.76825	0.92662412	0	0	40357.81257	39853.19305	40156.38395	18634.74873	18097.97421	18188.62286	1.132001567	0	0	16435.20482	14363.96593	15518.54321	19336.24949	18599.80392	18793.84757	-0.292579226	4.16E-10	1.17E-09	39099.95335	38961.35392	39168.58586	33179.58752	33087.25478	34858.88361	0.213208007	1.86E-23	3.83E-22	15951.13004	13902.06806	15088.89365	34259.41667	34279.14938	36117.21207	-1.219548884	3.79E-141	7.36E-140	15711.42738	13601.58306	14776.71541	39956.79093	39697.85221	39849.87746	-1.438600503	9.11E-197	2.04E-195	rpsH	NZ_CP169744.1	559786	560178	+	393	protein_coding	30S ribosomal protein S8&&sp|A5VXR1|RS8_PSEP1 30S ribosomal protein S8 OS=Pseudomonas putida (strain ATCC 700007 / DSM 6899 / BCRC 17059 / F1) OX=351746 GN=rpsH PE=3 SV=1 && PF00410:Ribosomal protein S8	-
ACE11L_RS02425	20465	20881	19454	30271	31098	30367	41436	41685	41821	12732	13690	13154	1547.001918	1564.013942	1490.27934	2393.210742	2451.717809	2430.867062	3441.250425	3446.915735	3422.403072	981.2820661	1026.132261	1025.090944	31153.55272	31707.68849	31399.80267	19654.04825	19955.279	18959.70843	0.686491691	9.34E-217	1.98E-215	43512.34185	43279.4152	43044.47349	19400.72915	19690.69401	18682.23174	1.168176173	0	0	12842.33631	13449.33271	13400.57227	20131.06506	20236.68746	19303.88123	-0.588189658	7.38E-54	5.99E-53	42156.16328	42310.90369	41985.63192	29657.45272	30367.66075	30041.99451	0.48952115	9.71E-170	3.65E-167	12464.08418	13016.84644	13029.56128	30622.65404	31461.58804	31126.44394	-1.275234905	6.90E-269	2.49E-267	12276.78246	12735.49498	12759.98913	43079.97474	43110.71953	42715.92273	-1.770913404	0	0	fusA	NZ_CP169744.1	549471	551618	+	2148	protein_coding	"elongation factor G&&sp|Q88QN8|EFG1_PSEPK Elongation factor G 1 OS=Pseudomonas putida (strain ATCC 47054 / DSM 6125 / NCIMB 11950 / KT2440) OX=160488 GN=fusA PE=3 SV=1 && PF00679:Elongation factor G C-terminus|PF00009:Elongation factor Tu GTP binding domain|PF03764:Elongation factor G, domain IV|PF14492:Elongation Factor G, domain II|PF03144:Elongation factor Tu domain 2"	GTP_EFTU
ACE11L_RS08330	17856	18001	17845	32742	32834	32031	41379	39935	41300	11174	11481	11085	3928.630606	3924.315121	3978.810329	7534.202604	7534.244878	7462.90189	10002.21901	9611.307336	9837.046193	2506.592951	2504.710438	2514.306232	33696.59486	33477.72345	33120.39646	17148.4332	17202.95854	17391.59026	0.954827304	0	0	43452.4856	41462.47921	42508.23163	16927.40873	16974.86628	17137.06309	1.319945369	0	0	11270.83458	11279.16646	11292.78878	17564.63707	17445.5539	17707.29725	-0.639428145	6.98E-79	8.29E-78	42098.17261	40534.6273	41462.58096	32078.3693	32062.89064	31688.1854	0.37290282	2.42E-84	2.11E-82	10938.86873	10916.46559	10980.13432	33122.35931	33217.8848	32832.05868	-1.59468967	0	0	10774.4869	10680.51262	10752.96332	43020.71326	41300.86565	42183.77391	-1.97371634	0	0	rpsB	NZ_CP169744.1	1788295	1789032	+	738	protein_coding	30S ribosomal protein S2&&sp|A5W850|RS2_PSEP1 30S ribosomal protein S2 OS=Pseudomonas putida (strain ATCC 700007 / DSM 6899 / BCRC 17059 / F1) OX=351746 GN=rpsB PE=3 SV=1 && PF00318:Ribosomal protein S2	-
ACE11L_RS15120	25371	26017	25928	17695	17873	17447	12522	12529	12899	44659	41572	44040	12371.05484	12570.0379	12812.02657	9023.910637	9089.197102	9008.865939	6708.141217	6682.782297	6808.992098	22202.21324	20099.75925	22138.17993	18210.89873	18223.40717	18040.38453	24365.64174	24863.58383	25269.21559	-0.451602884	1.03E-105	1.24E-104	13149.47255	13008.22341	13276.36029	24051.59537	24533.92012	24899.39881	-0.897987984	0	0	45046.01769	40841.17308	44865.53162	24957.01205	25214.20897	25727.92395	0.784671637	3.97E-76	4.52E-75	12739.63405	12717.12396	12949.77801	17336.34918	17453.25103	17260.27195	-0.438532738	3.12E-100	4.13E-98	43719.25349	39527.85537	43623.37532	17900.56038	18081.9655	17883.32952	1.235893711	7.44E-179	1.76E-177	43062.27048	38673.48409	42720.8394	13018.81078	12957.51961	13175.02421	1.668485375	1.31E-297	4.45E-296	ACE11L_RS15120	NZ_CP169744.1	3279393	3279725	-	333	protein_coding	hypothetical protein&&-- && -	-
ACE11L_RS02200	54473	54378	54252	3390	3234	3228	2802	2703	2712	37102	39464	36478	8545.831478	8452.914658	8625.185606	556.221537	529.141672	536.2740385	482.9481556	463.8641762	460.596206	5934.559387	6138.961689	5899.694255	3488.835642	3297.403838	3337.786512	52314.43783	51967.25069	52873.55307	-3.956371822	0	0	2942.40713	2806.387412	2791.339569	51640.16217	51278.22225	52099.74484	-4.182172245	0	0	37423.52826	38770.23127	37161.78162	53584.14399	52700.09054	53833.35893	-0.498261261	1.93E-48	1.46E-47	2850.699139	2743.585767	2722.676018	3321.289839	3158.049227	3193.452046	-0.217923425	6.89E-09	6.51E-08	36321.27327	37523.50824	36132.91292	3429.381164	3271.810911	3308.728589	3.457706616	0	0	35775.46204	36712.45973	35385.34922	2913.169447	2795.4486	2770.033774	3.669421965	0	0	ACE11L_RS02200	NZ_CP169744.1	502937	503971	+	1035	protein_coding	ABC transporter substrate-binding protein&&-- && PF13416:Bacterial extracellular solute-binding protein	-
ACE11L_RS14115	58905	58776	58808	9118	9274	8806	8749	8906	8909	19201	21157	19056	5044.605483	4987.527434	5103.770331	816.6758388	828.325551	798.6085303	823.1762166	834.3139315	825.9650043	1676.551982	1796.593911	1682.411574	9383.835806	9455.820407	9105.498149	56570.81418	56170.2734	57313.79321	-2.605287215	0	0	9187.408988	9246.646797	9169.632824	55841.6785	55425.51751	56475.00174	-2.60330939	0	0	19367.39707	20785.06444	19413.20551	57943.82542	56962.38408	58354.2021	-1.540353799	0	0	8901.058802	9039.72432	8944.071036	8933.191963	9056.199299	8711.75301	0.009859873	0.691610985	0.830797067	18796.95887	20116.68518	18875.72752	9223.922552	9382.428692	9026.22799	1.064454284	1.04E-150	2.14E-149	18514.49104	19681.87489	18485.20244	9096.116879	9210.60497	9099.642658	1.048404314	4.34E-149	7.50E-148	exaA	NZ_CP169744.1	3064614	3066509	-	1896	protein_coding	quinoprotein ethanol dehydrogenase&&sp|A8R3S4|QEDH_PSEPU Quinoprotein ethanol dehydrogenase OS=Pseudomonas putida OX=303 GN=qedA PE=1 SV=1 && PF13360:PQQ-like domain|PF01011:PQQ enzyme repeat	-
ACE11L_RS27900	15150	15238	15065	32711	33201	31984	38206	37120	39680	10108	9894	9657	10379.52949	10344.35049	10459.57013	23438.72197	23723.30094	23204.81057	28757.81966	27819.20785	29430.27623	7060.710353	6721.368874	6820.759264	33664.69106	33851.91863	33071.79795	14549.66191	14562.4511	14682.22512	1.199667073	0	0	40120.4878	38539.80789	40840.83853	14362.13274	14369.36906	14467.3497	1.467968505	0	0	10195.59656	9720.065583	9838.020864	14902.79187	14767.81014	14948.7494	-0.584618097	3.09E-57	2.67E-56	38870.02544	37677.35984	39836.20369	32047.99762	32421.27161	31641.68843	0.276118698	4.92E-37	1.54E-35	9895.30026	9407.500266	9565.643403	33090.99919	33589.17565	32783.88326	-1.78471237	0	0	9746.600461	9204.162696	9367.737195	39721.82438	38389.5864	40529.10772	-2.066817647	0	0	rpmB	NZ_CP169744.1	6033808	6034044	-	237	protein_coding	50S ribosomal protein L28&&sp|A5WB00|RL28_PSEP1 50S ribosomal protein L28 OS=Pseudomonas putida (strain ATCC 700007 / DSM 6899 / BCRC 17059 / F1) OX=351746 GN=rpmB PE=3 SV=1 && PF00830:Ribosomal L28 family	-
ACE11L_RS06895	15382	15854	15125	29221	29685	28805	36343	36211	37097	12977	11996	12856	5821.955681	5945.729749	5801.377648	11567.14646	11717.96133	11545.2724	15112.49647	14992.30345	15200.31258	5007.817821	4502.081321	5016.345118	30072.93991	30266.98607	29784.67797	14772.46861	15151.14187	14740.70062	1.012781588	0	0	38164.1336	37596.03943	38182.27285	14582.06771	14950.25443	14524.96941	1.370831774	0	0	13089.4595	11785.11287	13096.98625	15131.00624	15364.80259	15008.2864	-0.261139978	5.28E-09	1.42E-08	36974.64625	36754.71113	37243.03549	28628.73463	28987.84518	28496.71195	0.365890058	2.32E-95	2.58E-93	12703.92872	11406.14243	12734.38041	29560.45634	30032.06769	29525.38011	-1.274333454	2.94E-177	6.87E-176	12513.02277	11159.60539	12470.91533	37784.90979	37449.49658	37890.8344	-1.646180974	1.39E-279	4.46E-278	rplM	NZ_CP169744.1	1505943	1506371	+	429	protein_coding	50S ribosomal protein L13&&sp|A5W8S1|RL13_PSEP1 50S ribosomal protein L13 OS=Pseudomonas putida (strain ATCC 700007 / DSM 6899 / BCRC 17059 / F1) OX=351746 GN=rplM PE=3 SV=1 && PF00572:Ribosomal protein L13	-
ACE11L_RS09090	38960	39523	38036	9796	9881	9791	5277	5247	5574	38900	41087	38291	3799.426877	3819.084506	3759.011437	999.1322814	1004.983568	1011.128634	565.3866986	559.7343557	588.469214	3867.8255	3973.053057	3849.650535	10081.60293	10074.72088	10123.99868	37416.16026	37770.81999	37069.57282	-1.890361305	0	0	5541.428418	5447.693212	5737.067388	36933.90704	37270.02056	36527.05697	-2.726830587	0	0	39237.10984	40364.69927	39008.76638	38324.27533	38303.4624	37742.49134	0.05252907	0.114366985	0.15777065	5368.714973	5325.784135	5595.942525	9597.44993	9648.943851	9686.210961	-0.828608942	2.83E-208	1.73E-205	38081.43847	39066.7034	37928.76168	9909.798785	9996.525545	10035.86171	1.942360564	0	0	37509.17669	38222.29964	37144.04317	5486.365158	5426.459047	5693.27738	2.764923749	0	0	ACE11L_RS09090	NZ_CP169744.1	1945883	1947547	+	1665	protein_coding	cation acetate symporter&&sp|A1JIK1|ACTP_YERE8 Cation/acetate symporter ActP OS=Yersinia enterocolitica serotype O:8 / biotype 1B (strain NCTC 13174 / 8081) OX=393305 GN=actP PE=3 SV=1 && PF00474:Sodium:solute symporter family	-
ACE11L_RS03175	49922	51876	48708	19688	19629	19676	10495	10408	10483	12114	13351	11937	5425.68728	5586.495944	5364.666714	2237.89371	2224.94806	2264.539045	1253.154379	1237.376386	1233.405865	1342.358387	1438.789862	1337.4681	20262.00475	20013.83424	20345.19436	47943.77702	49576.17229	47470.41626	-1.258088152	0	0	11020.90037	10806.097	10789.6802	47325.83437	48918.84691	46775.68332	-2.132571012	0	0	12218.98068	13116.29226	12160.75956	49107.40434	50275.29326	48332.13977	-1.977957192	0	0	10677.40452	10564.27697	10524.26722	19288.95409	19168.01122	19465.41588	-0.866642933	0	0	11859.08858	12694.51547	11824.07428	19916.71279	19858.4961	20168.07426	-0.720486451	1.08E-73	1.21E-72	11680.87831	12420.131	11579.44278	10911.38949	10763.9767	10707.3245	0.139971903	0.000691506	0.001352449	ACE11L_RS03175	NZ_CP169744.1	697900	699393	+	1494	protein_coding	CoA-acylating methylmalonate-semialdehyde dehydrogenase&&sp|Q9I702|BAUC_PSEAE Putative 3-oxopropanoate dehydrogenase OS=Pseudomonas aeruginosa (strain ATCC 15692 / DSM 22644 / CIP 104116 / JCM 14847 / LMG 12228 / 1C / PRS 101 / PAO1) OX=208964 GN=bauC PE=2 SV=1 && PF00171:Aldehyde dehydrogenase family	Aldedh
ACE11L_RS24730	22403	22175	22007	21211	21089	20834	26863	26410	27333	21786	22591	20754	2108.776046	2068.226664	2099.253037	2088.144252	2070.328148	2076.71623	2778.037752	2719.345814	2785.282323	2090.835709	2108.533603	2013.963286	21829.40791	21502.45812	21542.57875	21515.25252	21191.91188	21447.84123	0.01609258	0.405713271	0.499917223	28209.09448	27420.15966	28132.627	21237.94454	20910.93049	21133.95054	0.404481468	3.87E-77	3.14E-76	21974.79884	22193.85502	21143.03459	22037.442	21490.75927	21837.18075	-0.001161159	0.974090388	0.981028354	27329.88257	26806.54831	27440.59868	20781.08519	20593.72299	20611.02228	0.396229571	1.24E-96	1.48E-94	21327.56346	21480.17369	20557.6642	21457.40527	21335.56596	21355.03452	-0.017689686	0.617210928	0.688142127	21007.06744	21015.8924	20132.34107	27928.79046	27313.28063	27917.8957	-0.419997286	4.93E-30	2.69E-29	ACE11L_RS24730	NZ_CP169744.1	5320725	5322449	-	1725	protein_coding	"acetolactate synthase 3 large subunit&&sp|P00893|ILVI_ECOLI Acetolactate synthase isozyme 3 large subunit OS=Escherichia coli (strain K12) OX=83333 GN=ilvI PE=1 SV=2 && PF02775:Thiamine pyrophosphate enzyme, C-terminal TPP binding domain|PF02776:Thiamine pyrophosphate enzyme, N-terminal TPP binding domain|PF00205:Thiamine pyrophosphate enzyme, central domain"	TPP_enzyme_N
ACE11L_RS13040	20542	20927	20751	24354	24131	23503	27712	27284	28577	19262	18689	19689	6042.505125	6099.461583	6185.759045	7492.377938	7403.013501	7321.124958	8955.740958	8779.18298	9100.150567	5776.886164	5451.06244	5970.6748	25064.04225	24604.09772	24302.35328	19727.99703	19999.23968	20223.75396	0.303182466	5.21E-49	3.86E-48	29100.63754	28327.5894	29413.02023	19473.72481	19734.07181	19927.77787	0.554366149	1.26E-130	1.50E-129	19428.9257	18360.45135	20058.07112	20206.80862	20281.26806	20590.8728	-0.078454723	0.049593076	0.073834809	28193.63831	27693.6715	28689.49579	23860.38134	23564.28135	23251.45707	0.259042033	2.37E-37	7.53E-36	18856.67527	17770.03967	19502.73925	24636.91707	24413.13207	24090.78315	-0.381961938	1.11E-20	5.04E-20	18573.31006	17385.95074	19099.24176	28811.47456	28217.17337	29188.51591	-0.647052752	2.08E-52	1.66E-51	infC	NZ_CP169744.1	2814564	2815115	+	552	protein_coding	"translation initiation factor IF-3&&sp|A5W5E0|IF3_PSEP1 Translation initiation factor IF-3 OS=Pseudomonas putida (strain ATCC 700007 / DSM 6899 / BCRC 17059 / F1) OX=351746 GN=infC PE=3 SV=1 && PF00707:Translation initiation factor IF-3, C-terminal domain|PF05198:Translation initiation factor IF-3, N-terminal domain"	-
ACE11L_RS02410	17279	17540	17005	27483	27742	27398	30975	30874	31528	7227	7079	6830	668.0095857	671.8988571	666.2241817	1111.228317	1118.563842	1121.664998	1315.632991	1305.655935	1319.526609	284.8657742	271.3668494	272.2138698	28284.26842	28285.89279	28329.82492	16594.29757	16762.39614	16572.93316	0.765857284	0	0	32527.1452	32054.9038	32450.35174	16380.41529	16540.14525	16330.3871	0.978303991	0	0	7289.629635	6954.552684	6958.028632	16997.05219	16998.7787	16873.77919	-1.262608923	5.29E-252	2.58E-250	31513.34969	31337.57564	31652.11265	26925.96125	27090.4767	27104.77049	0.220286581	1.53E-36	4.71E-35	7074.924315	6730.91716	6765.387226	27802.26623	28066.35074	28083.19265	-2.028957106	0	0	6968.607196	6585.432355	6625.416283	32203.9342	31929.95934	32202.66402	-2.25523641	0	0	rpoC	NZ_CP169744.1	544081	548280	+	4200	protein_coding	"DNA-directed RNA polymerase subunit beta'&&sp|Q88QP1|RPOC_PSEPK DNA-directed RNA polymerase subunit beta' OS=Pseudomonas putida (strain ATCC 47054 / DSM 6125 / NCIMB 11950 / KT2440) OX=160488 GN=rpoC PE=3 SV=1 && PF05000:RNA polymerase Rpb1, domain 4|PF04997:RNA polymerase Rpb1, domain 1|PF04998:RNA polymerase Rpb1, domain 5|PF00623:RNA polymerase Rpb1, domain 2|PF04983:RNA polymerase Rpb1, domain 3"	-
ACE11L_RS02405	13874	14118	13786	28729	28487	28263	32869	33000	33113	6668	7097	6386	552.9604193	557.5396481	556.8141916	1197.534233	1184.1262	1192.863721	1439.256493	1438.725871	1428.724609	270.9605563	280.4709923	262.3896654	29566.59562	29045.49881	29224.24417	13324.22504	13492.10426	13435.72223	1.125750522	0	0	34516.05281	34262.22146	34081.72092	13152.49041	13313.21383	13239.08948	1.373287784	0	0	6725.785306	6972.236248	6505.705834	13647.61283	13682.36931	13679.61893	-1.021260796	9.84E-151	2.42E-149	33440.26766	33495.4977	33243.35214	28146.70672	27817.98031	27960.51276	0.255403311	6.95E-49	2.98E-47	6527.687191	6748.032079	6325.587529	29062.74084	28820.06105	28969.82531	-2.147532258	0	0	6429.593577	6602.177345	6194.715722	34173.07872	34128.67325	33821.58125	-2.40906329	0	0	rpoB	NZ_CP169744.1	539943	544016	+	4074	protein_coding	"DNA-directed RNA polymerase subunit beta&&sp|A5VXP0|RPOB_PSEP1 DNA-directed RNA polymerase subunit beta OS=Pseudomonas putida (strain ATCC 700007 / DSM 6899 / BCRC 17059 / F1) OX=351746 GN=rpoB PE=3 SV=1 && PF04561:RNA polymerase Rpb2, domain 2|PF00562:RNA polymerase Rpb2, domain 6|PF04563:RNA polymerase beta subunit|PF04560:RNA polymerase Rpb2, domain 7|PF04565:RNA polymerase Rpb2, domain 3|PF10385:RNA polymerase beta subunit external 1 domain"	RNA_pol_Rpb2_6
ACE11L_RS06220	56382	58392	57995	9411	9787	9743	6466	6172	6192	6618	8749	7331	15107.1045	15502.59246	15747.47671	2637.251826	2734.949198	2764.481418	1903.425165	1808.999434	1796.095168	1807.946802	2324.448684	2025.020535	9685.378238	9978.877973	10074.36617	54147.79127	55803.29734	56521.45009	-2.484870026	0	0	6790.008745	6408.073662	6373.14698	53449.8857	55063.40714	55694.25463	-3.068795109	0	0	6675.352003	8595.194439	7468.419898	55461.99414	56590.23294	57547.47569	-2.898866911	5.51E-162	1.48E-160	6578.379954	6264.673086	6216.375334	9220.253297	9557.151449	9638.724685	-0.576231849	4.05E-89	3.97E-87	6478.739327	8318.801277	7261.647695	9520.326293	9901.426527	9986.661288	-0.414815488	6.46E-05	0.000138877	6381.381268	8138.995292	7111.409483	6722.538774	6383.096101	6324.50189	0.154898703	0.140874809	0.193903991	ACE11L_RS06220	NZ_CP169744.1	1362838	1363443	+	606	protein_coding	outer membrane beta-barrel protein&&-- && PF13505:Outer membrane protein beta-barrel domain	-
ACE11L_RS02540	11706	12212	11037	23221	24391	24450	28524	29607	29602	8306	8723	7962	1426.979307	1475.048073	1363.452033	2960.50055	3100.970829	3156.227033	3820.13696	3947.983388	3906.500196	1032.331575	1054.376744	1000.591443	23898.00957	24869.19512	25281.56141	11242.13481	11670.60329	10756.56944	1.136985169	0	0	29953.32655	30739.44214	30468.00661	11097.23603	11515.86395	10599.14628	1.456650205	0	0	8377.980316	8569.651514	8111.248019	11514.98889	11835.18161	10951.83187	-0.452956842	8.40E-27	4.14E-26	29019.75098	30051.55153	29718.53079	22750.34553	23818.17523	24188.32172	0.327539105	2.51E-43	9.37E-42	8131.219228	8294.079727	7886.678345	23490.75516	24676.1719	25061.46654	-1.59068212	0	0	8009.028832	8114.808085	7723.508703	29655.69069	30619.62512	30235.44977	-1.924214413	0	0	secY	NZ_CP169744.1	562207	563538	+	1332	protein_coding	preprotein translocase subunit SecY&&sp|Q9HWF5|SECY_PSEAE Protein translocase subunit SecY OS=Pseudomonas aeruginosa (strain ATCC 15692 / DSM 22644 / CIP 104116 / JCM 14847 / LMG 12228 / 1C / PRS 101 / PAO1) OX=208964 GN=secY PE=3 SV=1 && PF00344:SecY translocase	-
ACE11L_RS23685	20692	21303	20976	7919	8191	8042	6240	6166	5965	37555	39415	35823	1712.445848	1746.889233	1759.206081	685.4247658	706.9850372	704.7882619	567.3594819	558.1997724	534.4197086	3168.839713	3234.422119	3056.340851	8149.878893	8351.587767	8315.513981	19872.05308	20358.57041	20443.03711	-1.289724924	0	0	6552.683973	6401.844167	6139.506094	19615.92414	20088.63821	20143.8518	-1.648269698	0	0	37880.45398	38722.09268	36494.50362	20354.36101	20645.66605	20814.13657	0.871567551	1.71E-128	3.41E-127	6348.452043	6258.582995	5988.481729	7758.493875	7998.633648	7955.929787	-0.350779409	1.49E-34	4.44E-33	36764.74092	37476.91763	35484.10931	8010.993934	8286.766597	8243.121223	2.160662836	0	0	36212.26556	36666.87615	34749.96889	6487.572217	6376.890888	6092.644344	2.505304075	0	0	acs	NZ_CP169744.1	5100377	5102338	-	1962	protein_coding	acetate--CoA ligase&&sp|Q88EH6|ACSA1_PSEPK Acetyl-coenzyme A synthetase 1 OS=Pseudomonas putida (strain ATCC 47054 / DSM 6125 / NCIMB 11950 / KT2440) OX=160488 GN=acsA1 PE=3 SV=1 && PF00501:AMP-binding enzyme|PF13193:AMP-binding enzyme C-terminal domain|PF16177:Acetyl-coenzyme A synthetase N-terminus	AMP-binding
ACE11L_RS02125	32908	34473	32859	15254	15665	15570	10175	9897	9961	12833	14444	13644	2778.661122	2884.186893	2811.694325	1347.078517	1379.505431	1392.204153	943.9040822	914.1330771	910.530875	1104.791741	1209.323148	1187.684976	15698.73123	15972.11847	16099.54647	31603.97849	32944.70251	32024.11119	-1.015510547	0	0	10684.86529	10275.55169	10252.40909	31196.63791	32507.89208	31555.43603	-1.609779306	0	0	12944.21158	14190.07755	13899.75734	32371.02804	33409.28723	32605.44019	-1.261608569	1.93E-208	6.99E-207	10351.84288	10045.60427	10000.21232	14944.82454	15297.1061	15403.3607	-0.586519842	5.08E-138	1.18E-135	12562.95887	13733.77136	13514.92581	15431.20362	15848.15025	15959.38789	-0.246753725	5.20E-09	1.50E-08	12374.17132	13436.92399	13235.31182	10578.69348	10235.49937	10174.15428	0.333502746	1.35E-14	4.88E-14	ACE11L_RS02125	NZ_CP169744.1	484836	486758	-	1923	protein_coding	PrkA family serine protein kinase&&sp|P0ACY5|YEAG_ECO57 Uncharacterized protein YeaG OS=Escherichia coli O157:H7 OX=83334 GN=yeaG PE=3 SV=1 && PF06798:PrkA serine protein kinase C-terminal domain|PF08298:PrkA AAA domain	-
ACE11L_RS07660	11744	12101	11863	22689	22285	22085	29288	29355	29681	6351	6233	5845	2532.412489	2585.531829	2592.343816	5116.922406	5011.756493	5043.081933	6938.529999	6924.242133	6928.744927	1396.299702	1332.71204	1299.356656	23350.49908	22721.90616	22836.12612	11278.62901	11564.52427	11561.58225	1.002079382	0	0	30755.61029	30477.80336	30549.31775	11133.25986	11411.19143	11392.37766	1.435372225	0	0	6406.038164	6123.425185	5954.564767	11552.36883	11727.60667	11771.45796	-0.923182577	3.17E-116	5.68E-115	29797.0294	29795.76773	29797.84178	22229.12837	21761.63483	21848.63334	0.441171305	3.02E-127	5.47E-125	6217.357731	5926.515985	5789.705466	22952.57499	22545.54921	22637.32059	-1.925734648	0	0	6123.927536	5798.417837	5669.920669	30450.00242	30359.00616	30316.14028	-2.372920019	0	0	trmD	NZ_CP169744.1	1672352	1673104	+	753	protein_coding	tRNA (guanosine(37)-N1)-methyltransferase TrmD&&sp|Q88MV4|TRMD_PSEPK tRNA (guanine-N(1)-)-methyltransferase OS=Pseudomonas putida (strain ATCC 47054 / DSM 6125 / NCIMB 11950 / KT2440) OX=160488 GN=trmD PE=3 SV=1 && PF01746:tRNA (Guanine-1)-methyltransferase	-
ACE11L_RS02565	15044	15739	15352	20646	20664	20851	25693	26026	25416	7563	7598	7176	2437.861246	2527.161621	2521.101242	3499.102414	3492.359725	3578.102385	4574.249255	4613.439627	4458.72309	1249.562225	1220.859644	1198.818799	21247.9353	21069.12582	21560.15693	14447.86229	15041.24018	14961.93296	0.523079996	2.57E-122	3.47E-121	26980.46624	27021.47199	26159.54516	14261.64521	14841.80992	14742.964	0.870439272	6.96E-278	1.51E-276	7628.541432	7464.428775	7310.514417	14798.52151	15253.35108	15233.53473	-1.015313209	1.21E-161	3.24E-160	26139.54781	26416.78252	25516.05224	20227.53688	20178.70415	20627.84034	0.355195414	4.25E-67	2.54E-65	7403.853964	7224.397314	7108.114017	20885.84174	20905.59699	21372.45967	-1.538975726	0	0	7292.593915	7068.246226	6961.052305	26712.37067	26916.14697	25959.87404	-1.900221122	0	0	ACE11L_RS02565	NZ_CP169744.1	565238	566239	+	1002	protein_coding	"DNA-directed RNA polymerase subunit alpha&&sp|Q1IFU1|RPOA_PSEE4 DNA-directed RNA polymerase subunit alpha OS=Pseudomonas entomophila (strain L48) OX=384676 GN=rpoA PE=3 SV=1 && PF01193:RNA polymerase Rpb3/Rpb11 dimerisation domain|PF03118:Bacterial RNA polymerase, alpha chain C terminal domain|PF01000:RNA polymerase Rpb3/RpoA insert domain"	RNA_pol_A_bac
ACE11L_RS26810	24334	24209	24040	19033	19593	19237	12353	12328	12639	12285	12379	13848	11353.96732	11192.34813	11367.06296	9287.877015	9534.413742	9504.990731	6332.36483	6292.142063	6384.170702	5844.231702	5727.175472	6661.110637	19587.90819	19977.12845	19891.26367	23369.73418	23135.7382	23429.18631	-0.234164533	2.27E-33	1.34E-32	12972.00403	12799.53534	13008.75399	23068.52397	22828.98382	23086.29849	-0.830926999	0	0	12391.46258	12161.37981	14107.58133	23936.93316	23461.99735	23854.4929	-0.882149478	7.22E-70	7.51E-69	12567.69681	12513.10593	12688.7545	18647.22994	19132.85668	19031.11431	-0.58893985	5.21E-173	2.12E-170	12026.49027	11770.30986	13716.99595	19254.10374	19822.0752	19718.09537	-0.648308927	2.05E-36	1.37E-35	11845.76441	11515.90156	13433.20127	12843.1057	12749.64497	12909.4605	-0.065490444	0.210522458	0.277044424	ACE11L_RS26810	NZ_CP169744.1	5793448	5793795	-	348	protein_coding	YgiW/YdeI family stress tolerance OB fold protein&&-- && PF04076:Bacterial OB fold (BOF) protein	-
ACE11L_RS25775	11090	11259	11051	23114	22473	22469	30507	30617	31621	3467	3417	3473	4028.444672	4052.433527	4068.057679	8781.243866	8513.846742	8643.105572	12174.88057	12165.78813	12434.8084	1284.037855	1230.755049	1300.577081	23787.88998	22913.59198	23233.18623	10650.54459	10759.8528	10770.21373	1.119811953	0	0	32035.69391	31788.07377	32546.07246	10513.27077	10617.18902	10612.59088	1.602150269	0	0	3497.045239	3356.929866	3538.101529	10909.04038	10911.58776	10965.72384	-1.657723193	0	0	31037.21578	31076.71676	31745.47875	22645.51426	21945.21963	22228.52355	0.490249602	9.49E-135	2.02E-132	3394.044915	3248.982051	3440.144925	23382.51216	22735.74725	23030.924	-2.777901218	0	0	3343.041531	3178.75722	3368.970827	31717.36628	31664.16936	32297.65411	-3.274206511	0	0	rplI	NZ_CP169744.1	5545982	5546428	-	447	protein_coding	"50S ribosomal protein L9&&sp|A5W9R5|RL9_PSEP1 50S ribosomal protein L9 OS=Pseudomonas putida (strain ATCC 700007 / DSM 6899 / BCRC 17059 / F1) OX=351746 GN=rplI PE=3 SV=1 && PF03948:Ribosomal protein L9, C-terminal domain|PF01281:Ribosomal protein L9, N-terminal domain"	-
ACE11L_RS02525	11481	11661	11009	22027	22560	22209	24770	25100	25308	8767	8608	8345	3720.963169	3744.74003	3615.789939	7466.311041	7625.593824	7622.279589	8819.846187	8898.588691	8879.553349	2896.975281	2766.296345	2788.222653	22669.19843	23002.29765	22964.34345	11026.05072	11144.03086	10729.28087	1.060858665	0	0	26011.21507	26060.05329	26048.38562	10883.93703	10996.2733	10572.25708	1.267319115	0	0	8842.975371	8456.673189	8501.42737	11293.66029	11301.18349	10924.04793	-0.377574555	1.09E-22	4.75E-22	25200.50595	25476.87856	25407.62709	21580.5461	22030.17643	21971.30622	0.214316357	6.03E-30	1.54E-28	8582.518537	8184.734414	8266.05511	22282.88463	22823.76443	22764.42169	-1.438969978	0	0	8453.546324	8007.826206	8095.036439	25752.75061	25958.47572	25849.56296	-1.659264869	0	0	rpsE	NZ_CP169744.1	561089	561589	+	501	protein_coding	"30S ribosomal protein S5&&sp|A5VXR4|RS5_PSEP1 30S ribosomal protein S5 OS=Pseudomonas putida (strain ATCC 700007 / DSM 6899 / BCRC 17059 / F1) OX=351746 GN=rpsE PE=3 SV=1 && PF00333:Ribosomal protein S5, N-terminal domain|PF03719:Ribosomal protein S5, C-terminal domain"	-
ACE11L_RS12205	8426	8189	8314	29282	29089	28242	19534	19623	20022	9208	9984	9177	570.7774423	549.6502639	570.7356914	2074.536855	2055.100463	2025.914027	1453.770594	1454.060603	1468.285277	635.9585134	670.6110555	640.8723488	30135.71837	29659.30125	29202.52995	8092.108993	7825.955643	8102.756032	1.889523668	0	0	20512.84114	20373.56278	20607.74367	7987.810593	7722.1921	7984.171618	1.375951511	0	0	9287.797105	9808.483402	9349.023244	8288.509854	7936.316919	8249.844175	0.216970985	7.77E-08	1.94E-07	19873.50356	19917.64095	20100.8183	28688.49825	28405.84229	27939.73751	-0.505680538	5.48E-153	1.58E-150	9014.238701	9493.074859	9090.184271	29622.16497	29429.09944	28948.30012	-1.672909149	0	0	8878.778893	9287.887644	8902.114967	20309.01213	20294.15016	20450.44846	-1.173393982	2.82E-212	6.83E-211	lon	NZ_CP169744.1	2633584	2635980	+	2397	protein_coding	endopeptidase La&&sp|P0A9M1|LON_ECOL6 Lon protease OS=Escherichia coli O6:H1 (strain CFT073 / ATCC 700928 / UPEC) OX=199310 GN=lon PE=3 SV=1 && PF02190:ATP-dependent protease La (LON) substrate-binding domain|PF05362:Lon protease (S16) C-terminal proteolytic domain|PF00004:ATPase family associated with various cellular activities (AAA)	AAA
ACE11L_RS01970	15505	15526	15783	9711	9582	9448	7162	7124	7267	33849	35732	32099	1394.014865	1383.137765	1438.01977	913.1343086	898.4847703	899.5301726	707.439494	700.6341514	707.3077801	3102.841602	3185.47169	2975.175527	9994.124755	9769.858868	9769.333013	14890.59458	14837.68315	15381.98201	-0.611084369	8.22E-145	1.29E-143	7520.885035	7396.486838	7479.596108	14698.67117	14640.95183	15156.86561	-0.990372451	0	0	34142.33755	35103.83903	32700.69708	15251.9992	15046.92349	15661.20888	1.149392317	1.32E-194	4.31E-193	7286.476528	7230.967444	7295.607163	9514.172752	9356.965892	9346.881949	-0.371425769	1.81E-52	8.41E-51	33136.72522	33975.01511	31795.33888	9823.811352	9694.029731	9684.283676	1.760015609	0	0	32638.76919	33240.66519	31137.51644	7446.152599	7367.656614	7422.505691	2.125335639	0	0	ACE11L_RS01970	NZ_CP169744.1	447635	449440	+	1806	protein_coding	"phenylacyl-CoA dehydrogenase&&sp|Q5LLW7|DMDC_RUEPO 3-methylmercaptopropionyl-CoA dehydrogenase OS=Ruegeria pomeroyi (strain ATCC 700808 / DSM 15171 / DSS-3) OX=246200 GN=dmdC PE=1 SV=1 && PF00441:Acyl-CoA dehydrogenase, C-terminal domain|PF12806:Acetyl-CoA dehydrogenase C-terminal like|PF12418:Acyl-CoA dehydrogenase N terminal|PF02771:Acyl-CoA dehydrogenase, N-terminal domain|PF02770:Acyl-CoA dehydrogenase, middle domain"	-
ACE11L_RS21040	10017	10500	9974	21577	21845	21442	18694	18103	18338	16238	16310	15450	2420.37011	2513.874715	2442.266976	5452.682886	5504.971507	5486.427129	4962.559146	4784.82894	4796.823251	4000.320363	3907.678797	3848.558096	22206.07866	22273.27979	22171.25725	9620.063587	10034.50168	9720.578382	1.181996244	0	0	19630.74907	18795.42409	18874.47825	9496.07153	9901.455251	9578.317021	0.983657467	2.79E-296	6.37E-295	16378.71953	16023.27367	15739.61089	9853.548921	10176.00777	9897.034616	0.685843551	9.98E-78	1.17E-76	19018.90425	18374.81803	18410.1891	21139.66692	21331.96826	21212.51511	-0.190583713	2.47E-20	4.32E-19	15896.30843	15508.01792	15303.8408	21827.65704	22100.40487	21978.2399	-0.496738466	1.79E-45	1.40E-44	15657.42959	15172.82126	14987.21546	19435.6851	18722.16279	18730.41274	-0.312229609	3.55E-16	1.36E-15	ACE11L_RS21040	NZ_CP169744.1	4504585	4505256	+	672	protein_coding	Bax inhibitor-1/YccA family protein&&sp|Q03268|Y2604_PSEAE Uncharacterized protein PA2604 OS=Pseudomonas aeruginosa (strain ATCC 15692 / DSM 22644 / CIP 104116 / JCM 14847 / LMG 12228 / 1C / PRS 101 / PAO1) OX=208964 GN=PA2604 PE=3 SV=1 && PF01027:Inhibitor of apoptosis-promoting Bax1	-
ACE11L_RS05445	8135	8137	7966	21324	21322	20842	24341	23820	24056	10373	11166	9659	898.5734921	890.5751751	891.6943472	2463.427535	2456.308458	2437.898687	2953.886556	2878.124392	2876.58427	1168.203632	1222.966214	1099.901179	21945.70243	21740.02617	21550.85083	7812.64024	7776.260968	7763.598094	1.482101822	0	0	25560.71804	24731.0944	24759.75836	7711.943885	7673.156321	7649.97728	1.704026602	0	0	10462.89307	10969.70409	9840.058354	8002.258208	7885.921452	7904.529552	0.394448325	5.34E-19	2.11E-18	24764.04987	24177.65925	24150.69849	20891.79485	20821.25096	20618.93666	0.229732436	5.59E-32	1.53E-30	10154.72394	10616.95452	9567.624483	21571.71798	21571.29012	21363.23459	-1.088179522	5.97E-145	1.18E-143	10002.1257	10387.4753	9369.677288	25306.73002	24634.69688	24570.77156	-1.324067453	7.25E-201	1.65E-199	guaB	NZ_CP169744.1	1178273	1179742	+	1470	protein_coding	IMP dehydrogenase&&sp|P31002|IMDH_ACICA Inosine-5'-monophosphate dehydrogenase OS=Acinetobacter calcoaceticus OX=471 GN=guaB PE=3 SV=1 && PF00571:CBS domain|PF00478:IMP dehydrogenase / GMP reductase domain	CBS
ACE11L_RS03710	9146	9574	8616	19257	20778	19991	24456	24272	24460	8995	9666	9558	4714.482451	4889.973134	4500.784122	10381.65348	11170.31673	10912.33178	13849.93077	13686.11382	13649.50556	4727.397517	4940.494356	5079.199936	19818.43893	21185.36084	20670.90773	8783.578074	9149.554197	8397.082749	1.227905014	0	0	25681.48065	25200.38301	25175.57738	8670.367397	9028.241197	8274.190842	1.550013669	0	0	9072.951234	9496.073774	9737.165105	8996.761349	9278.580801	8549.513761	0.077506009	0.078401801	0.112193106	24881.04859	24636.44607	24556.28887	18866.6898	20290.02685	19777.04456	0.329862705	7.60E-42	2.68E-40	8805.720799	9190.711297	9467.579957	19480.70592	21020.92984	20490.95205	-1.151100544	1.42E-157	3.02E-156	8673.394455	8992.059492	9271.702611	25426.29265	25102.15628	24983.4167	-1.487109682	0	0	rplU	NZ_CP169744.1	803037	803351	+	315	protein_coding	50S ribosomal protein L21&&sp|A5VYC4|RL21_PSEP1 50S ribosomal protein L21 OS=Pseudomonas putida (strain ATCC 700007 / DSM 6899 / BCRC 17059 / F1) OX=351746 GN=rplU PE=3 SV=1 && PF00829:Ribosomal prokaryotic L21 protein	-
ACE11L_RS02075	11711	11466	11495	21756	21779	20917	20284	20336	20876	8932	9138	8508	1027.308644	996.618908	1021.869891	1996.002513	1992.525167	1943.061623	1954.879146	1951.390796	1982.49404	798.8657547	794.838519	769.4136711	22390.29741	22205.98584	21628.40163	11246.93667	10957.67583	11202.93247	0.987223092	0	0	21300.42335	21113.83441	21486.72745	11101.97601	10812.38913	11038.97676	0.955433386	0	0	9009.405272	8977.355902	8667.482812	11519.9073	11112.20049	11406.29767	-0.352757006	1.28E-20	5.27E-20	20636.53866	20641.34671	20958.18015	21315.03886	21267.51828	20693.13397	-0.023906706	0.2382386	0.428701179	8744.04649	8688.673684	8427.513107	22008.73646	22033.63322	21440.11025	-1.34035244	4.96E-292	1.96E-290	8612.646945	8500.873126	8253.153987	21088.7684	21031.53634	21322.7231	-1.322512498	8.78E-275	2.78E-273	rpoD	NZ_CP169744.1	473404	475254	-	1851	protein_coding	"RNA polymerase sigma factor RpoD&&sp|P52327|RPOD_PSEPU RNA polymerase sigma factor RpoD OS=Pseudomonas putida OX=303 GN=rpoD PE=3 SV=1 && PF04542:Sigma-70 region 2|PF04545:Sigma-70, region 4|PF04546:Sigma-70, non-essential region|PF04539:Sigma-70 region 3|PF03979:Sigma-70 factor, region 1.1|PF00140:Sigma-70 factor, region 1.2"	Sigma70_r3
ACE11L_RS21125	23965	23921	24145	15806	15781	15409	10993	10753	10572	11731	11921	11074	1713.458852	1694.672572	1749.456393	1181.93419	1176.764843	1166.677756	863.5188541	841.0032021	818.2971548	855.1639989	845.1420767	816.2556889	16266.82482	16090.39269	15933.07074	23015.35628	22860.50616	23531.51845	-0.52333124	4.03E-139	6.04E-138	11543.85495	11164.29295	10881.28389	22718.71361	22557.40105	23187.13299	-1.027362698	0	0	11832.66158	11711.43135	11281.58259	23573.95427	23182.88399	23958.68266	-1.021845646	1.10E-171	3.15E-170	11184.05983	10914.45718	10613.61758	15485.63634	15410.38183	15244.08382	-0.496240142	1.30E-97	1.60E-95	11484.14794	11334.83027	10969.23838	15989.61613	15965.50649	15794.36147	-0.498947221	3.85E-42	2.85E-41	11311.57202	11089.8346	10742.29281	11429.14766	11120.77647	10798.229	-0.008843325	0.829351894	0.868251611	clpA	NZ_CP169744.1	4520297	4522567	-	2271	protein_coding	"ATP-dependent Clp protease ATP-binding subunit ClpA&&sp|P0ABI1|CLPA_ECO57 ATP-dependent Clp protease ATP-binding subunit ClpA OS=Escherichia coli O157:H7 OX=83334 GN=clpA PE=3 SV=1 && PF17871:AAA lid domain|PF10431:C-terminal, D2-small domain, of ClpB protein|PF07724:AAA domain (Cdc48 subfamily)|PF00004:ATPase family associated with various cellular activities (AAA)|PF02861:Clp amino terminal domain, pathogenicity island component"	Clp_N
ACE11L_RS15070	2225	2158	2221	30084	29410	26792	28824	28218	29284	417	384	422	590.3260842	567.3141578	597.1592757	8347.811048	8137.966577	7527.440113	8401.862264	8189.548227	8411.045784	112.8018291	101.0215372	115.4249952	30961.10072	29986.59458	27703.21444	2136.831535	2062.329012	2164.568336	3.800243774	0	0	30268.35943	29297.31409	30140.70351	2109.290122	2034.984803	2132.889724	3.837125973	0	0	420.6137481	377.2493616	429.9104074	2188.693855	2091.411883	2203.861428	-2.401438766	5.12E-255	2.54E-253	29324.96502	28641.69558	29399.27895	29474.24293	28719.30358	26505.25626	0.044723181	0.331931833	0.538110241	408.2251888	365.1182638	418.0078198	30433.48169	29753.85247	27462.03728	-6.201959049	0	0	402.0906601	357.2264479	409.3595419	29967.5932	29183.11824	29910.64492	-6.252940241	0	0	ACE11L_RS15070	NZ_CP169744.1	3270578	3271189	+	612	protein_coding	FMN-dependent NADH-azoreductase&&sp|Q88IY3|AZOR1_PSEPK FMN-dependent NADH:quinone oxidoreductase 1 OS=Pseudomonas putida (strain ATCC 47054 / DSM 6125 / NCIMB 11950 / KT2440) OX=160488 GN=azoR1 PE=1 SV=1 && PF02525:Flavodoxin-like fold	Flavodoxin_2
ACE11L_RS07480	7345	7576	7580	25066	25515	24301	22919	22834	23270	3751	3701	3507	2017.983912	2062.415143	2110.448559	7202.54544	7311.060728	7070.17659	6918.005682	6862.457275	6921.176481	1050.729903	1008.244298	993.3152914	25796.80065	26015.23158	25127.49381	7053.944998	7240.131878	7387.405668	1.827317343	0	0	24067.46218	23707.38075	23950.76393	6963.027392	7144.135712	7279.290457	1.745822519	0	0	3783.506401	3635.937207	3572.73886	7225.148929	7342.231893	7521.50816	-1.006826481	1.16E-123	2.22E-122	23317.33532	23176.85438	23361.60433	24557.95018	24915.77799	24040.91641	-0.073665897	0.000200019	0.001053059	3672.068785	3519.017433	3473.82328	25357.18828	25813.31336	24908.74022	-2.834638012	0	0	3616.887449	3442.955947	3401.952402	23828.31212	23614.97349	23767.95203	-2.767005803	0	0	ACE11L_RS07480	NZ_CP169744.1	1630808	1631398	+	591	protein_coding	"sigma-E factor negative regulatory protein&&sp|P38107|MUCA_PSEAE Sigma factor AlgU negative regulatory protein OS=Pseudomonas aeruginosa (strain ATCC 15692 / DSM 22644 / CIP 104116 / JCM 14847 / LMG 12228 / 1C / PRS 101 / PAO1) OX=208964 GN=mucA PE=1 SV=1 && PF03872:Anti sigma-E protein RseA, N-terminal domain|PF03873:Anti sigma-E protein RseA, C-terminal domain"	-
ACE11L_RS02455	7400	7822	7062	21485	22110	21766	25749	26729	26125	3623	3531	3689	1456.435149	1525.413083	1408.532301	4422.520573	4538.445175	4536.4724	5567.7426	5754.583554	5566.386671	727.0192234	689.0931606	748.5029957	22111.39639	22543.47522	22506.27671	7106.765553	7475.225917	6882.567128	1.645582625	0	0	27039.27238	27751.36113	26889.28696	7015.167148	7376.112664	6781.840265	1.947672829	0	0	3654.397145	3468.92577	3758.150457	7279.251474	7580.641218	7007.50536	-1.007067882	6.26E-102	9.76E-101	26196.5211	27130.33813	26227.84328	21049.53162	21590.74472	21533.04747	0.309970485	3.69E-49	1.60E-47	3546.762252	3357.376535	3654.101534	21734.58829	22368.50317	22310.34277	-2.653276444	0	0	3493.463937	3284.808821	3578.50083	26770.59247	27643.19113	26684.04585	-2.969265351	0	0	rplB	NZ_CP169744.1	554934	555758	+	825	protein_coding	"50S ribosomal protein L2&&sp|A5VXQ0|RL2_PSEP1 50S ribosomal protein L2 OS=Pseudomonas putida (strain ATCC 700007 / DSM 6899 / BCRC 17059 / F1) OX=351746 GN=rplB PE=3 SV=1 && PF03947:Ribosomal Proteins L2, C-terminal domain|PF00181:Ribosomal Proteins L2, RNA binding domain"	Ribosomal_L2_C
ACE11L_RS12385	11866	11926	12028	17172	17249	16730	16736	16580	16493	11791	12902	11453	738.2053986	735.1532836	758.3085597	1117.297495	1119.169109	1102.171128	1143.889018	1128.311869	1110.785425	747.8967412	795.8856983	734.5436176	17672.65063	17587.17341	17298.99887	11395.7946	11397.28257	11722.38989	0.606733103	9.56E-164	1.60E-162	17574.63445	17214.17066	16975.50277	11248.91532	11246.16717	11550.83188	0.604477046	2.51E-132	3.04E-131	11893.18154	12675.18558	11667.68696	11672.37811	11558.00654	11935.18472	0.043327487	0.293837662	0.364541745	17026.87394	16828.95006	16557.9261	16823.94959	16843.90573	16550.9457	0.00556022	0.78956044	0.890782532	11542.88537	12267.59333	11344.65299	17371.48476	17450.66988	17148.39817	-0.563903341	8.26E-45	6.42E-44	11369.42679	12002.43654	11109.94036	17400.00138	17147.0728	16845.9318	-0.575672703	3.93E-44	2.82E-43	acnB	NZ_CP169744.1	2672756	2675365	-	2610	protein_coding	bifunctional aconitate hydratase 2/2-methylisocitrate dehydratase&&sp|Q9I2V5|ACNB_PSEAE Aconitate hydratase B OS=Pseudomonas aeruginosa (strain ATCC 15692 / DSM 22644 / CIP 104116 / JCM 14847 / LMG 12228 / 1C / PRS 101 / PAO1) OX=208964 GN=acnB PE=3 SV=1 && PF06434:Aconitate hydratase 2 N-terminus|PF11791:Aconitate B N-terminal domain|PF00330:Aconitase family (aconitate hydratase)	Aconitase
ACE11L_RS02390	9768	9844	9731	17123	17444	17127	24801	24758	24941	4433	4465	4422	2278.818789	2275.547834	2300.600867	4177.909897	4244.329947	4231.220467	6356.714164	6318.172177	6299.058529	1054.435455	1032.871738	1063.526547	17622.22203	17785.99646	17709.50111	9380.93053	9407.58424	9483.75258	0.909823641	0	0	26043.76846	25704.97209	25670.64904	9260.020636	9282.850046	9344.957182	1.473060023	0	0	4471.416656	4386.506249	4504.890573	9608.611946	9540.249572	9655.90975	-1.108126532	6.29E-184	1.95E-182	25232.04473	25129.7434	25039.18237	16775.94275	17034.32613	16943.69678	0.571057795	6.92E-201	3.76E-198	4339.717654	4245.450646	4380.167249	17321.91554	17647.94976	17555.32668	-2.018414843	0	0	4274.503348	4153.687734	4289.544773	25784.98054	25604.77856	25474.70957	-2.595549291	0	0	rplA	NZ_CP169744.1	537886	538581	+	696	protein_coding	50S ribosomal protein L1&&sp|A5VXN7|RL1_PSEP1 50S ribosomal protein L1 OS=Pseudomonas putida (strain ATCC 700007 / DSM 6899 / BCRC 17059 / F1) OX=351746 GN=rplA PE=3 SV=1 && PF00687:Ribosomal protein L1p/L10e family	-
ACE11L_RS23030	28779	28957	27673	9165	8845	8744	9739	9952	9901	7810	8332	8125	2264.015451	2257.18667	2206.173158	754.0692458	725.7055489	728.4404477	841.7389106	856.4180503	843.2190091	626.4304351	649.9407075	658.9500767	9432.206094	9018.409694	9041.389486	27638.59539	27673.2443	26969.87824	-1.581584193	0	0	10227.0175	10332.65539	10190.65379	27282.36424	27306.32759	26575.17214	-1.400252064	0	0	7877.681949	8185.525211	8277.303461	28309.40246	28063.49115	27459.45849	-1.784149808	0	0	9908.265136	10101.4301	9939.976128	8979.239344	8637.274401	8650.41657	0.189280693	3.72E-14	5.02E-13	7645.656413	7922.305662	8048.136341	9271.468545	8948.412959	8962.677441	-0.202921539	3.91E-07	1.02E-06	7530.762723	7751.069697	7881.626251	10125.39516	10292.38049	10112.87035	-0.398404523	3.70E-24	1.77E-23	ACE11L_RS23030	NZ_CP169744.1	4971255	4973318	-	2064	protein_coding	flagellin hook IN motif-containing protein&&sp|P72151|FLICB_PSEAE B-type flagellin OS=Pseudomonas aeruginosa (strain ATCC 15692 / DSM 22644 / CIP 104116 / JCM 14847 / LMG 12228 / 1C / PRS 101 / PAO1) OX=208964 GN=fliC PE=1 SV=2 && PF07196:Flagellin hook IN motif|PF00700:Bacterial flagellin C-terminal helical region|PF00669:Bacterial flagellin N-terminal helical region	-
ACE11L_RS07475	8494	8536	8456	21239	20430	20499	20573	19776	20803	5843	5766	5542	2369.750657	2359.690399	2390.754797	6197.257371	5944.532167	6056.242931	6305.904251	6035.324234	6283.100484	1662.051247	1595.09232	1593.978183	21858.22425	20830.53816	21196.18516	8157.414406	8157.572031	8241.148064	1.37939626	0	0	21603.90503	20532.4149	21411.59183	8052.274291	8049.411621	8120.538273	1.391516261	0	0	5893.635804	5664.634945	5645.885019	8355.400273	8272.609747	8390.748417	-0.540256301	2.00E-43	1.39E-42	20930.56152	20072.93826	20884.89278	20808.51767	19950.19966	20279.60765	0.019961593	0.388606208	0.594404696	5720.047429	5482.47893	5489.57189	21485.73054	20668.86114	21011.65655	-1.920008931	0	0	5634.090472	5363.978381	5375.996638	21389.23449	20452.3831	21248.16099	-1.946029568	0	0	rpoE	NZ_CP169744.1	1630193	1630774	+	582	protein_coding	"RNA polymerase sigma factor RpoE&&sp|Q06198|RPSH_PSEAE RNA polymerase sigma-H factor OS=Pseudomonas aeruginosa (strain ATCC 15692 / DSM 22644 / CIP 104116 / JCM 14847 / LMG 12228 / 1C / PRS 101 / PAO1) OX=208964 GN=algU PE=1 SV=1 && PF04542:Sigma-70 region 2|PF08281:Sigma-70, region 4"	Sigma70_r4_2
ACE11L_RS07655	9453	9637	9377	17010	16883	16428	22005	22644	22620	6149	6845	5539	2858.306207	2887.295121	2873.311271	5379.209767	5324.117534	5260.221174	7310.041085	7489.692686	7404.390856	1895.665543	2052.264521	1726.616615	17505.92751	17213.99784	16986.72764	9078.412807	9209.761207	9138.747091	0.914756501	0	0	23107.66199	23510.11341	23281.74817	8961.402034	9087.649928	9005.000873	1.369435887	0	0	6202.287619	6724.666355	5642.828784	9298.751917	9339.636848	9304.641427	-0.589413907	1.41E-28	7.25E-28	22387.44987	22984.00152	22709.04555	16665.23309	16486.50127	16252.17788	0.46260694	2.83E-113	4.19E-111	6019.608359	6508.423218	5486.60027	17207.60283	17080.39073	16838.84549	-1.504779551	4.25E-184	1.04E-182	5929.149806	6367.747488	5373.086499	22878.04914	23418.47507	23104.04276	-1.973516278	0	0	rimM	NZ_CP169744.1	1671812	1672348	+	537	protein_coding	ribosome maturation factor RimM&&sp|Q88MV5|RIMM_PSEPK Ribosome maturation factor RimM OS=Pseudomonas putida (strain ATCC 47054 / DSM 6125 / NCIMB 11950 / KT2440) OX=160488 GN=rimM PE=3 SV=1 && PF05239:PRC-barrel domain|PF01782:RimM N-terminal domain	RimM
ACE11L_RS24885	14490	14525	13625	15269	15215	15254	17840	17922	18931	7169	7145	6878	8714.008948	8655.177536	8303.588007	9603.626987	9542.902618	9714.346149	11787.01447	11789.83824	12324.82644	4395.682594	4260.618408	4264.196835	15714.16856	15513.29604	15772.79909	13915.81525	13881.06066	13278.81296	0.19433155	1.96E-16	8.07E-16	18733.95546	18607.501	19484.82647	13736.45567	13697.0131	13084.47658	0.487986105	5.00E-72	3.90E-71	7231.127003	7019.392418	7006.928394	14253.56133	14076.81075	13519.8613	-0.97728841	1.56E-139	3.47E-138	18150.06161	18191.1003	19005.52349	14959.52052	14857.67439	15090.74272	0.301561211	8.63E-40	2.85E-38	7018.144792	6793.671862	6812.933139	15446.37787	15392.889	15635.4851	-1.1720822	2.32E-221	6.67E-220	6912.680917	6646.830651	6671.978505	18547.80262	18534.97218	19336.10227	-1.479611397	1.83E-303	6.45E-302	rpsO	NZ_CP169744.1	5357537	5357806	-	270	protein_coding	30S ribosomal protein S15&&sp|A5W984|RS15_PSEP1 30S ribosomal protein S15 OS=Pseudomonas putida (strain ATCC 700007 / DSM 6899 / BCRC 17059 / F1) OX=351746 GN=rpsO PE=3 SV=1 && PF00312:Ribosomal protein S15	-
ACE11L_RS24945	6981	6801	6682	18734	18523	17979	13468	13431	13572	15940	15481	14574	595.0261307	574.3827632	577.1710474	1670.028906	1646.602029	1622.796824	1261.190987	1252.271529	1252.333194	1385.239433	1308.392967	1280.626904	19280.19083	18886.15068	18590.47822	6704.368963	6499.490087	6512.222252	1.525413567	0	0	14142.87624	13944.72413	13969.0489	6617.957008	6413.314015	6416.915414	1.112677605	0	0	16078.13704	15208.84731	14847.19023	6867.088451	6591.145605	6630.437668	1.199463069	3.52E-180	1.07E-178	13702.07566	13632.66757	13625.42733	18354.29022	18087.98572	17786.57817	-0.404855675	1.40E-82	1.20E-80	15604.57916	14719.78084	14436.12788	18951.6303	18739.56509	18428.63423	-0.326289403	3.66E-16	1.44E-15	15370.08423	14401.62146	14137.45489	14002.34337	13890.37001	13862.42565	0.072561351	0.082063955	0.119365753	ftsH	NZ_CP169744.1	5367812	5369716	-	1905	protein_coding	ATP-dependent zinc metalloprotease FtsH&&sp|P63344|FTSH_SALTI ATP-dependent zinc metalloprotease FtsH OS=Salmonella typhi OX=90370 GN=ftsH PE=3 SV=1 && PF17862:AAA+ lid domain|PF06480:FtsH Extracellular|PF00004:ATPase family associated with various cellular activities (AAA)|PF01434:Peptidase family M41	AAA
ACE11L_RS04510	6641	6736	6621	17210	17517	17475	17996	17520	17743	11756	12063	11213	887.5045384	891.9682675	896.6859318	2405.431782	2441.494507	2473.059146	2642.24106	2561.196866	2566.975925	1601.824044	1598.502134	1544.843111	17711.75852	17860.42765	18069.33683	6377.841897	6437.371744	6452.772154	1.477149227	0	0	18897.77256	18190.12485	18262.07152	6295.638518	6352.019292	6358.335372	1.542109943	0	0	11857.87823	11850.93502	11423.18815	6532.636357	6528.151272	6569.908381	0.839702739	6.68E-111	1.14E-109	18308.77291	17783.06424	17812.84683	16861.17939	17105.61172	17287.97227	0.072722433	0.000625597	0.002956322	11508.62187	11469.84796	11106.92342	17409.9262	17721.80326	17912.02977	-0.638001447	1.80E-68	1.89E-67	11335.67818	11221.93396	10877.12925	18709.99192	18119.22289	18122.6804	-0.71679969	1.01E-78	1.10E-77	ACE11L_RS04510	NZ_CP169744.1	981073	982287	+	1215	protein_coding	IscS subfamily cysteine desulfurase&&sp|A5VYS4|ISCS_PSEP1 Cysteine desulfurase IscS OS=Pseudomonas putida (strain ATCC 700007 / DSM 6899 / BCRC 17059 / F1) OX=351746 GN=iscS PE=3 SV=1 && PF00266:Aminotransferase class-V	Aminotran_5
ACE11L_RS02440	6433	6355	5411	17500	18434	18526	22967	23792	23578	4110	4181	4108	1642.365509	1607.614975	1399.953029	4672.715993	4908.341451	5008.620661	6441.987613	6644.449015	6516.597068	1069.833555	1058.418013	1081.215232	18010.21349	18795.4058	19156.08207	6178.084162	6073.262683	5273.516104	1.675004552	2.36E-111	2.97E-110	24117.86744	24702.02342	24267.77447	6098.455441	5992.737916	5196.337818	2.079865051	3.99E-186	6.30E-185	4145.617518	4107.498909	4185.00463	6328.030369	6158.907561	5369.245469	-0.521722453	5.61E-21	2.34E-20	23366.16956	24149.23883	23670.8168	17145.30153	18001.0759	18327.72385	0.412772583	1.10E-62	5.98E-61	4023.514451	3975.415263	4069.137734	17703.29509	18649.52453	18989.31407	-2.197216398	0	0	3963.05183	3889.489006	3984.950233	23878.21652	24605.73921	24082.54289	-2.615997473	0	0	rplC	NZ_CP169744.1	553373	554008	+	636	protein_coding	50S ribosomal protein L3&&sp|A5VXP7|RL3_PSEP1 50S ribosomal protein L3 OS=Pseudomonas putida (strain ATCC 700007 / DSM 6899 / BCRC 17059 / F1) OX=351746 GN=rplC PE=3 SV=1 && PF00297:Ribosomal protein L3	-
ACE11L_RS09735	5791	5523	5859	17019	16787	16516	25352	24871	25282	3655	3832	3669	548.6004097	518.4272597	562.4782408	1686.210049	1658.572928	1656.86702	2638.603531	2577.315394	2592.815596	353.0271223	359.9555327	358.3238621	17515.18991	17116.11572	17077.72058	5561.524232	5278.147883	5710.13322	1.643700429	0	0	26622.37886	25822.29424	26021.62499	5489.842291	5208.165462	5626.565012	2.26510446	0	0	3686.674459	3764.634254	3737.775557	5696.50612	5352.580088	5813.788431	-0.591680673	7.32E-39	4.67E-38	25792.62119	25244.4401	25381.52474	16674.05067	16392.75584	16339.23606	0.629225249	2.07E-221	2.03E-218	3578.088885	3643.576008	3634.290737	17216.70738	16983.26833	16929.04627	-2.235641472	0	0	3524.319815	3564.822261	3559.099904	26357.84148	25721.64341	25823.00659	-2.871035725	0	0	ACE11L_RS09735	NZ_CP169744.1	2093689	2095402	+	1714	protein_coding	DEAD/DEAH box helicase&&sp|P9WH04|DEAD_MYCTO ATP-dependent RNA helicase DeaD OS=Mycobacterium tuberculosis (strain CDC 1551 / Oshkosh) OX=83331 GN=deaD PE=3 SV=1 && PF00270:DEAD/DEAH box helicase|PF00271:Helicase conserved C-terminal domain|PF03880:DbpA RNA binding domain	DEAD
ACE11L_RS02385	8353	8157	8415	15860	15912	15633	22638	22011	22669	3883	4352	3967	3139.584056	3037.877933	3205.26115	6234.589856	6237.5397	6222.317644	9348.179424	9049.845496	9224.00727	1488.041874	1621.956903	1537.153683	16322.3992	16223.961	16164.68914	8022.001711	7795.374304	8201.189802	1.020163178	0	0	23772.38138	22852.90171	23332.18167	7918.606917	7692.016236	8081.164802	1.562128092	0	0	3916.650321	4275.492765	4041.361579	8216.701022	7905.304323	8350.064798	-1.000166701	4.12E-108	6.90E-107	23031.4515	22341.49697	22758.23844	15538.54184	15538.30529	15465.68644	0.54976128	3.98E-163	1.22E-160	3801.291146	4138.00699	3929.471614	16044.24344	16098.0381	16023.96345	-2.020727969	0	0	3744.167945	4048.566409	3848.173703	23536.16344	22763.82506	23154.0913	-2.576717	0	0	rplK	NZ_CP169744.1	537455	537886	+	432	protein_coding	"50S ribosomal protein L11&&sp|A5VXN6|RL11_PSEP1 50S ribosomal protein L11 OS=Pseudomonas putida (strain ATCC 700007 / DSM 6899 / BCRC 17059 / F1) OX=351746 GN=rplK PE=3 SV=1 && PF00298:Ribosomal protein L11, RNA binding domain|PF03946:Ribosomal protein L11, N-terminal domain"	-
ACE11L_RS28245	7276	7239	7525	13025	13143	12614	10940	10715	10812	20537	19350	18385	1381.783352	1362.184912	1448.216315	2587.021688	2603.158983	2536.765418	2282.569122	2225.92844	2222.854024	3976.512914	3643.753801	3599.451745	13404.74461	13400.67367	13043.01086	6987.679211	6918.072157	7333.80312	0.907858649	2.58E-251	6.27E-250	11488.19915	11124.83948	11128.30509	6897.615699	6826.346148	7226.472387	0.687570733	7.00E-123	8.02E-122	20714.97493	19009.83111	18729.62758	7157.274828	7015.630501	7466.932573	1.433648662	1.76E-215	6.59E-214	11130.13868	10875.8866	10854.56236	12761.003	12834.3355	12478.99755	-0.212495966	2.97E-20	5.16E-19	20104.84581	18398.53751	18211.07528	13176.30963	13296.66382	12929.46172	0.525420207	3.76E-33	2.33E-32	19802.72395	18000.86397	17834.30137	11374.04488	11081.47679	11043.36473	0.731947917	5.17E-57	4.48E-56	ACE11L_RS28245	NZ_CP169744.1	6106427	6107281	+	855	protein_coding	Tim44 domain-containing protein&&-- && PF04280:Tim44-like domain	-
ACE11L_RS02195	18777	19150	19226	4094	3993	3911	3550	3560	3442	22676	25974	22212	2710.110907	2738.670978	2812.091591	617.9933023	601.0617441	597.7628078	562.9224397	562.0599149	537.8106084	3336.917232	3717.238994	3305.019137	4213.360802	4071.284331	4044.015814	18032.9374	18301.01973	18737.5015	-2.159271393	0	0	3727.889119	3696.166921	3542.695721	17800.51264	18058.36839	18463.27682	-2.308483991	0	0	22872.51164	25517.3826	22628.36486	18470.60877	18559.09989	19077.64062	0.340037773	2.09E-13	6.82E-13	3611.69948	3613.453692	3455.549726	4011.020826	3899.224046	3869.142178	-0.141331913	3.56E-05	0.000217382	22198.83545	24696.82756	22001.87131	4141.559435	4039.684901	4008.809638	2.498770425	0	0	21865.24654	24163.0202	21546.66859	3690.846373	3681.759903	3515.654959	2.633783992	0	0	ACE11L_RS02195	NZ_CP169744.1	501772	502896	+	1125	protein_coding	ABC transporter ATP-binding protein&&sp|Q1AS06|POTA_RUBXD Spermidine/putrescine import ATP-binding protein PotA OS=Rubrobacter xylanophilus (strain DSM 9941 / NBRC 16129 / PRD-1) OX=266117 GN=potA PE=3 SV=1 && PF08402:TOBE domain|PF00005:ABC transporter	ABC_tran
ACE11L_RS13050	12227	13343	12463	12385	12566	12329	16035	16265	16284	8613	8530	8923	5561.155979	6013.244651	5744.436395	5891.369299	5960.753175	5938.178293	8012.600297	8092.281639	8017.960244	3994.089018	3846.936216	4183.902093	12746.08538	12812.36136	12748.31781	11742.48952	12751.46247	12146.33731	0.064150448	0.019851667	0.034217209	16838.50761	16887.12218	16760.38847	11591.14172	12582.39213	11968.5748	0.482180845	8.28E-64	6.00E-63	8687.640798	8380.044413	9090.262004	12027.48754	12931.28302	12366.82799	-0.512991258	7.78E-32	4.31E-31	16313.69047	16509.22031	16348.10335	12133.97483	12270.88639	12197.04779	0.425884826	1.76E-94	1.91E-92	8431.759115	8110.569767	8838.587147	12528.87484	12712.91772	12637.33419	-0.577735019	2.44E-44	1.88E-43	8305.052411	7935.264584	8655.723205	16671.18918	16821.29911	16632.45943	-1.00968974	9.24E-129	1.45E-127	rplT	NZ_CP169744.1	2815398	2815754	+	357	protein_coding	50S ribosomal protein L20&&sp|Q1IC12|RL20_PSEE4 50S ribosomal protein L20 OS=Pseudomonas entomophila (strain L48) OX=384676 GN=rplT PE=3 SV=1 && PF00453:Ribosomal protein L20	-
ACE11L_RS13885	11723	11578	11782	9230	9372	9321	7554	7667	7817	20714	21535	20563	1026.697289	1004.725487	1045.688507	845.4353903	856.0415597	864.4629305	726.8419441	734.5153416	741.1419624	1849.633791	1870.119319	1856.588183	9499.101173	9555.741735	9638.013655	11258.46116	11064.71052	11482.64031	-0.236547834	8.69E-23	4.23E-22	7932.528002	7960.256119	8045.68636	11113.35196	10918.00466	11314.59105	-0.478135333	2.59E-74	2.06E-73	20893.50882	21156.41928	20948.45428	11531.71149	11220.74457	11691.083	0.87110946	9.22E-135	1.96E-133	7685.289541	7782.120633	7847.772285	9042.921892	9151.89776	9221.241177	-0.233722534	1.30E-21	2.48E-20	20278.12125	20476.09847	20368.47109	9337.223641	9481.574477	9554.107551	1.107205749	1.07E-219	3.05E-218	19973.39552	20033.51967	19947.06223	7853.705212	7929.228419	7984.275077	1.33487635	4.33E-300	1.50E-298	ACE11L_RS13885	NZ_CP169744.1	3010166	3012019	-	1854	protein_coding	ABC transporter ATP-binding protein&&sp|Q57180|Y1051_HAEIN Uncharacterized ABC transporter ATP-binding protein HI_1051 OS=Haemophilus influenzae (strain ATCC 51907 / DSM 11121 / KW20 / Rd) OX=71421 GN=HI_1051 PE=3 SV=1 && PF00005:ABC transporter|PF00664:ABC transporter transmembrane region	ABC_tran
ACE11L_RS02375	8001	8148	7415	13332	13577	13593	17204	17109	17347	10980	10666	10771	3520.718356	3552.615922	3306.57087	6135.60498	6230.885223	6334.065461	8317.174213	8235.375346	8263.595172	4926.148309	4653.817878	4886.169134	13720.69521	13843.18241	14055.30733	7683.950161	7786.773303	7226.598025	0.874637133	1.56E-216	3.29E-215	18066.08575	17763.40445	17854.48654	7584.91248	7683.529274	7120.836245	1.261604442	0	0	11075.15337	10478.49399	10972.90284	7870.444736	7896.582031	7357.781399	0.492107302	1.15E-30	6.26E-30	17503.00785	17365.89304	17415.28794	13061.78057	13258.14297	13447.51972	0.394800691	2.52E-79	2.09E-77	10748.95101	10141.54011	10669.1048	13486.87601	13735.73802	13932.94539	-0.383050184	1.36E-22	6.65E-22	10587.42314	9922.3367	10448.36878	17886.5693	17694.16578	17718.20644	-0.783843267	1.15E-87	1.37E-86	secE	NZ_CP169744.1	536424	536792	+	369	protein_coding	preprotein translocase subunit SecE&&sp|Q9HWC3|SECE_PSEAE Protein translocase subunit SecE OS=Pseudomonas aeruginosa (strain ATCC 15692 / DSM 22644 / CIP 104116 / JCM 14847 / LMG 12228 / 1C / PRS 101 / PAO1) OX=208964 GN=secE PE=3 SV=1 && PF00584:SecE/Sec61-gamma subunits of protein translocation complex	-
ACE11L_RS05415	6811	7207	6321	10582	11070	11007	16401	16143	16198	14391	16987	14814	660.6459955	692.6640886	621.3315157	1073.496804	1119.861893	1130.595128	1747.783381	1712.828698	1700.892875	1423.203583	1633.786878	1481.343318	10890.51881	11287.03169	11381.35568	6541.10543	6887.490819	6160.394621	0.776559019	3.41E-119	4.50E-118	17222.84773	16760.45579	16671.87254	6456.797763	6796.170285	6070.236805	1.39027576	0	0	14515.71331	16688.37215	15091.68904	6699.862404	6984.617906	6272.223362	1.214001597	7.76E-114	1.37E-112	16686.0516	16385.38847	16261.7648	10367.5189	10810.02008	10889.19661	0.621484874	1.12E-147	2.87E-145	14088.17432	16151.72903	14673.85745	10704.92964	11199.42696	11282.27248	0.436606735	1.23E-18	5.24E-18	13876.46688	15802.61893	14370.266	17051.71024	16695.12643	16544.61912	-0.191134756	7.06E-05	0.000150886	leuA	NZ_CP169744.1	1171439	1173112	-	1674	protein_coding	2-isopropylmalate synthase&&sp|Q88P28|LEU1_PSEPK 2-isopropylmalate synthase OS=Pseudomonas putida (strain ATCC 47054 / DSM 6125 / NCIMB 11950 / KT2440) OX=160488 GN=leuA PE=3 SV=1 && PF00682:HMGL-like|PF08502:LeuA allosteric (dimerisation) domain	HMGL-like
ACE11L_RS03220	6981	7302	7179	15955	16352	16523	18669	18328	18101	6901	6789	8788	4062.812828	4210.767178	4234.018938	9711.38245	9925.193322	10183.05985	11936.84578	11667.98899	11404.31977	4094.862591	3917.74149	5272.59825	16420.16893	16672.58737	17084.95865	6704.368963	6978.279167	6996.594366	1.278875581	0	0	19604.49633	19029.03015	18630.54481	6617.957008	6885.75488	6894.198706	1.489195379	0	0	6960.804498	6669.650823	8952.731423	6867.088451	7076.686548	7123.602517	0.10021467	0.4599965	0.535778461	18993.46974	18603.19642	18172.25612	15631.61634	15967.97185	16346.16114	0.218055351	2.55E-20	4.43E-19	6755.784239	6455.176805	8704.864267	16140.34704	16543.18244	16936.22133	-1.178966296	4.67E-17	1.90E-16	6654.262939	6315.651965	8524.766953	19409.69322	18954.85829	18488.3412	-1.403277744	8.61E-24	4.09E-23	rpsT	NZ_CP169744.1	709390	709668	-	279	protein_coding	30S ribosomal protein S20&&sp|Q1I4S2|RS20_PSEE4 30S ribosomal protein S20 OS=Pseudomonas entomophila (strain L48) OX=384676 GN=rpsT PE=3 SV=1 && PF01649:Ribosomal protein S20	-
ACE11L_RS02535	8442	8228	7814	15669	15760	15993	17768	18092	18120	5786	6165	5770	3151.152861	3043.186928	2955.814642	6117.028107	6135.34877	6321.705745	7286.551173	7387.244271	7322.172522	2202.01707	2281.8022	2220.370212	16125.83058	16068.98098	16536.93299	8107.474973	7863.226649	7615.460144	1.046856175	0	0	18658.34757	18784.00335	18650.10066	8002.978522	7758.968933	7504.007339	1.269540736	0	0	5836.141839	6056.62061	5878.158889	8304.248776	7974.113519	7753.702475	-0.435410163	2.57E-25	1.22E-24	18076.81024	18363.65286	18191.33092	15351.41312	15389.87502	15821.83351	0.230573881	5.83E-28	1.38E-26	5664.246864	5861.859626	5715.414977	15851.02462	15944.26097	16392.96664	-1.482738424	0	0	5579.12844	5735.158987	5597.167196	18472.94602	18710.78656	18507.74778	-1.719405191	0	0	rplO	NZ_CP169744.1	561772	562206	+	435	protein_coding	"50S ribosomal protein L15&&sp|A5VXR6|RL15_PSEP1 50S ribosomal protein L15 OS=Pseudomonas putida (strain ATCC 700007 / DSM 6899 / BCRC 17059 / F1) OX=351746 GN=rplO PE=3 SV=1 && PF00828:Ribosomal proteins 50S-L15, 50S-L18e, 60S-L27A"	-
ACE11L_RS02520	8545	8544	8162	16005	15803	15451	16852	17512	17338	6148	6444	6180	3952.922783	3916.316	3826.330857	7743.49486	7624.38333	7569.079604	8564.796817	8861.633201	8682.862088	2899.734604	2955.851324	2947.271841	16471.62668	16112.82401	15976.49919	8206.393466	8165.217366	7954.618082	0.997244472	0	0	17696.44717	18181.81885	17845.22325	8100.622065	8056.955587	7838.201677	1.162744132	0	0	6201.278953	6330.71585	6295.844355	8405.568087	8280.362896	8099.017098	-0.39659412	6.65E-25	3.12E-24	17144.89004	17774.94412	17406.25251	15680.60291	15431.86516	15285.63431	0.1734566	1.90E-15	2.74E-14	6018.629402	6127.140865	6121.536319	16190.92788	15987.76371	15837.41184	-1.394250074	0	0	5928.18556	5994.706328	5994.886183	17520.60368	18110.94927	17709.01385	-1.573834423	0	0	rplR	NZ_CP169744.1	560735	561085	+	351	protein_coding	"50S ribosomal protein L18&&sp|A5VXR3|RL18_PSEP1 50S ribosomal protein L18 OS=Pseudomonas putida (strain ATCC 700007 / DSM 6899 / BCRC 17059 / F1) OX=351746 GN=rplR PE=3 SV=1 && PF00861:Ribosomal L18 of archaea, bacteria, mitoch. and chloroplast"	-
ACE11L_RS24720	5981	6119	5837	6685	6767	6685	7202	7191	6983	27571	28333	27527	954.9183298	968.0172667	944.4126303	1116.269121	1126.801777	1130.248802	1263.295342	1255.895411	1206.957868	4488.105676	4485.447514	4530.819554	6879.901554	6899.669689	6912.361472	5743.99524	5847.725312	5688.692201	0.25989141	9.65E-22	4.56E-21	7562.889419	7466.04953	7187.287688	5669.961448	5770.190922	5605.437783	0.382133145	2.31E-36	1.22E-35	27809.93201	27834.91188	28042.99475	5883.40582	5930.189672	5791.958197	2.248961981	0	0	7327.171733	7298.973454	7010.489173	6549.505184	6608.076413	6613.453199	0.130047552	1.92E-06	1.43E-05	26990.83137	26939.83273	27266.59065	6762.658726	6846.117636	6852.184205	1.988557116	0	0	26585.23163	26357.54413	26702.46472	7487.7396	7436.948163	7132.428408	1.852367968	0	0	ilvC	NZ_CP169744.1	5319159	5320175	-	1017	protein_coding	"ketol-acid reductoisomerase&&sp|A5W952|ILVC_PSEP1 Ketol-acid reductoisomerase (NADP(+)) OS=Pseudomonas putida (strain ATCC 700007 / DSM 6899 / BCRC 17059 / F1) OX=351746 GN=ilvC PE=3 SV=1 && PF07991:Acetohydroxy acid isomeroreductase, NADPH-binding domain|PF01450:Acetohydroxy acid isomeroreductase, catalytic domain"	-
ACE11L_RS14145	27736	27616	27329	5500	5607	5619	6025	6347	6191	7991	8594	7807	2960.929009	2921.15878	2956.565962	614.0757225	624.2716913	635.2189048	706.6438244	741.1812462	715.4884228	869.7680003	909.704422	859.1990764	5660.352811	5716.927434	5810.106075	26636.92559	26391.69508	26634.61867	-2.212576791	0	0	6326.910407	6589.76726	6372.117725	26293.60487	26041.7703	26244.81912	-2.026383767	0	0	8060.250507	8442.919306	7953.342538	27283.42147	26763.86958	27118.113	-1.730576319	0	0	6129.715314	6442.300725	6215.371398	5388.523338	5475.319115	5558.862158	0.194088967	4.14E-11	4.77E-10	7822.847682	8171.422811	7733.144667	5563.892744	5672.555281	5759.524764	0.481436962	2.96E-31	1.76E-30	7705.291283	7994.802325	7573.151525	6264.042084	6564.081489	6323.480491	0.281264792	4.11E-11	1.30E-10	ACE11L_RS14145	NZ_CP169744.1	3071960	3073480	+	1521	protein_coding	aldehyde dehydrogenase family protein&&sp|Q9ZAA1|ACLDH_PSEAI Acetaldehyde dehydrogenase OS=Pseudomonas aeruginosa OX=287 GN=exaC PE=1 SV=1 && PF00171:Aldehyde dehydrogenase family	Aldedh
ACE11L_RS07120	3177	3149	3250	25635	25225	25139	17862	16826	17879	794	962	847	1754.620765	1723.252566	1818.984828	14807.25119	14529.68316	14702.60414	10838.15818	10165.2647	10689.7344	447.1000113	526.8195853	482.2529757	26382.38988	25719.54602	25993.99477	3051.107319	3009.394837	3167.423275	3.081294676	0	0	18757.05787	17469.57995	18402.0502	3011.781896	2969.493579	3121.067808	2.585419429	0	0	800.8808537	945.0882444	862.87705	3125.159721	3051.833188	3224.921045	-1.849088995	1.80E-196	6.02E-195	18172.44397	17078.64377	17949.3822	25115.41741	24632.58867	24869.94764	-0.488077239	1.57E-95	1.83E-93	777.2920861	914.6973172	838.9872592	25932.79827	25519.92277	25767.69764	-4.930632459	0	0	765.6114727	894.9266741	821.6292228	18570.67547	17401.48655	18261.59065	-4.448907813	0	0	ACE11L_RS07120	NZ_CP169744.1	1552005	1552298	+	294	protein_coding	co-chaperone GroES&&sp|A5W8M7|CH10_PSEP1 10 kDa chaperonin OS=Pseudomonas putida (strain ATCC 700007 / DSM 6899 / BCRC 17059 / F1) OX=351746 GN=groS PE=3 SV=1 && PF00166:Chaperonin 10 Kd subunit	-
ACE11L_RS26985	9343	9344	9177	14301	14252	14150	12231	12034	12380	10656	10257	10024	1774.326808	1758.289241	1766.150315	2840.460435	2822.812282	2845.665979	2551.92897	2499.936804	2545.221311	2063.286829	1931.471976	1962.518591	14717.94646	14531.41605	14631.25128	8972.771697	8929.750827	8943.828736	0.708851685	3.18E-226	6.97E-225	12843.89065	12494.29009	12742.17694	8857.122522	8811.352177	8812.935162	0.524056517	6.99E-99	6.80E-98	10748.34556	10076.68412	10211.90029	9190.546827	9055.677774	9106.184747	0.18229891	3.60E-06	8.11E-06	12443.57643	12214.6915	12428.73492	14011.14041	13917.29053	13998.55838	-0.176957253	8.43E-17	1.30E-15	10431.76885	9752.651125	9929.17153	14467.13275	14418.6299	14503.87532	-0.526963783	1.35E-41	9.90E-41	10275.00737	9541.853322	9723.74419	12716.26535	12445.58951	12644.91818	-0.355983859	7.09E-18	2.86E-17	rpoH	NZ_CP169744.1	5831256	5832110	-	855	protein_coding	"RNA polymerase sigma factor RpoH&&sp|P42378|RPOH_PSEAE RNA polymerase sigma factor RpoH OS=Pseudomonas aeruginosa (strain ATCC 15692 / DSM 22644 / CIP 104116 / JCM 14847 / LMG 12228 / 1C / PRS 101 / PAO1) OX=208964 GN=rpoH PE=3 SV=2 && PF04542:Sigma-70 region 2|PF04545:Sigma-70, region 4"	Sigma70_r2
ACE11L_RS21995	4104	4030	3903	24963	25135	24193	15637	16111	16397	864	896	802	349.8047902	340.3562028	337.1293921	2225.308614	2234.375749	2183.67671	1464.303791	1502.147763	1513.005259	75.08449624	75.72638064	70.47226409	25690.79768	25627.78153	25015.82066	3941.373761	3851.337311	3803.831705	2.718599629	0	0	16420.56399	16727.23182	16876.69429	3890.573781	3800.272825	3748.162355	2.128653085	0	0	871.4874781	880.2485104	817.0335232	4037.03352	3905.648697	3872.882104	-2.201284863	0	0	15908.77317	16352.90799	16461.54818	24457.03783	24544.70233	23934.07229	-0.582011349	1.11E-166	3.62E-164	845.8190962	851.9426156	794.4129656	25252.99174	25428.87052	24798.03926	-4.920289007	0	0	833.1087058	833.5283783	777.9771389	16257.39852	16662.03196	16747.8775	-4.344354137	0	0	htpG	NZ_CP169744.1	4724713	4726617	-	1905	protein_coding	"molecular chaperone HtpG&&sp|Q88FB9|HTPG_PSEPK Chaperone protein HtpG OS=Pseudomonas putida (strain ATCC 47054 / DSM 6125 / NCIMB 11950 / KT2440) OX=160488 GN=htpG PE=3 SV=1 && PF00183:Hsp90 protein|PF02518:Histidine kinase-, DNA gyrase B-, and HSP90-like ATPase"	HATPase_c
ACE11L_RS02905	14831	15204	14653	5511	5405	5342	4875	4659	4745	18343	20540	18670	1583.268609	1608.245151	1585.223062	615.3038739	601.7814324	603.9045007	571.76575	544.0623013	548.3754751	1996.515384	2174.229559	2054.726112	5671.673517	5510.967145	5523.685114	14243.30269	14529.95843	14280.69331	-1.365772768	0	0	5119.284354	4837.20272	4883.81499	14059.72216	14337.3072	14071.69434	-1.516967645	0	0	18501.96159	20178.91117	19019.96992	14588.99711	14734.85925	14539.92864	0.395587939	6.53E-23	2.87E-22	4959.728159	4728.955267	4763.679096	5399.300385	5278.063102	5284.826775	-0.143386896	2.56E-06	1.87E-05	17957.01352	19530.0238	18493.37914	5575.020529	5468.193561	5475.597311	1.760837567	0	0	17687.16781	19107.89385	18110.76457	5068.415794	4818.348142	4846.537705	1.897932285	0	0	ACE11L_RS02905	NZ_CP169744.1	634240	635760	-	1521	protein_coding	aldehyde dehydrogenase family protein&&sp|Q9ZAA1|ACLDH_PSEAI Acetaldehyde dehydrogenase OS=Pseudomonas aeruginosa OX=287 GN=exaC PE=1 SV=1 && PF00171:Aldehyde dehydrogenase family	Aldedh
ACE11L_RS11245	10435	10428	10625	5640	5629	5366	3523	3635	3606	24634	25066	23014	788.8084543	781.0707046	813.9312215	445.895695	443.7815791	429.5463054	292.5843529	300.576675	295.0954181	1898.594283	1878.818937	1793.480536	5804.434519	5739.358753	5548.50137	10021.4998	9965.693667	10355.03763	-0.827915852	2.08E-194	4.04E-193	3699.53616	3774.035606	3711.493542	9892.333675	9833.559557	10203.49091	-1.419949667	0	0	24847.47979	24625.34505	23445.39838	10264.72826	10106.22943	10543.01111	1.238054218	1.19E-226	5.04E-225	3584.230216	3689.579823	3620.195325	5525.68575	5496.802443	5308.569913	-0.584119695	3.78E-76	2.80E-74	24115.63381	23833.475	22796.28428	5705.519104	5694.812498	5500.197524	2.065558504	0	0	23753.24058	23318.32849	22324.64573	3662.775147	3759.325069	3683.164376	2.643622649	0	0	fadB	NZ_CP169744.1	2440129	2442276	+	2148	protein_coding	"fatty acid oxidation complex subunit alpha FadB&&sp|Q88L02|FADB_PSEPK Fatty acid oxidation complex subunit alpha OS=Pseudomonas putida (strain ATCC 47054 / DSM 6125 / NCIMB 11950 / KT2440) OX=160488 GN=fadB PE=3 SV=1 && PF02737:3-hydroxyacyl-CoA dehydrogenase, NAD binding domain|PF00725:3-hydroxyacyl-CoA dehydrogenase, C-terminal domain|PF00378:Enoyl-CoA hydratase/isomerase"	3HCDH_N
ACE11L_RS02500	7235	7418	7142	15305	15463	14797	17665	17453	17508	3360	3581	3588	2175.495333	2210.124164	2176.301855	4813.134817	4849.224554	4711.655303	5835.695363	5740.655252	5699.198704	1030.094401	1067.68891	1112.237441	15751.21814	15766.15818	15300.2562	6948.303889	7089.136519	6960.53447	1.156796288	0	0	18550.18628	18120.56215	18020.1966	6858.747881	6995.142386	6858.66655	1.400755744	0	0	3389.117971	3518.046781	3655.257208	7116.94384	7189.107205	7086.888032	-1.018242325	1.34E-123	2.56E-122	17972.02009	17715.05823	17576.92173	14994.79085	15099.85009	14638.63381	0.251779945	5.34E-32	1.47E-30	3289.296485	3404.917976	3554.057008	15482.79608	15643.78853	15167.05605	-2.175496622	0	0	3239.867189	3331.322682	3480.526153	18365.85949	18049.93134	17882.65166	-2.433507268	0	0	rplE	NZ_CP169744.1	558719	559258	+	540	protein_coding	50S ribosomal protein L5&&sp|A5VXQ9|RL5_PSEP1 50S ribosomal protein L5 OS=Pseudomonas putida (strain ATCC 700007 / DSM 6899 / BCRC 17059 / F1) OX=351746 GN=rplE PE=3 SV=1 && PF00281:Ribosomal protein L5|PF00673:ribosomal L5P family C-terminus	-
ACE11L_RS05205	12701	13282	12789	7720	7781	7639	6337	6164	6511	15620	14827	16825	9820.463856	10175.78178	10020.98331	6242.901145	6274.634312	6254.76233	5383.1582	5213.489138	5450.036634	12313.83255	11367.58377	13411.4154	7945.077037	7933.549556	7898.807672	12197.70666	12693.16679	12464.05423	-0.651709457	6.02E-156	9.78E-155	6654.544606	6399.767669	6701.479326	12040.49161	12524.86939	12281.64191	-0.899274766	1.65E-220	2.90E-219	15755.3639	14566.34449	17140.38532	12493.7531	12872.16526	12690.31238	0.318590761	3.49E-10	9.83E-10	6447.137916	6256.552965	6536.631105	7563.527303	7598.262534	7557.24293	-0.239744026	3.65E-19	6.11E-18	15291.31283	14097.9388	16665.8331	7809.682178	7871.973006	7830.042654	0.969928152	8.38E-77	9.68E-76	15061.52545	13793.22016	16321.02913	6588.420695	6374.822483	6650.328134	1.20363976	1.04E-108	1.41E-107	ACE11L_RS05205	NZ_CP169744.1	1125976	1126185	-	210	protein_coding	cold-shock protein&&sp|P72192|TAPB_PSEFR Temperature acclimation protein B (Fragment) OS=Pseudomonas fragi OX=296 GN=tapB PE=2 SV=1 && PF00313:'Cold-shock' DNA-binding domain	CSD
ACE11L_RS01255	4182	4404	4453	15895	16106	15913	19574	18704	18794	2683	3185	2708	1062.665425	1108.842992	1146.686985	4224.235544	4268.341275	4281.981644	5464.512912	5198.987502	5169.986217	695.1064579	802.4957646	709.3925742	16358.41963	16421.76445	16454.21213	4016.282911	4208.756704	4339.857182	1.970357071	0	0	20554.84553	19419.41182	19343.81853	3964.517434	4152.953231	4276.343061	2.258883347	0	0	2706.251046	3129.008377	2758.761572	4113.760766	4268.108403	4418.637973	-0.574582098	3.04E-24	1.40E-23	19914.19877	18984.84209	18867.98418	15572.83245	15727.74918	15742.68972	0.296240435	8.61E-37	2.67E-35	2626.542402	3028.389766	2682.381934	16079.65003	16294.30629	16310.96593	-2.545556469	0	0	2587.072521	2962.932907	2626.885402	20350.59913	19343.71832	19196.17063	-2.848134317	0	0	ACE11L_RS01255	NZ_CP169744.1	292410	293048	+	639	protein_coding	peroxiredoxin&&sp|Q54SE2|PRDXL_DICDI 1-Cys peroxiredoxin OS=Dictyostelium discoideum OX=44689 GN=DDB_G0282517 PE=3 SV=1 && PF10417:C-terminal domain of 1-Cys peroxiredoxin|PF00578:AhpC/TSA family	-
ACE11L_RS04120	18713	18712	18862	6193	5988	6022	4664	4820	4632	11466	11947	11636	1610.218818	1595.40854	1644.784053	557.3366878	537.3808563	548.7347295	440.919567	453.6911167	431.4869561	1005.938769	1019.344852	1032.216147	6373.557266	6105.397088	6226.812384	17971.47349	17882.43766	18382.75009	-1.53579519	0	0	4897.711226	5004.360831	4767.509175	17739.84092	17645.33625	18113.71723	-1.866705927	0	0	11565.36507	11736.97428	11854.1173	18407.65309	18134.61499	18716.44946	-0.652405002	1.31E-76	1.50E-75	4745.06095	4892.372695	4650.234262	6067.477278	5847.371296	5957.549015	-0.32299225	2.39E-26	5.41E-25	11224.72426	11359.55182	11525.92178	6264.943229	6058.009813	6172.603333	0.883017741	1.56E-118	2.58E-117	11056.04678	11114.0218	11287.45884	4849.044362	4984.8547	4731.119631	1.199841406	1.57E-191	3.43E-190	ACE11L_RS04120	NZ_CP169744.1	882806	884692	+	1887	protein_coding	DUF1302 domain-containing protein&&-- && PF06980:Protein of unknown function (DUF1302)	-
ACE11L_RS06340	16019	16693	16002	6997	6931	7028	5747	5783	5720	11864	13230	11523	2054.542247	2121.408435	2079.857624	938.5698965	927.1168892	954.5345307	809.8045678	811.3432444	794.2063298	1551.418412	1682.520285	1523.599047	7200.997931	7066.884973	7267.027139	15384.22667	15952.94634	15595.41761	-1.123953055	0	0	6034.979935	6004.194748	5887.338618	15185.94088	15741.42786	15367.17756	-1.368793284	0	0	11966.81417	12997.41941	11738.99911	15757.61208	16177.91407	15878.51894	-0.381473701	1.06E-18	4.15E-18	5846.883637	5869.832219	5742.517266	6855.181417	6768.224859	6952.782211	-0.236985919	2.80E-18	4.55E-17	11614.34926	12579.46518	11413.99078	7078.283187	7012.035073	7203.762243	0.741811713	4.06E-62	4.00E-61	11439.81677	12307.56746	11177.84361	5975.012424	5980.791437	5842.401617	0.972612151	2.57E-101	3.32E-100	ACE11L_RS06340	NZ_CP169744.1	1387936	1389201	-	1266	protein_coding	"OprD family porin&&sp|P32722|PORD_PSEAE Porin D OS=Pseudomonas aeruginosa (strain ATCC 15692 / DSM 22644 / CIP 104116 / JCM 14847 / LMG 12228 / 1C / PRS 101 / PAO1) OX=208964 GN=oprD PE=1 SV=1 && PF03573:outer membrane porin, OprD family"	-
ACE11L_RS02470	5684	5791	5666	14732	14957	14970	17384	17804	16642	2821	2916	2784	1343.416606	1356.189668	1357.103215	3641.609938	3686.888944	3746.784025	4514.043157	4603.053115	4258.13868	679.7948309	683.3842307	678.3460962	15161.51229	15250.23785	15479.14005	5458.764244	5534.266592	5522.037007	1.474420827	0	0	18255.10548	18484.9876	17128.86176	5388.406766	5460.88832	5441.2216	1.725394774	0	0	2845.446963	2864.73734	2836.186195	5591.252078	5612.310572	5622.277736	-0.977269959	7.89E-121	1.46E-119	17686.13627	18071.32852	16707.51265	14433.40469	14605.73355	14809.78226	0.258793297	2.82E-22	5.50E-21	2761.638507	2772.616816	2757.662963	14903.13962	15131.87254	15344.38258	-2.45223743	0	0	2720.138494	2712.688338	2700.608921	18073.7108	18412.93632	16998.12023	-2.717172376	0	0	rpsC	NZ_CP169744.1	556408	557094	+	687	protein_coding	"30S ribosomal protein S3&&sp|A5VXQ3|RS3_PSEP1 30S ribosomal protein S3 OS=Pseudomonas putida (strain ATCC 700007 / DSM 6899 / BCRC 17059 / F1) OX=351746 GN=rpsC PE=3 SV=1 && PF07650:KH domain|PF00189:Ribosomal protein S3, C-terminal domain"	-
ACE11L_RS04005	8310	8290	8332	9629	9681	9477	7669	7583	7536	14856	15558	15161	1367.090456	1351.328641	1389.073272	1656.732861	1661.021932	1651.000956	1386.099209	1364.611545	1342.130538	2491.817588	2537.878257	2571.280944	9909.73404	9870.799802	9799.319323	7980.705641	7922.477992	8120.298684	0.300208879	4.55E-35	2.75E-34	8053.290608	7873.043191	7756.465704	7877.843108	7817.434669	8001.457532	-0.000868356	0.974966792	0.981033252	14984.74303	15284.49367	15445.19357	8174.402669	8034.200422	8267.705276	0.901282025	5.28E-136	1.14E-134	7802.288256	7696.859366	7565.666104	9433.834767	9453.640868	9375.571573	-0.29326	5.78E-33	1.63E-31	14543.38946	14792.99466	15017.57478	9740.858769	9794.187208	9714.008932	0.600664429	1.58E-62	1.56E-61	14324.84136	14473.2528	14706.87207	7973.267841	7842.355433	7697.26199	0.887742068	4.92E-120	7.24E-119	ACE11L_RS04005	NZ_CP169744.1	863095	864081	-	987	protein_coding	NAD(P)/FAD-dependent oxidoreductase&&sp|Q48MT7|RNLS_PSE14 Renalase OS=Pseudomonas savastanoi pv. phaseolicola (strain 1448A / Race 6) OX=264730 GN=PSPPH_1014 PE=1 SV=1 && PF01593:Flavin containing amine oxidoreductase|PF13450:NAD(P)-binding Rossmann-like domain	Amino_oxidase
ACE11L_RS24930	7599	7627	7623	10489	10923	10752	13178	12874	13772	8481	8537	8744	1632.104752	1623.138408	1659.194007	2356.138101	2446.766004	2445.462778	3109.570721	3024.661978	3202.183678	1857.191882	1818.099538	1936.097346	10794.80739	11137.1497	11117.68295	7297.879924	7288.870886	7429.313114	0.586112905	3.47E-121	4.64E-120	13838.34446	13366.41936	14174.8999	7203.818265	7192.228495	7320.584585	0.93015453	1.14E-242	2.20E-241	8554.496877	8386.921354	8907.906641	7475.004318	7391.658217	7564.176346	0.204606595	2.62E-07	6.32E-07	13407.03542	13067.30417	13826.21465	10276.40387	10666.47239	10636.92577	0.351827699	4.60E-42	1.65E-40	8302.536753	8117.225568	8661.280513	10610.84927	11050.70828	11020.89522	-0.38197148	1.01E-20	4.59E-20	8177.771914	7941.776524	8482.084916	13700.83761	13314.31938	14066.70543	-0.739814577	4.61E-69	4.58E-68	tpiA	NZ_CP169744.1	5364774	5365529	-	756	protein_coding	triose-phosphate isomerase&&sp|A5W991|TPIS_PSEP1 Triosephosphate isomerase OS=Pseudomonas putida (strain ATCC 700007 / DSM 6899 / BCRC 17059 / F1) OX=351746 GN=tpiA PE=3 SV=1 && PF00121:Triosephosphate isomerase	-
ACE11L_RS02395	6426	6834	6639	12563	12785	12462	17031	17437	17290	3328	3432	3676	2082.650407	2194.627679	2180.509529	4258.376792	4321.507848	4277.043012	6064.222867	6181.8602	6066.361522	1099.707281	1102.919268	1228.221267	12929.27498	13035.65494	12885.84124	6171.361546	6531.027093	6470.314806	1.018906837	0	0	17884.41679	18103.95017	17795.81901	6091.819472	6444.432874	6375.621286	1.5078914	0	0	3356.840657	3371.666169	3744.906772	6321.144591	6623.127344	6587.769482	-0.899239766	1.31E-73	1.43E-72	17327.00108	17698.81798	17358.06355	12308.36704	12484.74316	12328.62435	0.496847112	2.81E-123	4.73E-121	3257.969852	3263.244483	3641.224516	12708.94264	12934.4782	12773.66037	-1.918660201	0	0	3209.011311	3192.711378	3565.890228	17706.70552	18033.38411	17659.98671	-2.42166876	0	0	rplJ	NZ_CP169744.1	538779	539279	+	501	protein_coding	50S ribosomal protein L10&&sp|B0KK58|RL10_PSEPG 50S ribosomal protein L10 OS=Pseudomonas putida (strain GB-1) OX=76869 GN=rplJ PE=3 SV=1 && PF00466:Ribosomal protein L10	-
ACE11L_RS02560	8460	8537	7933	12038	11902	11830	14827	15122	14744	4594	4768	4817	2212.035758	2211.756361	2102.029953	3291.934544	3245.642228	3275.568916	4259.262612	4325.16591	4173.445466	1224.703332	1236.171757	1298.445969	12388.96857	12135.34338	12232.34648	8124.7617	8158.527698	7731.436565	0.61401138	1.62E-122	2.19E-121	15569.9752	15700.40342	15175.33577	8020.042442	8050.354617	7618.286438	0.971278325	1.01E-264	2.11E-263	4633.811892	4684.179573	4907.294864	8321.955064	8273.57889	7871.7842	-0.782470897	6.24E-74	6.88E-73	15084.69526	15349.05807	14802.04101	11794.00799	11622.48049	11703.38838	0.365160761	4.96E-60	2.50E-58	4497.329778	4533.551776	4771.430493	12177.84379	12041.15444	12125.85477	-1.396912178	1.62E-264	5.71E-263	4429.746984	4435.561728	4672.713065	15415.26174	15639.20597	15059.50515	-1.768243872	0	0	rpsD	NZ_CP169744.1	564595	565215	+	621	protein_coding	30S ribosomal protein S4&&sp|A5VXS1|RS4_PSEP1 30S ribosomal protein S4 OS=Pseudomonas putida (strain ATCC 700007 / DSM 6899 / BCRC 17059 / F1) OX=351746 GN=rpsD PE=3 SV=1 && PF00163:Ribosomal protein S4/S9 N-terminal domain|PF01479:S4 domain	S4
ACE11L_RS04000	9990	10225	9971	9375	9711	9300	8399	8400	7981	11414	13131	11462	1673.998604	1697.708579	1693.19893	1642.993903	1697.119707	1650.261501	1546.238686	1539.716085	1447.786607	1950.04934	2181.766127	1980.046836	9648.328656	9901.387963	9616.29943	9594.133497	9771.693301	9717.654606	0.004114489	0.865220516	0.906230783	8819.870624	8721.292735	8214.484181	9470.47565	9642.131423	9575.436035	-0.155623848	1.88E-07	4.73E-07	11512.91444	12900.15981	11676.85566	9826.98949	9909.493283	9894.057766	0.284568906	4.81E-10	1.35E-09	8544.975755	8526.126688	8012.417885	9184.982962	9482.936315	9200.465932	-0.151953718	9.68E-08	8.33E-07	11173.81848	12485.33313	11353.56785	9483.908086	9824.537959	9532.582365	0.27981367	1.76E-09	5.18E-09	11005.90598	12215.47002	11118.67078	8732.230617	8687.298647	8151.784494	0.425447652	4.90E-18	1.99E-17	ACE11L_RS04000	NZ_CP169744.1	862023	862991	-	969	protein_coding	DUF523 and DUF1722 domain-containing protein&&-- && PF08349:Protein of unknown function (DUF1722)|PF04463:Protein of unknown function (DUF523)	-
ACE11L_RS03905	10045	9932	9860	10327	10092	10351	13119	12888	14122	6312	6095	6066	1894.349771	1855.911074	1884.372726	2036.85202	1984.935458	2067.153627	2718.130547	2658.688847	2883.129014	1213.655274	1139.737214	1179.337452	10628.08427	10289.85762	10703.04467	9646.954051	9491.682921	9609.474919	0.137393169	2.38E-08	7.02E-08	13776.38799	13380.95485	14535.13916	9522.615406	9365.833671	9468.839566	0.556100925	1.11E-76	9.01E-76	6366.700187	5987.851195	6179.707421	9881.092035	9625.534209	9783.914309	-0.660284316	1.20E-61	1.12E-60	13347.00999	13081.51438	14177.59245	10117.68737	9854.988497	10240.21751	0.42658458	1.22E-49	5.37E-48	6179.178397	5795.301609	6008.614775	10446.96734	10209.99249	10609.86667	-0.798044081	4.47E-84	5.50E-83	6086.321934	5670.039582	5884.300903	13639.49678	13328.79821	14424.19504	-1.23054537	3.22E-162	5.95E-161	ispE	NZ_CP169744.1	842161	843021	-	861	protein_coding	4-(cytidine 5'-diphospho)-2-C-methyl-D-erythritol kinase&&sp|Q88PX5|ISPE_PSEPK 4-diphosphocytidyl-2-C-methyl-D-erythritol kinase OS=Pseudomonas putida (strain ATCC 47054 / DSM 6125 / NCIMB 11950 / KT2440) OX=160488 GN=ispE PE=3 SV=1 && PF08544:GHMP kinases C terminal|PF00288:GHMP kinases N terminal domain	GHMP_kinases
ACE11L_RS08485	14204	14654	14485	5755	5674	5777	4260	4135	4306	14787	15115	14849	2288.039469	2338.940957	2364.563675	969.5567813	953.2374558	985.4519021	753.9139818	728.6183751	750.9041669	2428.572369	2414.247497	2465.900288	5922.787351	5785.240995	5973.479764	13641.14837	14004.34168	14116.96189	-1.239988543	0	0	4473.466943	4293.160174	4431.972044	13465.32894	13818.65955	13910.35914	-1.642074165	0	0	14915.14507	14849.28151	15127.34512	13972.2281	14201.83028	14373.22503	0.077376251	0.02624116	0.041056709	4334.039376	4197.087364	4322.950935	5638.354874	5540.745614	5715.171149	-0.394269853	5.47E-39	1.78E-37	14475.84141	14371.77749	14708.52634	5821.855044	5740.338624	5921.476164	1.316869707	1.41E-270	5.14E-269	14258.30837	14061.14	14404.21763	4429.015648	4276.426179	4398.143595	1.705056599	0	0	rpoS	NZ_CP169744.1	1821804	1822811	+	1008	protein_coding	"RNA polymerase sigma factor RpoS&&sp|P45684|RPOS_PSEAE RNA polymerase sigma factor RpoS OS=Pseudomonas aeruginosa (strain ATCC 15692 / DSM 22644 / CIP 104116 / JCM 14847 / LMG 12228 / 1C / PRS 101 / PAO1) OX=208964 GN=rpoS PE=3 SV=1 && PF04545:Sigma-70, region 4|PF04542:Sigma-70 region 2|PF00140:Sigma-70 factor, region 1.2|PF04539:Sigma-70 region 3"	Sigma70_r2
ACE11L_RS26825	5457	5300	5243	5187	5261	5113	4903	4782	4851	23857	24452	22670	199.2956758	191.7917911	194.0454418	198.1231581	200.387738	197.7424593	196.7275419	191.0404143	191.7930375	888.3372656	885.480699	853.5341421	5338.227279	5364.143968	5286.896665	5240.759408	5065.034181	5109.784686	0.05272762	0.072851228	0.112110825	5148.687423	4964.907364	4992.916021	5173.211774	4997.877412	5035.002621	-0.009524427	0.765387973	0.81460999	24063.74626	24022.13904	23094.95009	5367.956121	5136.461066	5202.541858	2.180115123	0	0	4988.214803	4853.802122	4870.096374	5081.867373	5137.444955	5058.277668	-0.054445035	0.063728593	0.162935989	23354.984	23249.66611	22455.53857	5247.256666	5322.509958	5240.870283	2.126965154	0	0	23004.02129	22747.13829	21990.9498	5097.526695	4945.555015	4954.805987	2.175319414	0	0	gltB	NZ_CP169744.1	5796713	5801158	-	4446	protein_coding	glutamate synthase large subunit&&sp|E1V8I1|GLTB_HALED Glutamate synthase [NADPH] large chain OS=Halomonas elongata (strain ATCC 33173 / DSM 2581 / NBRC 15536 / NCIMB 2198 / 1H9) OX=768066 GN=gltB PE=1 SV=1 && PF01645:Conserved region in glutamate synthase|PF01493:GXGXG motif|PF00310:Glutamine amidotransferases class-II|PF04898:Glutamate synthase central domain	GATase_2
ACE11L_RS02085	6259	6182	6097	10580	10746	10637	14487	13558	14714	7572	7215	8355	4705.053658	4604.673626	4644.676704	8318.027828	8424.912219	8467.574078	11964.5795	11148.77154	11974.24174	5803.478275	5377.949933	6474.877246	10888.4605	10956.67954	10998.77172	6010.979135	5907.932322	5942.086063	0.87881318	2.42E-277	6.42E-276	15212.93794	14076.58177	15144.45812	5933.504214	5829.599653	5855.123208	1.334588764	0	0	7637.619426	7088.161833	8511.61482	6156.869591	5991.245719	6049.95188	0.352578066	2.24E-10	6.36E-10	14738.78602	13761.57448	14771.92291	10365.55944	10493.62925	10523.15657	0.463507729	9.17E-65	5.22E-63	7412.664579	6860.229879	8275.960508	10702.90641	10871.63885	10903.01921	-0.526491585	1.89E-21	8.89E-21	7301.27213	6711.950055	8104.736902	15061.77223	14021.7137	15028.86318	-0.996062455	5.75E-66	5.55E-65	rpsU	NZ_CP169744.1	477609	477824	-	216	protein_coding	30S ribosomal protein S21&&sp|Q1IG32|RS21_PSEE4 30S ribosomal protein S21 OS=Pseudomonas entomophila (strain L48) OX=384676 GN=rpsU PE=3 SV=1 && PF01165:Ribosomal protein S21	-
ACE11L_RS03345	4515	4594	4425	19928	20438	20285	11128	11063	11262	2363	2596	2336	285.814176	288.1557069	283.8696431	1319.364509	1349.345997	1359.81942	773.9314195	766.0739255	771.7900486	152.5133502	162.948921	152.4489036	20509.00197	20838.69501	20974.90688	4336.087361	4390.333401	4312.568612	2.256887678	0	0	11685.61975	11486.15018	11591.46985	4280.199956	4332.122421	4249.453862	1.434434553	0	0	2383.477906	2550.362872	2379.788417	4441.327082	4452.245686	4390.854038	-0.860916775	2.54E-75	2.86E-74	11321.40614	11229.11185	11306.33382	19524.08965	19958.01178	20067.898	-0.814645089	0	0	2313.27607	2468.351596	2313.901107	20159.50084	20676.95467	20792.30465	-3.11841144	0	0	2278.513741	2414.999632	2266.028175	11569.50379	11441.37916	11502.99423	-2.309903335	0	0	clpB	NZ_CP169744.1	732781	735345	+	2565	protein_coding	"ATP-dependent chaperone ClpB&&sp|Q88Q71|CLPB_PSEPK Chaperone protein ClpB OS=Pseudomonas putida (strain ATCC 47054 / DSM 6125 / NCIMB 11950 / KT2440) OX=160488 GN=clpB PE=3 SV=1 && PF02861:Clp amino terminal domain, pathogenicity island component|PF17871:AAA lid domain|PF10431:C-terminal, D2-small domain, of ClpB protein|PF07724:AAA domain (Cdc48 subfamily)|PF00004:ATPase family associated with various cellular activities (AAA)"	AAA
ACE11L_RS12440	22622	22676	22742	4634	4482	4425	2344	2366	2371	8426	8704	7698	1943.49118	1930.315277	1979.975868	416.3731132	401.5894985	402.5733926	221.2424881	222.3504813	220.5163375	738.0591343	741.4660127	681.796769	4769.104532	4569.871368	4575.49731	21725.57437	21670.70096	22164.16619	-2.236239132	0	0	2461.456928	2456.497454	2440.363613	21445.55557	21383.37136	21839.79203	-3.135630841	0	0	8499.020244	8550.98553	7842.299328	22252.86849	21976.30021	22566.50905	-1.423987641	9.40E-260	4.79E-258	2384.739037	2401.525684	2380.333643	4540.075845	4376.739838	4377.641048	-0.891482161	3.55E-142	8.69E-140	8248.694102	8276.01398	7625.175822	4687.832541	4534.402135	4535.66419	0.81180436	1.46E-71	1.58E-70	8124.738374	8097.132818	7467.416478	2436.998281	2446.922452	2421.736754	1.697203697	4.47E-270	1.40E-268	ACE11L_RS12440	NZ_CP169744.1	2684483	2686372	+	1890	protein_coding	propionyl-CoA synthetase&&sp|P28812|Y3568_PSEAE Uncharacterized protein PA3568 OS=Pseudomonas aeruginosa (strain ATCC 15692 / DSM 22644 / CIP 104116 / JCM 14847 / LMG 12228 / 1C / PRS 101 / PAO1) OX=208964 GN=PA3568 PE=3 SV=2 && PF13193:AMP-binding enzyme C-terminal domain|PF00501:AMP-binding enzyme|PF16177:Acetyl-coenzyme A synthetase N-terminus	AMP-binding
ACE11L_RS22850	8901	8951	9207	11936	11537	11291	10998	10816	10905	5801	6087	5940	1104.954608	1101.000248	1158.253031	1549.671045	1493.679595	1484.288286	1499.95663	1468.737124	1465.510542	734.2207099	749.2551353	760.1819217	12283.99476	11763.18741	11675.01472	8548.286512	8554.173764	8973.066489	0.454174771	4.97E-60	4.19E-59	11549.1055	11229.70265	11224.02581	8438.108485	8440.754852	8841.745018	0.402751752	2.45E-47	1.50E-46	5851.271829	5979.991834	6051.345546	8755.759104	8674.80434	9135.953249	-0.571029234	8.34E-46	6.02E-45	11189.14673	10978.40313	10947.92846	11694.07537	11266.05255	11170.15708	-0.043573056	0.07546691	0.185109657	5678.931223	5787.694979	5883.806753	12074.65887	11671.88698	11573.375	-1.025532031	1.02E-149	2.09E-148	5593.592133	5662.597365	5762.075069	11434.34603	11185.93121	11138.35483	-0.988175037	2.07E-140	3.39E-139	flhF	NZ_CP169744.1	4936217	4937524	-	1308	protein_coding	"flagellar biosynthesis protein FlhF&&sp|O52256|FLHF_PSEPU Flagellar biosynthesis protein FlhF OS=Pseudomonas putida OX=303 GN=flhF PE=3 SV=1 && PF00448:SRP54-type protein, GTPase domain"	-
ACE11L_RS06900	6114	6023	6147	11922	11770	12284	14193	14807	14924	4174	3905	4115	2526.075137	2465.720901	2573.734291	5151.634222	5071.731012	5374.534488	6442.499345	6692.057498	6675.191216	1758.293632	1599.788823	1752.73446	12269.58659	12000.75547	12701.78733	5871.724945	5755.981296	5990.815652	1.069366817	0	0	14904.20571	15373.35494	15360.60167	5796.044857	5679.663331	5903.139636	1.392977687	0	0	4210.172146	3836.35093	4192.135845	6014.23561	5837.151887	6099.56605	-0.552720704	8.64E-32	4.78E-31	14439.67626	15029.32832	14982.74959	11680.35913	11493.58052	12152.52941	0.331536008	3.66E-38	1.18E-36	4086.167717	3712.986511	4076.071513	12060.49623	11907.61114	12591.20879	-1.622425769	1.17E-263	4.10E-262	4024.763586	3632.732497	3991.740557	14756.10777	15313.43227	15243.35695	-1.959867885	0	0	rpsI	NZ_CP169744.1	1506386	1506778	+	393	protein_coding	30S ribosomal protein S9&&sp|A5W8S0|RS9_PSEP1 30S ribosomal protein S9 OS=Pseudomonas putida (strain ATCC 700007 / DSM 6899 / BCRC 17059 / F1) OX=351746 GN=rpsI PE=3 SV=1 && PF00380:Ribosomal protein S9/S16	-
ACE11L_RS25785	6103	6366	5906	12083	12125	11670	14783	15715	14739	3202	3111	3377	4289.87631	4433.822042	4207.019344	8882.827901	8888.778147	8686.652988	11416.24624	12083.35523	11215.71745	2294.778945	2168.314139	2447.134935	12435.28055	12362.71538	12066.90477	5861.160834	6083.775018	5755.939034	1.058367841	0	0	15523.77038	16316.08516	15170.18949	5785.616906	6003.110869	5671.700454	1.428821517	0	0	3229.748733	3056.309281	3440.302005	6003.415101	6169.568141	5860.425751	-0.890900807	8.41E-73	9.18E-72	15039.93054	15950.96201	14797.02133	11838.09591	11840.24331	11545.1008	0.378398722	6.57E-44	2.47E-42	3134.621234	2958.028434	3345.053098	12223.36655	12266.76169	11961.85335	-1.949711816	0	0	3087.516292	2894.092394	3275.846382	15369.51604	16252.48788	15054.39815	-2.334196029	0	0	rpsR	NZ_CP169744.1	5547346	5547576	-	231	protein_coding	30S ribosomal protein S18&&sp|Q1I462|RS18_PSEE4 30S ribosomal protein S18 OS=Pseudomonas entomophila (strain L48) OX=384676 GN=rpsR PE=3 SV=1 && PF01084:Ribosomal protein S18	-
ACE11L_RS24900	4913	4887	4937	11139	10768	10643	15789	15416	15327	5215	4975	4414	313.9463797	309.429188	319.7065311	744.4404986	717.6334627	720.1997956	1108.466801	1077.586581	1060.287187	339.7669695	315.226406	290.7813175	11463.75818	10979.11086	11004.97579	4718.316103	4670.343781	4811.559602	1.236041952	0	0	16580.18065	16005.64867	15775.39143	4657.502189	4608.420172	4741.142083	1.787705466	0	0	5260.193517	4887.540557	4496.740612	4832.832769	4736.20476	4898.903138	0.017556024	0.741525727	0.795235023	16063.41495	15647.4725	15387.33604	10913.22936	10515.11258	10529.09236	0.559493821	6.88E-116	1.09E-113	5105.262253	4730.37334	4372.242931	11268.40023	10893.89607	10909.16926	-1.21885469	5.16E-125	8.96E-124	5028.543867	4628.12911	4281.784403	16415.42912	15943.26142	15654.9807	-1.784351594	4.40E-253	1.25E-251	infB	NZ_CP169744.1	5359390	5361930	-	2541	protein_coding	"translation initiation factor IF-2&&sp|Q88DV7|IF2_PSEPK Translation initiation factor IF-2 OS=Pseudomonas putida (strain ATCC 47054 / DSM 6125 / NCIMB 11950 / KT2440) OX=160488 GN=infB PE=3 SV=1 && PF04760:Translation initiation factor IF-2, N-terminal region|PF11987:Translation-initiation factor 2|PF08364:Bacterial translation initiation factor IF-2 associated region|PF00009:Elongation factor Tu GTP binding domain"	GTP_EFTU
ACE11L_RS04505	3501	3622	3507	12051	11825	11872	13130	12635	13016	7254	7610	7356	1155.42135	1184.423313	1172.907354	4159.550833	4070.130612	4149.085475	4760.716872	4561.369783	4650.326631	2440.866109	2490.311789	2502.738382	12402.34759	12056.83376	12275.77493	3362.268406	3461.425246	3417.893361	1.842689505	0	0	13787.93919	13118.27782	13396.78312	3318.932458	3415.530564	3367.872247	1.996163204	0	0	7316.863618	7476.217817	7493.888524	3443.872893	3510.23811	3479.937878	1.094891575	1.18E-162	3.20E-161	13358.20117	12824.71556	13067.23859	11806.7445	11547.28884	11744.93888	0.161271799	4.68E-12	5.66E-11	7101.356162	7235.80726	7286.411191	12190.99481	11963.25418	12168.90514	-0.748282789	7.86E-91	1.04E-89	6994.641843	7079.409553	7135.660641	13650.93321	13067.14505	13294.52788	-0.915724281	8.31E-123	1.24E-121	iscR	NZ_CP169744.1	980536	981027	+	492	protein_coding	Fe-S cluster assembly transcriptional regulator IscR&&sp|O69219|YOR2_AZOVI Putative HTH-type transcriptional regulator ORF2 OS=Azotobacter vinelandii OX=354 PE=4 SV=1 && PF02082:Transcriptional regulator	Rrf2
ACE11L_RS00510	11407	12184	10134	10332	10332	10284	7921	7916	7982	5731	6197	6212	2572.481886	2722.58218	2316.015437	2436.914845	2430.100308	2455.970626	1962.547819	1952.80297	1948.723615	1317.739065	1385.744521	1444.234738	10633.23005	10534.56291	10633.76595	10954.98306	11643.84461	9876.513066	-0.030272858	0.633725539	0.715994682	8317.91823	8218.780153	8215.513436	10813.78536	11489.46007	9731.96959	-0.372123057	6.52E-08	1.68E-07	5780.665205	6088.058057	6328.444197	11220.86778	11808.04559	10055.79996	-0.862499255	2.80E-55	2.33E-54	8058.668051	8034.859389	8013.421821	10122.58602	10089.35208	10173.93458	-0.333950214	2.29E-46	9.26E-45	5610.404213	5892.286148	6153.233594	10452.02542	10452.7985	10541.19108	-0.832751865	3.49E-84	4.31E-83	5526.094899	5764.927858	6025.927664	8235.26595	8186.744772	8152.805893	-0.505009553	1.10E-30	6.12E-30	ACE11L_RS00510	NZ_CP169744.1	105207	105926	+	720	protein_coding	carbonic anhydrase&&sp|Q9I262|CYNT_PSEAE Carbonic anhydrase OS=Pseudomonas aeruginosa (strain ATCC 15692 / DSM 22644 / CIP 104116 / JCM 14847 / LMG 12228 / 1C / PRS 101 / PAO1) OX=208964 GN=cynT PE=3 SV=1 && PF00484:Carbonic anhydrase	-
ACE11L_RS02205	20827	20847	20722	1005	1058	954	789	742	801	12827	12962	11987	2709.726833	2687.525445	2732.185173	136.7539656	143.5632832	131.4399502	112.7807942	105.6025627	112.820742	1701.539433	1672.213027	1607.810114	1034.300832	1078.742505	986.4461996	20001.70354	19922.78633	20195.4908	-4.277508127	0	0	828.5364832	770.3808582	824.4332576	19743.90354	19658.63215	19899.92834	-4.613051955	0	0	12938.15959	12734.13079	12211.69681	20487.15817	20203.73657	20562.09658	-0.693165791	8.07E-79	9.57E-78	802.7129266	753.1411908	804.1532046	984.6301735	1033.152777	943.789731	-0.327631225	3.53E-07	2.84E-06	12557.08512	12324.64306	11873.60127	1016.674947	1070.369803	977.858449	3.583935655	0	0	12368.38584	12058.25317	11627.94509	820.3036024	767.3780471	818.1405061	3.905558167	0	0	ACE11L_RS02205	NZ_CP169744.1	504032	505279	+	1248	protein_coding	ABC transporter permease&&sp|P31135|POTH_ECOLI Putrescine transport system permease protein PotH OS=Escherichia coli (strain K12) OX=83333 GN=potH PE=1 SV=1 && PF00528:Binding-protein-dependent transport system inner membrane component	BPD_transp_1
ACE11L_RS02415	5879	6102	5512	10227	10306	10024	12955	13272	13344	5515	5594	5593	2566.101914	2639.081894	2438.143793	4668.676354	4691.584013	4633.313801	6212.511535	6336.925055	6305.42137	2454.336385	2421.105379	2516.753699	10525.16876	10508.05317	10364.92317	5646.03712	5831.478976	5371.949874	0.897879571	1.07E-204	2.19E-203	13604.17001	13779.64252	13734.37876	5573.265901	5754.159994	5293.331003	1.306705142	0	0	5562.793336	5495.658669	5697.841016	5783.070191	5913.714231	5469.466092	-0.034963651	0.424571553	0.500912955	13180.15965	13471.28017	13396.52979	10019.71421	10063.96269	9916.717258	0.416741764	5.00E-78	4.07E-76	5398.949439	5318.936375	5540.089422	10345.80565	10426.49451	10274.68878	-0.933371806	1.70E-128	3.01E-127	5317.817723	5203.970701	5425.469	13468.99007	13725.93186	13629.54671	-1.356193832	1.53E-263	4.61E-262	rpsL	NZ_CP169744.1	548492	548863	+	372	protein_coding	30S ribosomal protein S12&&sp|Q1IFX1|RS12_PSEE4 30S ribosomal protein S12 OS=Pseudomonas entomophila (strain L48) OX=384676 GN=rpsL PE=3 SV=1 && PF00164:Ribosomal protein S12/S23	Ribosomal_S12
ACE11L_RS12190	5963	5957	5991	10329	10209	10089	10461	10182	10773	7785	7931	7677	736.8563396	729.3833388	750.2344464	1334.908089	1315.709887	1320.220139	1420.203464	1376.330916	1441.160385	980.8323029	971.7773114	977.9913454	10630.14258	10409.15145	10432.13387	5726.708512	5692.907286	5838.779335	0.866782288	2.57E-250	6.16E-249	10985.19664	10571.45269	11088.16415	5652.897528	5617.425612	5753.328381	0.939347617	1.69E-234	3.13E-233	7852.465298	7791.574706	7820.905682	5865.699532	5773.188409	5944.76984	0.416292174	8.23E-28	4.17E-27	10642.81359	10334.88356	10815.40883	10119.64683	9969.240742	9981.02159	0.080413872	0.001017267	0.004598384	7621.182481	7541.023308	7604.374485	10448.99057	10328.36042	10341.31435	-0.450877639	6.01E-35	3.87E-34	7506.656568	7378.028536	7447.045505	10876.04054	10530.247	11003.53018	-0.537361495	9.20E-43	6.44E-42	tig	NZ_CP169744.1	2629982	2631295	+	1314	protein_coding	trigger factor&&sp|Q88KJ1|TIG_PSEPK Trigger factor OS=Pseudomonas putida (strain ATCC 47054 / DSM 6125 / NCIMB 11950 / KT2440) OX=160488 GN=tig PE=3 SV=2 && PF05697:Bacterial trigger factor protein (TF)|PF00254:FKBP-type peptidyl-prolyl cis-trans isomerase|PF05698:Bacterial trigger factor protein (TF) C-terminus	FKBP_C
ACE11L_RS23080	9910	9944	9482	11184	11401	11524	10134	10262	9975	3069	3170	3167	1216.262147	1209.274445	1179.324044	1435.574603	1459.336352	1497.741978	1366.45013	1377.708392	1325.33016	384.0330072	385.7745635	400.7071164	11510.07015	11624.52108	11915.93921	9517.303599	9503.150923	9241.079227	0.310546874	1.97E-36	1.22E-35	10641.8108	10654.51262	10266.81866	9394.636005	9377.14962	9105.835371	0.179074214	3.96E-11	1.18E-10	3095.596146	3114.272074	3226.365546	9748.29488	9637.163932	9408.831184	-1.609569651	0	0	10310.13029	10416.08477	10014.26744	10957.31727	11133.24652	11400.66338	-0.123650372	7.55E-07	5.86E-06	3004.419915	3014.127334	3137.039728	11313.92299	11534.29691	11812.20206	-1.920631124	0	0	2959.271549	2948.978749	3072.136657	10536.0668	10612.98318	10188.45387	-1.803100784	0	0	flgE	NZ_CP169744.1	4983705	4985027	-	1323	protein_coding	flagellar hook protein FlgE&&sp|P0A1J2|FLGE_SALTI Flagellar hook protein FlgE OS=Salmonella typhi OX=90370 GN=flgE PE=3 SV=2 && PF07559:Flagellar basal body protein FlaE|PF00460:Flagella basal body rod protein|PF06429:Flagellar basal body rod FlgEFG protein C-terminal	-
ACE11L_RS07035	8467	8338	8338	8764	8892	9033	9249	9057	9221	7885	7819	7464	1507.467999	1470.92543	1504.388825	1631.909171	1651.11345	1703.063215	1809.142065	1763.902871	1777.273251	1431.325367	1380.354214	1369.984421	9019.514916	9066.331147	9340.218576	8131.484316	7968.35	8126.146235	0.178990884	2.47E-12	8.74E-12	9712.463793	9403.422416	9490.760385	8026.678411	7862.698465	8007.219503	0.259534296	2.59E-22	1.06E-21	7953.331904	7681.543642	7603.912989	8328.840842	8080.719315	8273.658976	-0.086981126	0.02548453	0.039961326	9409.74887	9192.991597	9257.29925	8586.367006	8683.170602	8936.323523	0.088328939	0.00045216	0.002213726	7719.07821	7434.530481	7393.389496	8865.810183	8995.962468	9258.905	-0.266449225	2.63E-11	8.50E-11	7603.081187	7273.837489	7240.425642	9615.954396	9366.769505	9418.31911	-0.360778424	4.83E-19	2.02E-18	lpxC	NZ_CP169744.1	1533032	1533943	+	912	protein_coding	UDP-3-O-acyl-N-acetylglucosamine deacetylase&&sp|A5W8P4|LPXC_PSEP1 UDP-3-O-acyl-N-acetylglucosamine deacetylase OS=Pseudomonas putida (strain ATCC 700007 / DSM 6899 / BCRC 17059 / F1) OX=351746 GN=lpxC PE=3 SV=1 && PF03331:UDP-3-O-acyl N-acetylglycosamine deacetylase	-
ACE11L_RS23065	8044	8752	7822	11298	11350	11393	10137	10142	10086	4455	4406	4250	1661.73932	1791.465161	1637.526405	2440.998299	2445.375828	2492.350676	2300.698086	2291.850042	2255.627801	938.3323108	902.518509	905.1180384	11627.39383	11572.5212	11780.48381	7725.246231	8363.996066	7623.256878	0.560823318	1.41E-74	1.37E-73	10644.96113	10529.92273	10381.06596	7625.676289	8253.0987	7511.689968	0.431918464	3.49E-39	1.92E-38	4493.607309	4328.543456	4329.666426	7912.743089	8481.944764	7761.640743	-0.877199251	3.16E-83	3.98E-82	10313.18243	10294.28296	10125.7044	11069.00667	11083.44426	11271.06541	-0.121069812	1.14E-07	9.74E-07	4361.254715	4189.351746	4209.794394	11429.24731	11482.70063	11677.9259	-1.438698428	3.55E-291	1.38E-289	4295.716764	4098.801378	4122.696808	10539.18583	10488.87891	10301.82914	-1.32366504	1.05E-226	2.69E-225	flgG	NZ_CP169744.1	4981712	4982497	-	786	protein_coding	flagellar basal-body rod protein FlgG&&sp|P0A1J4|FLGG_SALTI Flagellar basal-body rod protein FlgG OS=Salmonella typhi OX=90370 GN=flgG PE=3 SV=1 && PF06429:Flagellar basal body rod FlgEFG protein C-terminal|PF00460:Flagella basal body rod protein	-
ACE11L_RS04330	25778	25878	26284	1478	1486	1490	1159	1139	1078	5099	5634	4963	221.0767975	219.9048852	228.436275	13.25694491	13.29142895	13.53195143	10.92035437	10.6853666	10.00853119	44.58585363	47.91059653	43.87970271	1521.091174	1515.133613	1540.67593	24756.51384	24730.74614	25616.17026	-4.03645149	0	0	1217.077039	1182.565765	1109.536893	24437.42956	24402.84371	25241.27578	-4.400186297	0	0	5143.188253	5534.955477	5056.03164	25357.37088	25079.49801	26081.17684	-2.281769155	0	0	1179.143577	1156.102178	1082.243639	1448.043181	1451.10116	1474.053144	-0.355855788	2.50E-11	2.93E-10	4991.703208	5356.969527	4916.049312	1495.169723	1503.373845	1527.263196	1.754085055	5.31E-254	1.75E-252	4916.691309	5241.18179	4814.339826	1204.983365	1177.956328	1101.067997	2.103701368	1.76E-307	6.26E-306	ACE11L_RS04330	NZ_CP169744.1	929211	948143	-	18933	protein_coding	BapA/Bap/LapF family large adhesin&&-- && PF17936:Bacterial Ig domain	-
ACE11L_RS14420	14378	14544	14531	4079	4073	3912	2445	2487	2502	12718	13431	11661	1848.453411	1852.695809	1893.150752	548.4522307	546.1140615	532.5851982	345.3410806	349.7498786	348.2210139	1667.043678	1712.139588	1545.508084	4197.923476	4152.852762	4045.049825	13808.25339	13899.21833	14161.79311	-1.755988894	0	0	2567.517999	2582.125599	2575.196018	13630.28017	13714.93002	13954.53425	-2.418533836	0	0	12828.21498	13194.88587	11879.58593	14143.38888	14095.22448	14418.87006	-0.170442685	7.96E-05	0.000163059	2487.49443	2524.342509	2511.849336	3996.324854	3977.345239	3870.131476	-0.654644984	6.23E-77	4.84E-75	12450.37878	12770.58177	11550.68528	4126.385182	4120.620235	4009.834646	1.585038848	2.41E-260	8.25E-259	12263.28301	12494.55318	11311.71	2542.00546	2572.060921	2555.540008	2.233598381	0	0	ACE11L_RS14420	NZ_CP169744.1	3120442	3121704	-	1263	protein_coding	cyclopropane-fatty-acyl-phospholipid synthase family protein&&sp|O53732|UFAA1_MYCTU Tuberculostearic acid methyltransferase UfaA1 OS=Mycobacterium tuberculosis (strain ATCC 25618 / H37Rv) OX=83332 GN=ufaA1 PE=1 SV=3 && PF02353:Mycolic acid cyclopropane synthetase	-
ACE11L_RS02445	4155	4181	4049	11283	11850	11422	15371	15445	15663	2245	2344	2187	1118.837711	1115.543369	1104.901367	3177.574403	3327.923525	3257.005113	4547.341193	4549.416918	4565.923772	616.3544588	625.8560657	607.1140829	11611.9565	12082.3239	11810.47012	3990.352821	3995.643002	3946.122104	1.57315432	0	0	16141.23483	16035.75789	16121.22112	3938.921554	3942.665181	3888.370325	2.03683135	0	0	2264.455311	2302.792978	2227.995405	4087.201334	4051.98938	4017.75548	-0.839109232	3.57E-76	4.07E-75	15638.15006	15676.90794	15724.65873	11054.31069	11571.70171	11299.75504	0.471492006	1.96E-95	2.23E-93	2197.75911	2228.742735	2166.310668	11414.07306	11988.54647	11707.65116	-2.412844048	0	0	2164.73269	2180.569775	2121.491275	15980.84496	15973.25329	15998.17072	-2.89039876	0	0	rplD	NZ_CP169744.1	554021	554623	+	603	protein_coding	50S ribosomal protein L4&&sp|A5VXP8|RL4_PSEP1 50S ribosomal protein L4 OS=Pseudomonas putida (strain ATCC 700007 / DSM 6899 / BCRC 17059 / F1) OX=351746 GN=rplD PE=3 SV=1 && PF00573:Ribosomal protein L4/L1 family	-
ACE11L_RS14390	8260	8064	8132	8214	7999	7979	6569	6327	6404	10628	10942	10403	2497.57847	2416.016173	2491.81692	2597.579602	2522.514728	2554.863937	2182.215855	2092.708251	2096.274051	3276.489412	3280.625039	3242.822286	8453.479635	8155.823532	8250.371307	7932.686955	7706.497289	7925.380329	0.077199881	0.003393918	0.006497257	6898.170035	6569.002278	6591.349041	7830.44333	7604.317632	7809.39182	-0.212688786	9.37E-13	2.98E-12	10720.10291	10749.64197	10598.00467	8125.218537	7815.173969	8069.248596	0.417544513	3.11E-29	1.64E-28	6683.170108	6422.000424	6429.20989	8047.514672	7811.142785	7893.60405	-0.282074774	4.61E-25	1.00E-23	10404.35805	10403.96886	10304.58614	8309.420909	8092.521793	8178.545666	0.340006273	2.67E-20	1.19E-19	10248.00848	10179.09321	10091.39174	6829.625303	6543.397445	6541.038454	0.615920469	4.55E-54	3.78E-53	ACE11L_RS14390	NZ_CP169744.1	3116925	3117461	+	537	protein_coding	chalcone isomerase family protein&&-- && PF16036:Chalcone isomerase-like	-
ACE11L_RS05645	10911	11475	11082	6592	6605	6441	5839	5756	5956	9352	10108	9145	1929.901994	2011.099772	1986.408252	1219.447113	1218.435209	1206.435796	1134.667262	1113.687235	1140.467802	1686.527107	1772.78767	1667.55384	6784.190133	6734.493615	6660.062864	10478.6377	10966.27683	10800.42607	-0.676248693	1.49E-146	2.38E-145	6131.590019	5976.162022	6130.242799	10343.57956	10820.8761	10642.36106	-0.802396916	9.18E-175	1.39E-173	9433.045018	9930.303508	9316.423403	10732.96119	11120.92278	10996.48462	-0.195827701	8.84E-07	2.07E-06	5940.482609	5842.426812	5979.4463	6458.390153	6449.880997	6372.064631	-0.118305205	1.22E-05	8.10E-05	9155.20855	9610.977632	9058.486996	6668.578358	6682.223583	6602.082044	0.479819769	1.26E-32	7.65E-32	9017.630344	9403.242018	8871.073485	6070.662528	5952.867977	6083.451754	0.591980936	4.98E-46	3.68E-45	ACE11L_RS05645	NZ_CP169744.1	1228273	1229190	-	918	protein_coding	"glutamate/aspartate ABC transporter substrate-binding protein&&sp|P37902|GLTI_ECOLI Glutamate/aspartate import solute-binding protein OS=Escherichia coli (strain K12) OX=83333 GN=gltI PE=1 SV=2 && PF00497:Bacterial extracellular solute-binding proteins, family 3"	-
ACE11L_RS12200	5464	5631	5610	8035	8260	8250	6636	6503	6668	12898	13027	12239	690.9697697	705.5764994	718.9370805	1062.696646	1089.39988	1104.79709	921.9642565	899.5677307	912.8545579	1662.987013	1633.479016	1595.584274	8269.26088	8421.940539	8530.588204	5247.482025	5381.3599	5467.459868	0.647974545	7.01E-120	9.31E-119	6968.527379	6751.734125	6863.072362	5179.847743	5310.009001	5387.443201	0.374518853	1.72E-35	8.93E-35	13009.77488	12797.98811	12468.42056	5374.841899	5457.247597	5566.709865	1.222882364	8.35E-220	3.33E-218	6751.334577	6600.643078	6694.249149	7872.142731	8066.013177	8161.703649	-0.265677479	7.80E-24	1.62E-22	12626.59109	12386.44693	12123.21731	8128.34149	8356.573323	8456.323066	0.57431703	1.96E-50	1.66E-49	12436.84732	12118.72119	11872.39676	6899.28353	6725.417036	6810.687759	0.833983368	1.25E-98	1.59E-97	clpX	NZ_CP169744.1	2632137	2633420	+	1284	protein_coding	"ATP-dependent Clp protease ATP-binding subunit ClpX&&sp|A5W634|CLPX_PSEP1 ATP-dependent Clp protease ATP-binding subunit ClpX OS=Pseudomonas putida (strain ATCC 700007 / DSM 6899 / BCRC 17059 / F1) OX=351746 GN=clpX PE=3 SV=1 && PF06689:ClpX C4-type zinc finger|PF10431:C-terminal, D2-small domain, of ClpB protein|PF07724:AAA domain (Cdc48 subfamily)"	-
ACE11L_RS04050	5651	5685	5812	8105	8121	7630	8620	8507	8237	10087	10916	9807	608.064218	606.1286787	633.7666937	912.1205319	911.3654706	869.4185354	1019.038886	1001.318709	959.5129646	1106.634715	1164.684934	1087.891971	8341.301734	8280.21539	7889.501576	5427.071911	5432.965909	5664.327407	0.568922826	3.61E-79	3.66E-78	9051.944848	8832.385392	8477.973462	5357.122913	5360.930771	5581.42957	0.693644689	6.26E-105	6.46E-104	10174.41457	10724.09904	9990.83262	5558.790551	5509.581351	5767.151112	0.875684858	6.75E-95	9.71E-94	8769.816765	8634.733302	8269.42565	7940.723937	7930.277605	7548.339254	0.132530219	5.93E-06	4.12E-05	9874.742157	10379.24731	9714.224381	8199.15467	8215.948179	7820.817575	0.306320476	3.81E-13	1.34E-12	9726.351291	10154.906	9513.244141	8961.998799	8797.958284	8413.262608	0.167530386	0.00011524	0.000241301	mqo	NZ_CP169744.1	870399	871907	-	1509	protein_coding	malate dehydrogenase (quinone)&&sp|Q88PU7|MQO1_PSEPK Probable malate:quinone oxidoreductase 1 OS=Pseudomonas putida (strain ATCC 47054 / DSM 6125 / NCIMB 11950 / KT2440) OX=160488 GN=mqo1 PE=3 SV=1 && PF06039:Malate:quinone oxidoreductase (Mqo)	-
ACE11L_RS05045	6228	6326	6149	5732	5833	5643	4741	4584	4844	14663	15691	15187	3272.679716	3293.777904	3274.455252	3150.185693	3196.72882	3140.112209	2737.059299	2634.943258	2755.603172	7855.898507	8175.725723	8227.205584	5899.116785	5947.358253	5834.922332	5981.207549	6045.548345	5992.764835	-0.027317729	0.320284651	0.411316747	4978.569666	4759.334035	4985.711236	5904.116351	5965.391039	5905.060293	-0.271695249	3.45E-18	1.29E-17	14790.07048	15415.15555	15471.68094	6126.37543	6130.802397	6101.550617	1.315000312	1.69E-266	9.17E-265	4823.399221	4652.829136	4863.068818	5615.82105	5696.011485	5582.605296	-0.236564271	2.16E-15	3.10E-14	14354.4507	14919.45489	15043.32881	5798.587856	5901.197602	5784.124977	1.341834867	1.01E-262	3.51E-261	14138.74184	14596.97967	14732.09328	4929.09934	4740.782976	4947.656194	1.572241336	0	0	hpf	NZ_CP169744.1	1096701	1097009	-	309	protein_coding	ribosome hibernation-promoting factor%2C HPF/YfiA family&&sp|P0A147|HPF_PSEPK Ribosome hibernation promoting factor OS=Pseudomonas putida (strain ATCC 47054 / DSM 6125 / NCIMB 11950 / KT2440) OX=160488 GN=hpf PE=3 SV=1 && PF02482:Sigma 54 modulation protein / S30EA ribosomal protein	-
ACE11L_RS22030	8755	8819	8850	7702	7717	7566	8504	8415	8700	6083	6142	5888	1218.144124	1215.827859	1247.858842	1120.781905	1119.824445	1114.779766	1299.945444	1280.761907	1310.446869	862.9357655	847.3700824	844.5702542	7926.552246	7868.294811	7823.324891	8408.071948	8428.025743	8625.137225	-0.108368347	1.62E-05	3.90E-05	8930.132133	8736.866472	8954.518528	8299.701133	8316.279415	8498.907724	0.08407553	0.001585669	0.00300063	6135.715659	6034.024945	5998.370803	8612.14144	8546.877385	8781.708076	-0.513793925	1.46E-41	9.86E-41	8651.800669	8541.351915	8734.248289	7545.892136	7535.76558	7485.024219	0.200290547	4.04E-16	6.06E-15	5954.997178	5839.990564	5832.29868	7791.473075	7807.224738	7755.217008	-0.405863559	3.60E-26	1.90E-25	5865.509557	5713.762611	5711.632661	8841.396495	8702.81168	8886.170291	-0.612205778	5.60E-54	4.64E-53	sucC	NZ_CP169744.1	4731723	4732889	-	1167	protein_coding	ADP-forming succinate--CoA ligase subunit beta&&sp|A5W114|SUCC_PSEP1 Succinate--CoA ligase [ADP-forming] subunit beta OS=Pseudomonas putida (strain ATCC 700007 / DSM 6899 / BCRC 17059 / F1) OX=351746 GN=sucC PE=3 SV=1 && PF08442:ATP-grasp domain|PF00549:CoA-ligase	-
ACE11L_RS13045	7388	7780	7457	7720	7762	7880	9696	9985	9819	5783	5844	6026	6151.84884	6419.017938	6292.490636	6723.12431	6740.798211	6948.406258	8870.145139	9094.913975	8851.230887	4909.644988	4825.138307	5172.891296	7945.077037	7914.177054	8148.004248	7095.241068	7435.08791	7267.530879	0.13924936	3.47E-07	9.45E-07	10181.86279	10366.91761	10106.25488	7003.791201	7336.506843	7161.170045	0.511668804	5.84E-76	4.71E-75	5833.11584	5741.263722	6138.957619	7267.447283	7539.937187	7399.457302	-0.326253817	7.14E-15	2.45E-14	9864.51779	10134.92559	9857.653328	7563.527303	7579.708751	7795.663607	0.380297022	3.88E-51	1.74E-49	5661.309992	5556.643578	5968.993181	7809.682178	7852.750864	8077.069789	-0.46604735	8.80E-28	4.80E-27	5576.235701	5436.540003	5845.499051	10080.68914	10326.50917	10029.11564	-0.852417901	6.95E-89	8.27E-88	rpmI	NZ_CP169744.1	2815176	2815370	+	195	protein_coding	50S ribosomal protein L35&&sp|Q1IC13|RL35_PSEE4 50S ribosomal protein L35 OS=Pseudomonas entomophila (strain L48) OX=384676 GN=rpmI PE=3 SV=1 && PF01632:Ribosomal protein L35	-
ACE11L_RS23070	6358	6410	6454	10841	10605	10247	9729	9430	9622	4520	4351	4241	1393.207154	1391.757035	1433.190099	2484.503363	2423.621321	2377.782492	2342.193256	2260.365253	2282.538783	1009.838062	945.3770296	958.0516003	11157.06997	10812.91518	10595.50756	6106.056133	6125.824358	6290.015327	0.814160585	1.49E-194	2.91E-193	10216.51641	9790.689344	9903.491641	6027.355774	6044.602682	6197.960503	0.711193911	1.55E-137	1.93E-136	4559.170603	4274.510345	4320.49772	6254.254172	6212.210459	6404.197054	-0.520645284	7.82E-34	4.49E-33	9898.091335	9571.592223	9659.877821	10621.26936	10355.94065	10137.33058	-0.095136903	0.000186989	0.000994091	4424.886938	4137.056161	4200.879535	10966.93841	10728.99033	10503.26575	-1.335139808	1.32E-216	3.67E-215	4358.392767	4047.636132	4113.966392	10114.99841	9752.526933	9827.900063	-1.24607355	2.68E-176	5.43E-175	flgF	NZ_CP169744.1	4982545	4983285	-	741	protein_coding	flagellar basal-body rod protein FlgF&&sp|P0ABX7|FLGG_ECO57 Flagellar basal-body rod protein FlgG OS=Escherichia coli O157:H7 OX=83334 GN=flgG PE=3 SV=1 && PF06429:Flagellar basal body rod FlgEFG protein C-terminal|PF00460:Flagella basal body rod protein	-
ACE11L_RS02420	5157	5519	5305	8906	8945	8955	12023	11882	11486	4199	4306	4588	1777.827438	1885.224567	1853.350362	3211.073423	3216.116242	3269.175832	4553.702673	4480.781625	4286.658888	1475.898449	1471.930447	1630.577098	9165.654934	9120.370233	9259.565742	4952.647291	5274.325216	5170.209376	0.839141121	2.24E-190	4.26E-189	12625.46785	12336.47622	11822.02297	4888.813106	5204.393479	5094.542991	1.276123365	0	0	4235.388797	4230.301435	4674.00225	5072.851331	5348.703514	5264.063429	-0.255624291	1.85E-07	4.52E-07	12231.96136	12060.4092	11531.21562	8725.488881	8734.925892	8859.158324	0.444748258	1.89E-65	1.10E-63	4110.641649	4094.268865	4544.596866	9009.459777	9049.582128	9178.954309	-1.095300362	8.30E-121	1.40E-119	4048.86974	4005.773657	4450.57246	12500.01294	12288.39078	11731.78758	-1.54626015	3.02E-219	7.59E-218	rpsG	NZ_CP169744.1	548970	549440	+	471	protein_coding	30S ribosomal protein S7&&sp|Q1IFX0|RS7_PSEE4 30S ribosomal protein S7 OS=Pseudomonas entomophila (strain L48) OX=384676 GN=rpsG PE=3 SV=1 && PF00177:Ribosomal protein S7p/S5e	-
ACE11L_RS05710	5308	5302	5043	8408	8472	8055	7971	7789	7926	8781	9246	8451	1429.31181	1414.640264	1376.146602	2367.902649	2379.254692	2296.898633	2358.132629	2294.296431	2310.509597	2410.783297	2468.713815	2346.00874	8653.135716	8638.096882	8328.956119	5097.663724	5066.945514	4914.86633	0.764664114	7.87E-158	1.30E-156	8370.42371	8086.922513	8157.875156	5031.960435	4999.763404	4842.93691	0.726619029	1.40E-130	1.67E-129	8857.096696	9083.457285	8609.414344	5221.387409	5138.399353	5004.085178	0.789194842	5.55E-83	6.98E-82	8109.537057	7905.952473	7957.201373	8237.582586	8273.034339	7968.790654	-0.03021945	0.245421401	0.434972322	8596.223939	8791.363196	8371.052335	8505.67458	8571.05196	8256.446339	0.024061409	0.544337698	0.621597824	8467.045771	8601.343065	8197.861348	8287.249702	8055.40109	8095.607555	0.048121966	0.232153758	0.301863839	ACE11L_RS05710	NZ_CP169744.1	1245812	1246414	+	603	protein_coding	peroxiredoxin&&sp|P21762|AHPC_HELPY Alkyl hydroperoxide reductase C OS=Helicobacter pylori (strain ATCC 700392 / 26695) OX=85962 GN=ahpC PE=1 SV=3 && PF10417:C-terminal domain of 1-Cys peroxiredoxin|PF00578:AhpC/TSA family	-
ACE11L_RS09085	11086	10973	10368	3838	3730	3856	2544	2613	2644	12237	12787	12360	5769.43999	5658.409691	5468.062132	2089.00187	2024.540818	2125.08364	1454.572068	1487.544455	1489.628174	6493.096762	6598.545894	6631.361643	3949.897107	3803.128113	3987.145226	10646.7031	10486.53209	10104.56754	-1.411936249	0	0	2671.478851	2712.94499	2721.350229	10509.47878	10347.49223	9956.686472	-1.926540697	0	0	12343.04661	12562.20726	12591.68871	10905.10565	10634.41269	10287.99428	0.236487893	4.37E-10	1.23E-09	2588.215064	2652.234409	2654.408331	3760.209558	3642.400624	3814.730821	-0.506680195	7.08E-45	2.69E-43	11979.50032	12158.24802	12243.07264	3882.585518	3773.609987	3952.43415	1.648007724	0	0	11799.48059	11895.45466	11989.77237	2644.933288	2702.3704	2700.57865	2.148601778	0	0	ACE11L_RS09085	NZ_CP169744.1	1945575	1945886	+	312	protein_coding	"DUF485 domain-containing protein&&sp|P0AF54|YJCH_ECOLI Inner membrane protein YjcH OS=Escherichia coli (strain K12) OX=83333 GN=yjcH PE=1 SV=1 && PF04341:Protein of unknown function, DUF485"	-
ACE11L_RS23575	5706	5663	5582	9499	6867	9466	10262	9866	10182	5120	4918	5404	2833.331532	2786.264956	2808.892546	4933.084872	3556.244354	4977.512326	5598.31058	5358.935084	5473.389579	2592.111729	2421.446858	2766.345525	9775.943883	7001.630228	9787.945205	5479.892466	5411.941239	5440.171298	0.701844594	3.22E-06	8.18E-06	10776.22483	10243.36597	10479.87444	5409.262669	5340.184865	5360.554002	0.967344584	1.29E-247	2.53E-246	5164.370241	4831.542605	5505.298203	5612.893096	5488.260192	5538.92593	-0.102400374	0.037042125	0.056410948	10440.35495	10014.1388	10222.08231	9306.46967	6705.727904	9364.689302	0.273627958	0.068656845	0.172117185	5012.261311	4676.176098	5352.877389	9609.348577	6947.286805	9702.733835	-0.803911465	4.14E-07	1.07E-06	4936.940479	4575.103309	5242.130248	10669.14521	10203.4391	10399.88344	-1.083910218	2.46E-103	3.23E-102	ACE11L_RS23575	NZ_CP169744.1	5079955	5080281	+	327	protein_coding	Arc family DNA-binding protein&&sp|G8Q5R9|AMRZ_PSEF3 Transcription factor AmrZ OS=Pseudomonas fluorescens (strain F113) OX=1114970 GN=amrZ PE=4 SV=1 && PF03869:Arc-like DNA binding domain	Arc
ACE11L_RS28600	4957	5235	5208	8917	8566	8436	12806	12606	12635	2939	2912	2844	520.9593241	545.1447148	554.6710994	980.1188354	938.9055058	938.8618323	1478.623977	1449.218792	1437.532869	314.9217174	303.4569283	308.134229	9176.97564	8733.939789	8722.914193	4760.572547	5002.915837	5075.673973	0.843885915	1.54E-160	2.58E-159	13447.70368	13088.1686	13004.63697	4699.213994	4936.582689	5001.391122	1.433705712	0	0	2964.469558	2860.807659	2897.310898	4876.114805	5073.466732	5167.811939	-0.793414751	1.77E-69	1.83E-68	13028.57001	12795.28012	12684.73875	8736.265928	8364.826741	8345.712968	0.597668322	3.52E-125	6.15E-123	2877.155467	2768.813501	2817.095354	9020.587563	8666.150979	8646.974713	-1.637728405	0	0	2833.919544	2708.96723	2758.8117	13314.07849	13037.15318	12905.3749	-2.241535651	0	0	atpA	NZ_CP169744.1	6180792	6182336	-	1545	protein_coding	"F0F1 ATP synthase subunit alpha&&sp|Q88BX2|ATPA_PSEPK ATP synthase subunit alpha OS=Pseudomonas putida (strain ATCC 47054 / DSM 6125 / NCIMB 11950 / KT2440) OX=160488 GN=atpA PE=3 SV=1 && PF00006:ATP synthase alpha/beta family, nucleotide-binding domain|PF02874:ATP synthase alpha/beta family, beta-barrel domain|PF00306:ATP synthase alpha/beta chain, C terminal domain"	ATP-synt_ab
ACE11L_RS05475	5745	5716	5692	7886	8009	7868	8303	8318	8397	6688	7091	6218	239.1876799	235.8040266	240.1559387	343.384445	347.7650919	346.8912464	379.7896818	378.8257108	378.4692217	283.8985447	292.7366165	266.8854802	8115.916777	8166.019586	8135.59612	5517.347041	5462.59158	5547.376393	0.563092564	1.64E-102	1.95E-101	8719.060101	8636.156306	8642.654262	5446.234495	5390.163639	5466.190143	0.673299568	3.41E-133	4.15E-132	6745.958627	6966.341727	6334.556667	5651.256719	5539.624802	5648.077104	0.251670739	1.65E-08	4.31E-08	8447.307262	8442.895452	8430.055504	7726.162735	7820.907934	7783.792038	0.118048969	1.10E-06	8.42E-06	6547.266337	6742.327106	6159.176833	7977.610578	8102.63871	8064.769682	-0.311953419	7.20E-13	2.50E-12	6448.878501	6596.595682	6031.747942	8632.421813	8602.494065	8576.68643	-0.436082829	5.62E-23	2.60E-22	purL	NZ_CP169744.1	1187499	1191398	+	3900	protein_coding	"phosphoribosylformylglycinamidine synthase&&sp|Q88P16|PUR4_PSEPK Phosphoribosylformylglycinamidine synthase OS=Pseudomonas putida (strain ATCC 47054 / DSM 6125 / NCIMB 11950 / KT2440) OX=160488 GN=purL PE=3 SV=1 && PF13507:CobB/CobQ-like glutamine amidotransferase domain|PF02769:AIR synthase related protein, C-terminal domain|PF18072:Formylglycinamide ribonucleotide amidotransferase linker domain|PF18076:Formylglycinamide ribonucleotide amidotransferase N-terminal"	-
ACE11L_RS03665	17251	17306	16197	5207	5042	5059	3932	3689	4043	2527	2819	2592	5728.208222	5693.921088	5450.279437	1808.286212	1746.088619	1778.891324	1434.423464	1339.93871	1453.335571	855.5155183	928.1547407	887.2887483	5358.81038	5140.850387	5231.060088	16567.4071	16538.7701	15785.46301	-1.636061487	0	0	4129.030991	3830.101059	4161.277978	16353.87142	16319.48424	15554.44163	-1.992445659	0	0	2548.89914	2769.442579	2640.587147	16969.50908	16771.9991	16072.0142	-2.645760634	0	0	4000.338691	3744.390637	4058.915613	5101.462004	4923.588189	5004.855607	-0.348555355	5.04E-24	1.06E-22	2473.825065	2680.386421	2567.47931	5267.489003	5100.949479	5185.519805	-1.010159422	4.66E-103	6.68E-102	2436.650115	2622.451449	2514.36003	4088.002236	3815.171989	4129.515688	-0.667823631	5.57E-38	3.59E-37	ACE11L_RS03665	NZ_CP169744.1	795440	795928	-	489	protein_coding	DUF3015 domain-containing protein&&-- && PF11220:Protein of unknown function (DUF3015)	-
ACE11L_RS14395	7685	7326	7414	6410	6246	6259	4966	4935	4998	9522	10411	9273	2323.715562	2194.90755	2271.806523	2027.086103	1969.699586	2004.122494	1649.700706	1632.29259	1636.036494	2935.522411	3121.420881	2890.578781	6596.883913	6368.45528	6471.872918	7380.472064	7001.215171	7225.623433	-0.152697178	1.15E-07	3.23E-07	5214.844329	5123.759482	5144.216506	7285.345883	6908.386778	7119.875917	-0.461109255	6.59E-51	4.22E-50	9604.518249	10227.97683	9446.822768	7559.601024	7099.945994	7356.789116	0.411387574	6.56E-21	2.73E-20	5052.309751	5009.099429	5017.675052	6280.079017	6099.312144	6192.012502	-0.300532072	1.39E-26	3.18E-25	9321.631289	9899.078762	9185.276098	6484.464089	6319.026268	6415.530432	0.563726548	1.85E-40	1.33E-39	9181.552195	9685.116012	8995.239413	5163.026222	5103.787955	5104.951623	0.85808229	2.05E-87	2.42E-86	ACE11L_RS14395	NZ_CP169744.1	3117464	3118000	+	537	protein_coding	DUF3833 domain-containing protein&&-- && PF12915:Protein of unknown function (DUF3833)	-
ACE11L_RS02555	5392	5367	5341	8027	8692	8531	10599	10867	11017	3505	3937	3760	2244.908564	2214.066149	2253.466038	3495.240857	3774.221725	3761.221687	4848.116148	4949.145226	4965.577487	1487.835525	1625.3054	1613.84594	8261.02764	8862.410069	8821.145209	5178.335116	5129.063858	5205.29468	0.74201344	5.48E-129	7.71E-128	11130.11177	11282.65335	11339.30237	5111.592063	5061.058127	5129.11482	1.141313678	0	0	3535.37455	3867.788377	3830.481355	5304.01675	5201.393687	5299.785631	-0.492507166	2.10E-26	1.03E-25	10783.21205	11030.1689	11060.36936	7864.304879	8487.86762	8439.696222	0.407090556	4.05E-45	1.56E-43	3431.245292	3743.413033	3724.429864	8120.248555	8793.624131	8744.350554	-1.235162338	2.16E-139	4.15E-138	3379.682886	3662.501368	3647.374118	11019.51569	11238.67552	11252.75151	-1.648362794	2.16E-301	7.51E-300	rpsK	NZ_CP169744.1	564190	564579	+	390	protein_coding	30S ribosomal protein S11&&sp|Q1IFU3|RS11_PSEE4 30S ribosomal protein S11 OS=Pseudomonas entomophila (strain L48) OX=384676 GN=rpsK PE=3 SV=1 && PF00411:Ribosomal protein S11	-
ACE11L_RS11310	4368	4555	4123	7565	7521	7423	8116	7726	7932	7974	8843	8432	484.4566628	500.5770197	463.4098965	877.5185544	869.9750776	871.8303439	988.9485369	937.3434843	952.385226	901.7095379	972.5069614	964.1139289	7785.558003	7668.452155	7675.461363	4194.912424	4353.062395	4018.241896	0.880062729	1.77E-174	3.13E-173	8522.689604	8021.512818	8164.050686	4140.844609	4295.345587	3959.434638	0.995038807	7.20E-178	1.11E-176	8043.103184	8687.541939	8590.058189	4296.725735	4414.449086	4091.184452	0.983869979	1.46E-100	2.23E-99	8257.057177	7842.006523	7963.224992	7411.668918	7344.368657	7343.554689	0.122734209	4.67E-06	3.30E-05	7806.205409	8408.179185	8352.232077	7652.881565	7608.933167	7608.640741	0.103237143	0.013929796	0.023392794	7688.899098	8226.44135	8179.430468	8438.002582	7990.24635	8101.735949	-0.02578314	0.558222615	0.640683463	ACE11L_RS11310	NZ_CP169744.1	2458334	2459797	+	1464	protein_coding	"glyceraldehyde-3-phosphate dehydrogenase&&sp|Q02PG5|GAP2_PSEAB Glyceraldehyde-3-phosphate dehydrogenase-like protein OS=Pseudomonas aeruginosa (strain UCBPP-PA14) OX=208963 GN=gap2 PE=1 SV=1 && PF00044:Glyceraldehyde 3-phosphate dehydrogenase, NAD binding domain|PF02800:Glyceraldehyde 3-phosphate dehydrogenase, C-terminal domain"	-
ACE11L_RS07045	4084	4028	3904	9676	10135	10055	7592	7861	8071	6012	6836	6013	242.3723204	236.862862	234.7938743	600.5763401	627.3067482	631.91633	495.0087058	510.3249962	518.5400141	363.7762885	402.2723027	367.8865811	9958.104328	10333.70065	10396.9775	3922.166286	3849.425977	3804.806297	1.406492008	0	0	7972.432167	8161.676451	8307.117131	3871.613869	3798.386833	3749.122684	1.097875812	8.73E-276	1.88E-274	6064.100369	6715.824573	6125.713934	4017.359868	3903.71041	3873.874388	0.680740107	3.58E-45	2.57E-44	7723.949986	7979.033559	8102.772177	9479.882149	9896.978638	9947.385478	-0.300739696	1.04E-27	2.44E-26	5885.491211	6499.865759	5956.116162	9788.404761	10253.49523	10306.46405	-0.726399024	9.61E-55	8.63E-54	5797.048078	6359.374994	5832.888449	7893.212863	8129.86365	8243.710393	-0.431746203	3.11E-20	1.34E-19	secA	NZ_CP169744.1	1534819	1537554	+	2736	protein_coding	preprotein translocase subunit SecA&&sp|Q88N69|SECA_PSEPK Protein translocase subunit SecA OS=Pseudomonas putida (strain ATCC 47054 / DSM 6125 / NCIMB 11950 / KT2440) OX=160488 GN=secA PE=3 SV=2 && PF01043:SecA preprotein cross-linking domain|PF02810:SEC-C motif|PF07516:SecA Wing and Scaffold domain|PF07517:SecA DEAD-like domain	SEC-C
ACE11L_RS22070	4824	4994	4479	8025	8032	7947	7598	7640	7223	7758	7631	7852	607.1988902	622.8485123	571.3265392	1056.437438	1054.402165	1059.271041	1050.708655	1051.934711	984.2352736	995.6153272	952.4143137	1018.894967	8258.969329	8189.47051	8217.282965	4632.842842	4772.600132	4365.196568	0.840787024	9.95E-157	1.63E-155	7978.732825	7932.223392	7434.308888	4573.130584	4709.320716	4301.311604	0.781117501	4.40E-98	4.26E-97	7825.231314	7496.848642	7999.186065	4745.285015	4839.903125	4444.437342	0.733055958	1.06E-57	9.23E-57	7730.054267	7754.715226	7251.433953	7862.345416	7843.367777	7861.946533	-0.05187181	0.070375639	0.175436926	7594.750635	7255.774665	7777.71896	8118.225321	8125.907619	8145.745382	-0.108232696	0.007954774	0.01380129	7480.621921	7098.945374	7616.803609	7899.450914	7901.30496	7377.56414	-0.062489905	0.173526261	0.233124465	gltA	NZ_CP169744.1	4742550	4743839	+	1290	protein_coding	"citrate synthase&&sp|P14165|CISY_PSEAE Citrate synthase OS=Pseudomonas aeruginosa (strain ATCC 15692 / DSM 22644 / CIP 104116 / JCM 14847 / LMG 12228 / 1C / PRS 101 / PAO1) OX=208964 GN=gltA PE=1 SV=2 && PF00285:Citrate synthase, C-terminal domain"	Citrate_synt
ACE11L_RS02435	2864	2848	2523	9558	9907	10267	12279	12073	12886	2916	3047	2782	1490.499381	1468.6185	1330.625073	5202.365783	5377.245545	5658.255636	7020.711644	6872.990512	7259.96545	1547.264048	1572.360158	1492.592888	9836.664031	10101.23062	10616.18777	2750.510344	2721.739122	2458.895053	1.94567962	3.38E-241	7.89E-240	12894.29591	12534.78181	13262.97997	2715.059285	2685.651862	2422.908948	2.305975897	0	0	2941.270239	2993.434388	2834.148705	2817.267057	2760.120965	2503.531014	0.117861193	0.029473977	0.045672552	12492.41068	12254.27708	12936.72683	9364.27383	9674.333238	10157.11653	0.368227661	1.22E-35	3.73E-34	2854.63945	2897.17539	2755.681883	9669.033972	10022.82953	10523.76593	-1.828371829	0	0	2811.741882	2834.554653	2698.668828	12766.16975	12485.9234	13161.74602	-2.202564759	0	0	rpsJ	NZ_CP169744.1	552981	553292	+	312	protein_coding	30S ribosomal protein S10&&sp|Q4K532|RS10_PSEF5 30S ribosomal protein S10 OS=Pseudomonas fluorescens (strain ATCC BAA-477 / NRRL B-23932 / Pf-5) OX=220664 GN=rpsJ PE=3 SV=1 && PF00338:Ribosomal protein S10p/S20e	Ribosomal_S10
ACE11L_RS09210	4902	5007	4924	8060	7989	7990	8741	8491	8683	6255	6455	6037	287.1398448	290.60827	292.2926297	493.7763309	488.0580661	495.6180904	562.5234413	544.0649553	550.6144391	373.5644988	374.9187765	364.5581285	8294.989756	8145.627478	8261.745425	4707.751992	4785.0238	4798.889909	0.789475574	8.68E-186	1.61E-184	9179.008111	8815.773406	8937.021193	4647.074238	4721.579661	4728.657812	0.933870386	1.57E-223	2.81E-222	6309.206222	6341.522472	6150.163815	4822.01226	4852.501992	4886.003454	0.36877896	1.81E-20	7.43E-20	8892.919761	8618.493061	8717.181367	7896.636019	7801.377636	7904.486322	0.152201461	1.01E-09	1.03E-08	6123.377832	6137.599982	5979.889119	8153.631912	8082.404876	8189.820763	-0.421197154	5.95E-28	3.26E-27	6031.359902	6004.939377	5856.169561	9087.799478	8781.411049	8868.80651	-0.579508899	2.55E-47	1.92E-46	gyrA	NZ_CP169744.1	1974120	1976891	+	2772	protein_coding	"DNA gyrase subunit A&&sp|P48372|GYRA_PSEAE DNA gyrase subunit A OS=Pseudomonas aeruginosa (strain ATCC 15692 / DSM 22644 / CIP 104116 / JCM 14847 / LMG 12228 / 1C / PRS 101 / PAO1) OX=208964 GN=gyrA PE=3 SV=1 && PF00521:DNA gyrase/topoisomerase IV, subunit A|PF03989:DNA gyrase C-terminal domain, beta-propeller"	-
ACE11L_RS26325	9380	9148	8872	7858	7896	7556	5208	4962	4834	5223	6409	5967	1414.166403	1366.57684	1355.497984	1239.038421	1241.548632	1206.340317	862.6368432	818.325707	788.9726776	802.8526245	958.0953641	927.4257944	8087.100435	8050.804177	7812.984784	9008.305525	8742.440129	8646.578244	-0.140314643	1.50E-07	4.17E-07	5468.970855	5151.792208	4975.418686	8892.198358	8626.525013	8520.034952	-0.739585099	4.54E-103	4.61E-102	5268.262845	6296.331142	6078.851662	9226.943085	8865.725628	8803.538311	-0.608215901	1.39E-27	6.98E-27	5298.515744	5036.504837	4853.029452	7698.730252	7710.561749	7475.131245	-0.591520385	5.12E-77	4.04E-75	5113.093911	6093.861856	5910.551329	7949.285305	7988.317549	7744.966919	-0.468304444	6.05E-17	2.45E-16	5036.257836	5962.146626	5788.266319	5414.627581	5131.711415	4937.442206	0.116656021	0.050981226	0.077477238	ACE11L_RS26325	NZ_CP169744.1	5673764	5674840	+	1077	protein_coding	hypothetical protein&&-- && -	-
ACE11L_RS13065	5643	5850	5633	7515	7617	7540	6716	6413	6935	7721	7930	7397	3023.993143	3106.253113	3059.075311	4211.868552	4257.097791	4278.803221	3954.037553	3759.271993	4023.22997	4218.542539	4213.710839	4086.50304	7734.100251	7766.334272	7796.440613	5419.388921	5590.650935	5489.875479	0.49765885	2.71E-76	2.69E-75	7052.536148	6658.291703	7137.883447	5349.538948	5516.525068	5409.530758	0.357240623	6.66E-28	3.05E-27	7787.91067	7790.592285	7535.657071	5550.92109	5669.490044	5589.532383	0.459477035	6.30E-32	3.50E-31	6832.724988	6509.291721	6962.300217	7362.682343	7438.114089	7459.302486	-0.132633929	3.85E-06	2.77E-05	7558.529215	7540.072479	7327.023325	7602.300722	7706.055569	7728.566778	-0.038766065	0.312827101	0.392404099	7444.944812	7377.098259	7175.432539	6982.457533	6632.338836	7083.401261	0.087834894	0.040897897	0.063429816	ihfA	NZ_CP169744.1	2819298	2819600	+	303	protein_coding	integration host factor subunit alpha&&sp|A5W5D5|IHFA_PSEP1 Integration host factor subunit alpha OS=Pseudomonas putida (strain ATCC 700007 / DSM 6899 / BCRC 17059 / F1) OX=351746 GN=ihfA PE=3 SV=1 && PF00216:Bacterial DNA-binding protein	-
ACE11L_RS14120	16138	16021	16200	3032	2818	2846	3643	3456	3601	5343	5037	4738	5671.802711	5579.191246	5769.870756	1114.488711	1032.931003	1059.22084	1406.662554	1328.669287	1370.099686	1914.585244	1755.351706	1716.690157	3120.398132	2873.247995	2942.794428	15498.51115	15310.73823	15788.38678	-2.382523721	0	0	3825.549313	3588.189011	3706.347267	15298.75236	15107.73472	15557.32261	-2.047381567	0	0	5389.302773	4948.45061	4826.814006	15874.67031	15526.64957	16074.99105	-1.646500777	1.97E-293	1.27E-291	3706.315832	3507.892123	3615.175643	2970.545956	2751.819023	2815.540435	0.342991712	4.00E-19	6.68E-18	5230.568786	4789.324726	4693.177844	3067.222327	2850.94717	2917.175205	0.73572152	1.72E-44	1.32E-43	5151.967379	4685.806296	4596.079407	3787.536151	3574.202872	3678.057382	0.386721326	1.78E-13	6.19E-13	pedF	NZ_CP169744.1	3066764	3067225	+	462	protein_coding	"cytochrome c-550 PedF&&sp|Q9I2C5|CY550_PSEAE Cytochrome c550 OS=Pseudomonas aeruginosa (strain ATCC 15692 / DSM 22644 / CIP 104116 / JCM 14847 / LMG 12228 / 1C / PRS 101 / PAO1) OX=208964 GN=exaB PE=1 SV=1 && PF13442:Cytochrome C oxidase, cbb3-type, subunit III"	-
ACE11L_RS09750	5155	5203	5397	10587	10683	10528	7241	7144	7475	4560	4446	4402	942.6035783	942.6803705	1000.074833	2024.642736	2037.288633	2038.574123	1454.649334	1428.938764	1479.684935	850.1261704	806.1032332	829.8047349	10895.66458	10892.4444	10886.06456	4950.726544	4972.334498	5259.871819	1.105800486	0	0	7603.843694	7417.251821	7693.681149	4886.917115	4906.406826	5182.893219	0.60103689	3.83E-79	3.21E-78	4599.517246	4367.840265	4484.515672	5070.883966	5042.454137	5355.353501	-0.201551651	5.76E-06	1.28E-05	7366.849559	7251.267745	7504.425973	10372.41756	10432.10881	10415.32315	-0.496917667	4.98E-92	5.30E-90	4464.04523	4227.384898	4360.356452	10709.98772	10807.90228	10791.29324	-1.307771048	2.24E-235	6.82E-234	4396.962614	4136.012467	4270.143847	7528.286926	7388.340659	7634.956658	-0.816828511	1.04E-79	1.14E-78	htpX	NZ_CP169744.1	2097110	2097997	-	888	protein_coding	protease HtpX&&sp|Q88LQ8|HTPX_PSEPK Protease HtpX OS=Pseudomonas putida (strain ATCC 47054 / DSM 6125 / NCIMB 11950 / KT2440) OX=160488 GN=htpX PE=3 SV=1 && PF01435:Peptidase family M48	Peptidase_M48
ACE11L_RS26435	1871	1758	1785	15678	16125	15654	9488	9055	9392	683	644	628	572.1272675	532.6573859	553.14214	5014.003023	5142.537907	5069.024672	3187.519759	3028.859104	3109.099234	212.9402166	195.2654995	197.9720858	16135.09298	16441.13695	16186.40336	1796.859236	1680.062281	1739.646322	3.224662566	0	0	9963.43999	9401.345918	9666.76299	1773.699694	1657.786508	1714.186473	2.496203753	0	0	688.9189208	632.6786169	639.771886	1840.470204	1703.754444	1771.225866	-1.438402203	2.91E-103	4.59E-102	9652.902722	9190.961567	9428.972406	15360.23071	15746.30296	15486.46169	-0.720708147	6.56E-198	3.21E-195	668.6278272	612.333755	622.0590304	15860.12917	16313.52843	16045.48864	-4.663466452	0	0	658.5801459	599.0985219	609.1890813	9864.436729	9364.701101	9592.978319	-3.948789708	0	0	hslV	NZ_CP169744.1	5700019	5700549	+	531	protein_coding	ATP-dependent protease subunit HslV&&sp|Q88D28|HSLV_PSEPK ATP-dependent protease subunit HslV OS=Pseudomonas putida (strain ATCC 47054 / DSM 6125 / NCIMB 11950 / KT2440) OX=160488 GN=hslV PE=3 SV=3 && PF00227:Proteasome subunit	Proteasome
ACE11L_RS07665	4709	4810	4776	8844	9105	8965	11647	11733	11071	2240	2083	2206	2178.386587	2204.761231	2238.980173	4278.879634	4392.83745	4391.741547	5919.42728	5937.274004	5544.351493	1056.507078	955.4683905	1052.052052	9101.847321	9283.507096	9269.905849	4522.399863	4596.757436	4654.650326	1.005665197	1.14E-300	3.34E-299	12230.62664	12181.7771	11394.88214	4464.111095	4535.8095	4586.529185	1.398062953	0	0	2259.41198	2046.381303	2247.351561	4632.161512	4661.580703	4739.145511	-1.098768339	2.53E-108	4.27E-107	11849.42643	11909.17196	11114.58193	8664.745527	8891.168278	8869.051299	0.40018012	4.24E-46	1.69E-44	2192.864323	1980.576415	2185.130925	8946.739532	9211.452797	9189.204398	-2.104899756	0	0	2159.91146	1937.767424	2139.922155	12109.09513	12134.29465	11307.90705	-2.511097801	0	0	rplS	NZ_CP169744.1	1673147	1673497	+	351	protein_coding	50S ribosomal protein L19&&sp|A5W8C0|RL19_PSEP1 50S ribosomal protein L19 OS=Pseudomonas putida (strain ATCC 700007 / DSM 6899 / BCRC 17059 / F1) OX=351746 GN=rplS PE=3 SV=1 && PF01245:Ribosomal protein L19	-
ACE11L_RS07650	4651	4763	4793	8246	7980	8084	10757	10582	10439	3543	3283	3614	2996.809791	3040.910544	3129.679999	5556.882863	5362.590692	5515.937806	7614.885166	7458.514771	7281.642915	2327.566621	2097.512282	2400.636714	8486.412597	8136.45103	8358.94243	4466.698187	4551.841095	4671.218386	0.867812217	1.42E-192	2.73E-191	11296.02909	10986.75235	10744.39298	4409.127352	4491.488701	4602.854771	1.290328066	0	0	3573.70386	3225.285558	3681.744579	4575.10792	4616.030954	4756.014329	-0.412392698	1.95E-15	6.80E-15	10943.95811	10740.8896	10480.09401	8078.866081	7792.589002	7997.480279	0.430340252	3.00E-62	1.59E-60	3468.445669	3121.57099	3579.811045	8341.792648	8073.299651	8286.171595	-1.280498529	4.59E-141	8.89E-140	3416.324242	3054.100074	3505.747357	11183.78435	10943.92789	10662.38295	-1.716912918	1.65E-242	4.50E-241	rpsP	NZ_CP169744.1	1671555	1671806	+	252	protein_coding	30S ribosomal protein S16&&sp|A5W8C3|RS16_PSEP1 30S ribosomal protein S16 OS=Pseudomonas putida (strain ATCC 700007 / DSM 6899 / BCRC 17059 / F1) OX=351746 GN=rpsP PE=3 SV=1 && PF00886:Ribosomal protein S16	-
ACE11L_RS27285	2077	2109	2196	10119	9887	9813	14125	13677	14435	744	753	701	579.4645766	583.0116039	620.8724614	2952.58945	2876.827682	2899.161514	4329.504571	4174.005337	4359.782507	211.6320602	208.3081021	201.6201203	10414.02002	10080.83851	10146.74692	1994.696223	2015.501337	2140.203542	2.316904261	0	0	14832.79826	14200.13342	14857.29597	1968.986779	1988.778012	2108.88151	2.855069738	0	0	750.4475506	739.76242	714.140274	2043.108826	2043.923847	2179.054343	-1.507052103	6.30E-129	1.27E-127	14370.49441	13882.36128	14491.8246	9913.90321	9654.80294	9707.975504	0.54600512	1.06E-112	1.53E-110	728.3442217	715.9740955	694.36844	10236.55103	10002.5957	10058.41191	-3.824290723	0	0	717.3991633	700.4987376	680.0024618	14685.40987	14144.78376	14743.89289	-4.376396629	0	0	ACE11L_RS27285	NZ_CP169744.1	5895947	5896528	-	582	protein_coding	alpha/beta hydrolase&&-- && PF06821:Serine hydrolase	-
ACE11L_RS08335	4033	4238	4488	7932	8351	8510	11764	12493	12141	2047	2218	1982	757.9278401	789.1704475	854.7363068	1559.040565	1636.805368	1693.594421	2428.924436	2568.254958	2470.084085	392.2253047	413.3157641	383.9978068	8163.257909	8514.72463	8799.430984	3873.187226	4050.116011	4373.967894	1.050922908	2.16E-70	2.02E-69	12353.48946	12970.84644	12496.18499	3823.266096	3996.415938	4309.954561	1.640739909	0	0	2064.73943	2179.008031	2019.152672	3967.192053	4107.230566	4453.367892	-1.000033239	8.22E-75	9.16E-74	11968.45991	12680.58342	12188.79408	7771.230385	8154.876034	8418.920976	0.597590114	6.18E-88	5.81E-86	2003.925567	2108.938305	1963.249997	8024.144953	8448.637266	8722.825368	-2.051742283	0	0	1973.811945	2063.354847	1922.631782	12230.73711	12920.28833	12400.80385	-2.655337406	0	0	tsf	NZ_CP169744.1	1789218	1790081	+	864	protein_coding	translation elongation factor Ts&&sp|Q88MH9|EFTS_PSEPK Elongation factor Ts OS=Pseudomonas putida (strain ATCC 47054 / DSM 6125 / NCIMB 11950 / KT2440) OX=160488 GN=tsf PE=3 SV=1 && PF00889:Elongation factor TS	-
ACE11L_RS05730	3476	3505	3357	7035	7315	6628	7379	6984	7316	9128	9064	8976	463.3891489	462.9822463	453.5206842	980.856029	1017.043062	935.6831488	1080.744298	1018.455552	1055.838343	1240.680202	1198.137825	1233.600088	7240.105823	7458.413444	6853.422863	3338.259062	3349.612227	3271.704595	1.113673533	2.91E-231	6.54E-230	7748.75882	7251.131959	7530.029604	3295.232569	3305.200062	3223.822964	1.197352835	3.73E-276	8.05E-275	9207.10382	8904.656806	9144.255491	3419.280828	3396.848309	3331.095369	1.425439037	5.67E-274	3.18E-272	7507.248017	7088.865332	7344.800056	6892.411215	7143.206585	6557.063247	0.091438937	0.00473881	0.018121595	8935.922118	8618.312352	8891.08576	7116.724628	7400.52468	6793.7587	0.311354738	5.55E-13	1.94E-12	8801.639198	8432.032613	8707.135659	7671.762081	7222.868303	7472.554236	0.213807055	3.62E-07	9.26E-07	ACE11L_RS05730	NZ_CP169744.1	1249673	1250890	+	1218	protein_coding	argininosuccinate synthase&&sp|Q1IE03|ASSY_PSEE4 Argininosuccinate synthase OS=Pseudomonas entomophila (strain L48) OX=384676 GN=argG PE=3 SV=1 && PF00764:Arginosuccinate synthase	-
ACE11L_RS02380	4267	4452	4220	7385	7376	7496	10115	9923	10204	4667	4905	4743	1297.462355	1341.335758	1300.361911	2348.538559	2339.117028	2413.69237	3379.071339	3300.554224	3358.924281	1446.865139	1478.876559	1486.793671	7600.310093	7520.609373	7750.944143	4097.914678	4254.628712	4112.777298	0.875585946	2.95E-196	5.83E-195	10621.85872	10302.54617	10502.51805	4045.097057	4198.217026	4052.586508	1.353767554	0	0	4707.444514	4818.771142	4831.907731	4197.373789	4314.627295	4187.435941	0.177076029	2.28E-05	4.85E-05	10290.80007	10071.99466	10244.16891	7235.317245	7202.773995	7415.7734	0.48600405	1.95E-85	1.76E-83	4568.79366	4663.815323	4698.130544	7470.790529	7462.237873	7683.466388	-0.699090136	1.34E-67	1.40E-66	4500.136956	4563.009705	4600.929638	10516.31298	10262.38863	10422.35421	-1.191205143	5.92E-199	1.34E-197	nusG	NZ_CP169744.1	536802	537335	+	534	protein_coding	transcription termination/antitermination protein NusG&&sp|Q9HWC4|NUSG_PSEAE Transcription termination/antitermination protein NusG OS=Pseudomonas aeruginosa (strain ATCC 15692 / DSM 22644 / CIP 104116 / JCM 14847 / LMG 12228 / 1C / PRS 101 / PAO1) OX=208964 GN=nusG PE=3 SV=1 && PF02357:Transcription termination factor nusG|PF00467:KOW motif	KOW
ACE11L_RS23085	6382	6424	6516	8721	8654	8830	8309	8405	8348	2910	2918	2800	1476.15876	1472.285463	1527.344515	2109.685057	2087.623025	2162.804119	2111.467385	2126.599676	2090.337199	686.2579454	669.2407017	667.6667602	8975.261249	8823.665064	9130.314405	6129.105103	6139.203694	6350.440018	0.532445147	8.76E-86	9.36E-85	8725.360759	8726.48398	8592.220767	6050.107668	6057.804622	6257.500873	0.503991692	2.19E-72	1.72E-71	2935.218242	2866.70218	2852.486116	6277.862555	6225.778469	6465.718624	-1.132144373	8.33E-155	2.11E-153	8453.411543	8531.201764	8380.862611	8544.238551	8450.760053	8735.496148	-0.020596984	0.408443863	0.615244513	2848.765706	2774.518474	2773.511601	8822.310658	8755.179847	9050.828202	-1.665055825	0	0	2805.956405	2714.548893	2716.129662	8638.659863	8692.469658	8526.637884	-1.650503881	0	0	flgD	NZ_CP169744.1	4985056	4985757	-	702	protein_coding	flagellar hook assembly protein FlgD&&sp|P23455|YLXG_BACSU FlaA locus uncharacterized protein YlxG OS=Bacillus subtilis (strain 168) OX=224308 GN=ylxG PE=3 SV=1 && PF13860:FlgD Ig-like domain|PF03963:Flagellar hook capping protein - N-terminal region|PF13861:FlgD Tudor-like domain	-
ACE11L_RS08420	4750	4729	4760	6732	6940	6802	7137	7031	7151	7398	7527	7000	473.4628474	467.0590949	480.8160038	701.7969483	721.4573889	717.9746985	781.5690321	766.6217762	771.6435221	751.8388295	743.9350184	719.309493	6928.271841	7076.061422	7033.340723	4561.775186	4519.348423	4639.056857	0.616729377	7.67E-105	9.23E-104	7494.632294	7299.929669	7360.202528	4502.978913	4459.426846	4571.163928	0.711087401	5.72E-127	6.65E-126	7462.111532	7394.67694	7131.215289	4672.4925	4583.080072	4723.268977	0.653530273	6.97E-58	6.07E-57	7261.042025	7136.571041	7179.150519	6595.552566	6777.013493	6729.200996	0.102150921	9.78E-05	0.000556813	7242.326011	7156.888468	6933.779002	6810.204718	7021.140298	6972.110241	0.036295344	0.363997184	0.447169434	7133.493294	7002.196544	6790.324155	7420.160723	7271.475808	7304.02342	-0.071898649	0.077405051	0.113199641	ACE11L_RS08420	NZ_CP169744.1	1809366	1810994	+	1629	protein_coding	CTP synthase&&sp|A5W831|PYRG_PSEP1 CTP synthase OS=Pseudomonas putida (strain ATCC 700007 / DSM 6899 / BCRC 17059 / F1) OX=351746 GN=pyrG PE=3 SV=1 && PF00117:Glutamine amidotransferase class-I|PF06418:CTP synthase N-terminus	CTP_synth_N
ACE11L_RS06425	6091	5856	6202	7931	8020	7739	8696	8573	8910	3219	3159	3302	1974.077751	1880.558924	2036.981488	2688.305846	2710.871563	2656.077344	3096.382012	3039.346647	3126.15854	1063.689224	1015.187053	1103.260779	8162.228754	8177.235245	8002.208741	5849.636349	5596.384936	6044.4182	0.476962188	1.53E-56	1.24E-55	9131.753178	8900.909835	9170.662079	5774.240959	5522.183043	5955.957707	0.657061314	4.84E-97	4.65E-96	3246.896056	3103.465451	3363.896126	5991.610909	5675.304906	6154.141637	-0.875484927	1.46E-73	1.60E-72	8847.137655	8701.724298	8945.074972	7770.250653	7831.649598	7656.172671	0.187927039	5.47E-14	7.34E-13	3151.263508	3003.668217	3270.762609	8023.133336	8113.767319	7932.54354	-1.352712036	1.93E-203	5.10E-202	3103.908477	2938.7457	3203.092909	9041.014102	8866.215631	9100.664057	-1.546703226	7.82E-256	2.29E-254	pal	NZ_CP169744.1	1402269	1402769	+	501	protein_coding	peptidoglycan-associated lipoprotein Pal&&sp|P0A138|PAL_PSEPK Peptidoglycan-associated lipoprotein OS=Pseudomonas putida (strain ATCC 47054 / DSM 6125 / NCIMB 11950 / KT2440) OX=160488 GN=pal PE=3 SV=1 && PF00691:OmpA family	-
ACE11L_RS21265	17586	17708	17432	3553	3583	3371	2151	2106	2139	2560	2811	2509	1982.978279	1978.475264	1991.946965	419.0068933	421.3632116	402.522218	266.4714278	259.7652258	261.1074801	294.3126859	314.2914192	291.66009	3656.587916	3653.24612	3485.650041	16889.1323	16922.94816	16989.08385	-2.234365153	0	0	2258.785773	2186.552678	2201.576452	16671.44993	16698.56853	16740.44739	-2.91442759	0	0	2582.18512	2761.583217	2556.031309	17299.04276	17161.59482	17297.4842	-2.711690618	0	0	2188.384671	2137.621763	2147.420355	3480.986076	3498.852932	3334.921576	-0.672175597	4.53E-69	2.88E-67	2506.130655	2672.779791	2485.264502	3594.274712	3624.89131	3455.304855	-0.477825376	6.33E-22	3.02E-21	2468.470239	2615.009232	2433.846186	2236.341	2178.029875	2184.772213	0.188123227	0.000337284	0.000679366	hydA	NZ_CP169744.1	4550737	4552176	+	1440	protein_coding	dihydropyrimidinase&&sp|Q9I676|HYDA_PSEAE D-hydantoinase/dihydropyrimidinase OS=Pseudomonas aeruginosa (strain ATCC 15692 / DSM 22644 / CIP 104116 / JCM 14847 / LMG 12228 / 1C / PRS 101 / PAO1) OX=208964 GN=dht PE=1 SV=1 && PF01979:Amidohydrolase family	Amidohydro_1
ACE11L_RS09955	6784	6927	6698	4854	4907	4682	5777	5909	5808	7869	8717	7446	336.2446062	340.1926281	336.4296752	251.619521	253.6556056	245.7429757	314.5800703	320.3725033	311.6403874	397.6556534	428.4077546	380.4678594	4995.518645	5003.203659	4841.238057	6515.175339	6619.904107	6527.815721	-0.405968947	1.26E-45	8.87E-45	6066.483223	6135.014139	5977.913059	6431.201883	6532.131478	6432.280671	-0.093457279	0.001148522	0.002204353	7937.193247	8563.756993	7585.575578	6673.302973	6713.257699	6646.314203	0.265939769	1.29E-08	3.37E-08	5877.405041	5997.724119	5830.863686	4755.616779	4791.758676	4631.890483	0.320400704	1.04E-27	2.44E-26	7703.414893	8288.374755	7375.559778	4910.388251	4964.371101	4799.091466	0.671323857	3.24E-44	2.47E-43	7587.653248	8109.226422	7222.964808	6006.202676	6111.100917	5932.284719	0.34473137	7.75E-13	2.62E-12	rne	NZ_CP169744.1	2150292	2153567	-	3276	protein_coding	ribonuclease E&&sp|P44443|RNE_HAEIN Ribonuclease E OS=Haemophilus influenzae (strain ATCC 51907 / DSM 11121 / KW20 / Rd) OX=71421 GN=rne PE=3 SV=1 && PF10150:Ribonuclease E/G family|PF00575:S1 RNA binding domain	S1
ACE11L_RS28215	5007	4975	4908	4131	4115	3931	3248	3069	3070	13218	13580	12976	574.1531056	565.2667438	570.3406771	495.4278245	492.1289184	477.3461093	409.1904581	384.9628074	381.1063131	1545.37543	1544.083162	1533.968423	4251.439539	4195.676189	4064.696028	4808.591233	4754.442462	4783.29644	-0.197358243	3.52E-10	1.13E-09	3410.756017	3186.386596	3159.81286	4746.613772	4691.403797	4713.292555	-0.536551916	4.49E-49	2.82E-48	13332.54802	13341.26649	13219.23566	4925.298937	4821.489397	4870.12692	1.448518364	0	0	3304.450679	3115.081287	3082.085316	4047.270892	4018.358865	3888.928127	-0.331411252	7.37E-20	1.26E-18	12939.85742	12912.25527	12853.24519	4178.989259	4163.111286	4029.309815	1.645495129	0	0	12745.4061	12633.16448	12587.32089	3376.864513	3173.966613	3135.694574	1.970714928	0	0	ACE11L_RS28215	NZ_CP169744.1	6098541	6099956	-	1416	protein_coding	"acetyl-CoA carboxylase biotin carboxylase subunit&&sp|D3DJ42|2OCS_HYDTT 2-oxoglutarate carboxylase small subunit OS=Hydrogenobacter thermophilus (strain DSM 6534 / IAM 12695 / TK-6) OX=608538 GN=cfiB PE=1 SV=1 && PF00289:Biotin carboxylase, N-terminal domain|PF02785:Biotin carboxylase C-terminal domain|PF02786:Carbamoyl-phosphate synthase L chain, ATP binding domain"	CPSase_L_D2
ACE11L_RS00905	10227	10403	10193	5009	4987	4918	4855	4732	4915	5341	5342	5262	59.15667449	59.62444067	59.74990047	30.30271909	30.085261	30.12480448	30.85347467	29.94139216	30.77773521	31.49895911	30.6393939	31.37847231	5155.037679	5084.772091	5085.26458	9821.742069	9941.801996	9934.013981	-0.954450826	2.90E-298	8.42E-297	5098.282162	4912.994907	5058.788341	9695.150598	9809.984664	9788.628975	-0.958924451	8.63E-254	1.74E-252	5387.285441	5248.088775	5360.636408	10060.12227	10082.00084	10114.34468	-0.919569849	8.95E-133	1.85E-131	4939.380556	4803.051368	4934.348315	4907.475163	4869.879869	4865.364672	0.003359624	0.909554655	0.957931055	5228.610871	5079.327514	5212.22073	5067.188864	5045.306436	5040.993556	0.034444266	0.397372767	0.480963058	5150.038886	4969.540845	5104.383672	5047.622294	4893.844904	5020.175515	0.025020236	0.557448802	0.640054737	ACE11L_RS00905	NZ_CP169744.1	194717	222787	+	28071	protein_coding	immunoglobulin-like domain-containing protein&&-- && PF00353:RTX calcium-binding nonapeptide repeat (4 copies)|PF00092:von Willebrand factor type A domain	VWA
ACE11L_RS01345	3566	3604	3344	7397	7235	7236	7357	7313	7429	7216	7512	6968	375.7440225	376.2753317	357.0727236	815.1573192	795.07518	807.4014335	851.6690164	842.9039179	847.4200604	775.2207605	784.8508104	756.9101681	7612.659954	7376.845012	7482.101363	3424.692698	3444.223243	3259.034902	1.149639347	3.87E-296	1.11E-294	7725.656409	7592.715925	7646.335419	3380.552169	3398.55664	3211.338692	1.200690751	1.15E-304	2.72E-303	7278.534308	7379.940636	7098.615448	3507.812264	3492.793525	3318.195684	1.076193244	1.06E-138	2.35E-137	7484.865654	7422.805294	7458.24489	7247.074024	7065.085392	7158.556073	0.058937107	0.020880805	0.065008284	7064.155785	7142.626036	6902.081726	7482.929932	7319.589345	7416.964085	-0.073934696	0.056992925	0.086213422	6958.000488	6988.242386	6759.282673	7648.88923	7563.120834	7587.97231	-0.138980081	0.000439418	0.000877287	ACE11L_RS01345	NZ_CP169744.1	309493	311033	+	1541	protein_coding	phosphoenolpyruvate carboxykinase&&sp|A5VX32|PCKA_PSEP1 Phosphoenolpyruvate carboxykinase (ATP) OS=Pseudomonas putida (strain ATCC 700007 / DSM 6899 / BCRC 17059 / F1) OX=351746 GN=pckA PE=3 SV=1 && PF01293:Phosphoenolpyruvate carboxykinase	-
ACE11L_RS24880	5170	5142	5194	5827	5615	5455	6737	6850	7255	7597	7844	7465	398.6075831	392.8233628	405.8229697	469.8671723	451.5061739	445.3792553	570.6645715	577.71992	605.550087	597.1937699	599.6714718	593.349091	5996.886515	5725.084277	5640.528322	4965.13215	4914.038822	5062.029689	0.216720722	4.74E-12	1.66E-11	7074.58845	7112.006575	7467.245048	4901.137048	4848.884086	4987.946522	0.555171314	2.65E-69	2.01E-68	7662.836078	7706.104147	7604.931734	5085.639206	4983.336378	5153.919971	0.593798564	1.36E-52	1.09E-51	6854.089971	6952.853311	7283.559924	5708.895544	5483.131234	5396.617382	0.346418709	1.76E-28	4.25E-27	7437.138511	7458.301202	7394.380035	5894.691458	5680.648815	5591.423312	0.376754487	9.39E-21	4.29E-20	7325.378285	7297.094419	7241.395688	7004.290709	7084.285206	7410.248904	0.024264634	0.555857912	0.638616473	pnp	NZ_CP169744.1	5355181	5357286	-	2106	protein_coding	"polyribonucleotide nucleotidyltransferase&&sp|Q88DW0|PNP_PSEPK Polyribonucleotide nucleotidyltransferase OS=Pseudomonas putida (strain ATCC 47054 / DSM 6125 / NCIMB 11950 / KT2440) OX=160488 GN=pnp PE=3 SV=1 && PF00575:S1 RNA binding domain|PF03726:Polyribonucleotide nucleotidyltransferase, RNA binding domain|PF00013:KH domain|PF01138:3' exoribonuclease family, domain 1|PF03725:3' exoribonuclease family, domain 2"	RNase_PH
ACE11L_RS08515	4236	4094	4187	6708	6678	6487	7846	7427	7756	6741	6973	6764	644.0181085	616.7372633	645.0966021	1066.621304	1058.881746	1044.398506	1310.538494	1235.171633	1276.549232	1044.923709	1051.193297	1060.159434	6903.57212	6808.924809	6707.627355	4068.143092	3912.499988	4080.615769	0.759677571	7.08E-140	1.07E-138	8239.160009	7711.076326	7982.901805	4015.709195	3860.624552	4020.895665	1.008396163	1.98E-201	3.33E-200	6799.417928	6850.416142	6890.79146	4166.879628	3967.673887	4154.690589	0.741134505	2.37E-72	2.55E-71	7982.36454	7538.517014	7786.532153	6572.039009	6521.166586	6417.572312	0.256495925	6.54E-20	1.12E-18	6599.151073	6630.129306	6700.011595	6785.925914	6756.077076	6649.232452	-0.018859924	0.62445645	0.694987344	6499.983549	6486.822971	6561.393226	8157.290322	7681.019887	7921.969745	-0.281519611	9.43E-12	3.04E-11	recA	NZ_CP169744.1	1830195	1831262	+	1068	protein_coding	recombinase RecA&&sp|A5W7V2|RECA_PSEP1 Protein RecA OS=Pseudomonas putida (strain ATCC 700007 / DSM 6899 / BCRC 17059 / F1) OX=351746 GN=recA PE=3 SV=1 && PF00154:recA bacterial DNA recombination protein	-
ACE11L_RS02465	3406	3590	3337	9235	9558	9300	10733	10598	11152	1514	1637	1451	1660.78644	1734.498061	1648.940631	4709.568507	4860.658306	4802.112296	5749.758799	5652.815611	5886.803619	752.6848081	791.4775785	729.3937122	9504.246948	9745.388338	9616.29943	3271.032902	3430.843907	3252.212759	1.535930194	0	0	11270.82646	11003.36433	11478.2518	3228.872879	3385.3547	3204.616393	1.781300542	0	0	1527.120419	1608.221888	1478.199055	3350.423043	3479.225514	3311.249701	-1.136056088	5.89E-104	9.38E-103	10919.54099	10757.12984	11195.9008	9047.82055	9333.529534	9200.465932	0.253187064	1.90E-24	4.10E-23	1482.141333	1556.506765	1437.273333	9342.281725	9669.749131	9532.582365	-2.672670737	0	0	1459.868728	1522.863789	1407.537193	11158.83215	10960.47513	11390.64036	-2.931933192	0	0	rplV	NZ_CP169744.1	556062	556394	+	333	protein_coding	50S ribosomal protein L22&&sp|A6UZJ3|RL22_PSEA7 50S ribosomal protein L22 OS=Pseudomonas aeruginosa (strain PA7) OX=381754 GN=rplV PE=3 SV=1 && PF00237:Ribosomal protein L22p/L17e	-
ACE11L_RS24995	1555	1557	1520	13871	13510	13349	9575	9108	9696	499	521	500	452.4906136	448.9293684	448.2315633	4221.45365	4100.090563	4113.468072	3061.098569	2899.171861	3054.424741	148.0464015	150.3272438	149.9942606	14275.40979	13774.86885	13803.00872	1493.38114	1487.973249	1481.379501	3.229317505	0	0	10054.79953	9456.373122	9979.656511	1474.133097	1468.244364	1459.699406	2.743983548	0	0	503.3243653	511.8409307	509.3725207	1529.626492	1508.956581	1508.270766	-1.576454742	5.60E-118	1.01E-116	9741.414794	9244.757366	9734.169128	13589.85586	13192.71647	13206.13115	-0.477509136	1.92E-77	1.54E-75	488.4996863	495.3818111	495.2699287	14032.1375	13667.95467	13682.84322	-4.806170764	0	0	481.1588475	484.6744253	485.0231539	9954.888457	9419.513818	9903.48358	-4.334819771	0	0	grpE	NZ_CP169744.1	5380836	5381393	-	558	protein_coding	nucleotide exchange factor GrpE&&sp|Q88DU1|GRPE_PSEPK Protein GrpE OS=Pseudomonas putida (strain ATCC 47054 / DSM 6125 / NCIMB 11950 / KT2440) OX=160488 GN=grpE PE=3 SV=1 && PF01025:GrpE	-
ACE11L_RS02490	3728	3797	3542	8847	8729	8788	10152	10283	10549	2205	2138	2170	1640.449697	1655.532972	1579.484022	4071.534448	4005.995221	4095.031801	4907.925634	4949.696924	5025.230038	989.2674884	932.8579246	984.4013574	9104.934786	8900.135468	9086.885956	3580.273241	3628.66694	3452.004073	1.345415115	0	0	10660.71277	10676.31586	10857.61103	3534.12745	3580.554818	3401.483747	1.614138123	0	0	2224.108668	2100.414414	2210.67674	3667.168851	3679.838239	3514.667797	-0.733116568	5.13E-51	4.00E-50	10328.44313	10437.40009	10590.52703	8667.684722	8523.998671	8693.945657	0.276642093	3.94E-31	1.06E-29	2158.600818	2032.872	2149.471491	8949.774382	8831.056724	9007.77783	-2.079030797	0	0	2126.162843	1988.932671	2105.000488	10554.78095	10634.70143	10774.73683	-2.361669438	0	0	rplN	NZ_CP169744.1	558004	558372	+	369	protein_coding	50S ribosomal protein L14&&sp|Q48D46|RL14_PSE14 50S ribosomal protein L14 OS=Pseudomonas savastanoi pv. phaseolicola (strain 1448A / Race 6) OX=264730 GN=rplN PE=3 SV=1 && PF00238:Ribosomal protein L14p/L23e	-
ACE11L_RS02550	4416	4523	4500	7467	7217	7233	9319	9207	9331	3733	3849	3922	2008.511066	2038.365102	2074.136546	3551.94627	3423.42477	3483.724844	4656.652458	4580.73391	4594.423178	1731.096517	1735.856682	1838.985095	7684.700808	7358.492115	7478.999331	4241.010362	4322.481056	4385.662996	0.798507198	2.24E-160	3.74E-159	9785.971466	9559.159787	9603.978435	4186.348395	4265.169724	4321.478504	1.180432784	0	0	3765.350412	3781.335398	3995.518052	4343.942501	4383.436491	4465.275293	-0.192874881	1.43E-05	3.08E-05	9480.965479	9345.24386	9367.732274	7315.65523	7047.508124	7155.588181	0.389789008	1.02E-53	4.87E-52	3654.447553	3659.740098	3884.897321	7553.743112	7301.378895	7413.889059	-0.991750237	2.27E-115	3.63E-114	3599.531017	3580.636973	3804.521619	9688.731648	9521.899838	9530.672987	-1.387718351	7.75E-231	2.01E-229	rpsM	NZ_CP169744.1	563815	564171	+	357	protein_coding	30S ribosomal protein S13&&sp|Q1IFU4|RS13_PSEE4 30S ribosomal protein S13 OS=Pseudomonas entomophila (strain L48) OX=384676 GN=rpsM PE=3 SV=1 && PF00416:Ribosomal protein S13/S18	-
ACE11L_RS10005	4935	4876	4903	6261	6493	6465	6930	7057	7463	6156	5772	7037	3381.054655	3310.08354	3404.133578	4486.2535	4639.480528	4690.442106	5216.24065	5288.797139	5535.235673	4300.131869	3921.138179	4970.247794	6443.53981	6620.297811	6684.87912	4739.444325	4659.831446	4778.423482	0.478168629	2.13E-60	1.81E-59	7277.259605	7326.924146	7681.330089	4678.358091	4598.047219	4708.490912	0.672315193	3.51E-101	3.50E-100	6209.348282	5670.529467	7168.908856	4854.473787	4725.544181	4865.165503	0.399072032	6.39E-05	0.000131797	7050.444337	7162.961433	7492.378734	6134.099021	6340.511327	6395.807769	0.202016799	1.24E-11	1.46E-10	6026.46106	5488.183903	6970.428976	6333.733176	6568.914115	6626.682257	-0.07939497	0.219019093	0.289297523	5935.899529	5369.560044	6826.215868	7204.947991	7298.365065	7622.699872	-0.287282611	0.005586853	0.009972875	acpP	NZ_CP169744.1	2161643	2161879	+	237	protein_coding	acyl carrier protein&&sp|Q88LL5|ACP_PSEPK Acyl carrier protein OS=Pseudomonas putida (strain ATCC 47054 / DSM 6125 / NCIMB 11950 / KT2440) OX=160488 GN=acpP PE=3 SV=1 && PF00550:Phosphopantetheine attachment site	PP-binding
ACE11L_RS21975	3970	3963	3827	6783	6639	6498	7414	7021	7340	6981	7152	6265	527.9444431	522.1941619	515.7459716	943.3972491	920.7872651	915.077	1083.202487	1021.335545	1056.699293	946.5280375	943.0745224	858.903253	6980.758749	6769.160199	6719.001473	3812.683682	3787.307634	3729.76273	0.853284246	4.28E-176	7.63E-175	7785.512657	7289.547177	7554.731724	3763.542375	3737.09211	3675.177385	1.01778363	3.68E-209	6.33E-208	7041.497783	7026.26936	6382.437684	3905.220048	3840.716076	3797.468566	0.825104796	3.11E-67	3.13E-66	7542.856322	7126.42089	7368.894534	6645.518873	6483.082504	6428.454583	0.172297915	1.78E-09	1.77E-08	6834.100822	6800.327664	6205.732207	6861.797178	6716.621101	6660.507549	-0.028645348	0.534681583	0.612674034	6731.402634	6653.342591	6077.340119	7708.150707	7261.133785	7497.067809	-0.207040271	2.00E-05	4.48E-05	fabB	NZ_CP169744.1	4720490	4721710	+	1221	protein_coding	"beta-ketoacyl-ACP synthase I&&sp|Q02K94|FABB_PSEAB 3-oxoacyl-[acyl-carrier-protein] synthase 1 OS=Pseudomonas aeruginosa (strain UCBPP-PA14) OX=208963 GN=fabB PE=1 SV=1 && PF00109:Beta-ketoacyl synthase, N-terminal domain|PF02801:Beta-ketoacyl synthase, C-terminal domain"	ketoacyl-synt
ACE11L_RS22985	5807	5693	5850	7486	7227	7195	6761	6578	6598	4588	5151	4484	530.0163393	514.859629	541.0943064	714.5988733	687.9460892	695.4220339	677.965694	656.7545025	651.9396336	426.9519191	466.175851	421.9184257	7704.254754	7368.688169	7439.706925	5576.890212	5440.611243	5701.361894	0.429304424	2.17E-48	1.59E-47	7099.791081	6829.602811	6791.024511	5505.01022	5368.474737	5617.922055	0.329337637	4.94E-26	2.18E-25	4627.759895	5060.446515	4568.052765	5712.245042	5517.3345	5804.857881	-0.256702341	9.69E-08	2.42E-07	6878.507094	6676.769209	6623.973588	7334.270129	7057.273273	7117.994879	-0.092134572	0.000899805	0.004109194	4491.456034	4897.719211	4441.580721	7572.963833	7311.495812	7374.938722	-0.686396482	5.52E-49	4.60E-48	4423.961507	4791.857898	4349.687644	7029.24291	6802.982202	6739.189837	-0.600539636	3.21E-36	2.02E-35	fliF	NZ_CP169744.1	4961768	4963546	-	1779	protein_coding	flagellar basal-body MS-ring/collar protein FliF&&sp|Q51463|FLIF_PSEAE Flagellar M-ring protein OS=Pseudomonas aeruginosa (strain ATCC 15692 / DSM 22644 / CIP 104116 / JCM 14847 / LMG 12228 / 1C / PRS 101 / PAO1) OX=208964 GN=fliF PE=3 SV=2 && PF08345:Flagellar M-ring protein C-terminal|PF01514:Secretory protein of YscJ/FliF family	-
ACE11L_RS27305	3354	3548	3480	8780	8618	8158	11106	10959	11418	1199	1218	1122	540.2762868	566.3001579	568.0829541	1479.184803	1447.832287	1391.607515	1965.485606	1931.058953	1991.13418	196.9201509	194.5453822	186.3250133	9035.981397	8786.95927	8435.459221	3221.093468	3390.705901	3391.579383	1.392335132	0	0	11662.51734	11378.17227	11752.03363	3179.57711	3345.748879	3341.943376	1.818087471	0	0	1209.390609	1196.587819	1143.031936	3299.271547	3438.521483	3453.146227	-1.52168796	1.03E-181	3.17E-180	11299.02378	11123.55028	11462.94793	8602.04271	8415.605516	8070.688287	0.433627728	7.11E-59	3.55E-57	1173.769787	1158.109493	1111.38572	8881.996053	8718.758946	8362.022251	-2.914490153	0	0	1156.131179	1133.077639	1088.391957	11546.63094	11333.82213	11662.33246	-3.354230063	0	0	ACE11L_RS27305	NZ_CP169744.1	5899619	5900626	-	1008	protein_coding	sulfate ABC transporter substrate-binding protein&&sp|P0AG78|SUBI_ECOLI Sulfate-binding protein OS=Escherichia coli (strain K12) OX=83333 GN=sbp PE=1 SV=1 && PF13531:Bacterial extracellular solute-binding protein	-
ACE11L_RS12545	4527	4462	4692	8009	7794	7779	7599	7220	7701	4140	4621	4337	444.6835061	434.2904867	467.0659376	822.7992601	798.4722869	809.1788346	820.0801909	775.7994757	818.9271899	414.6283528	450.0878459	439.1929951	8242.502848	7946.804427	8043.569169	4347.611846	4264.18538	4572.784617	0.878207158	3.70E-176	6.63E-175	7979.782935	7496.158755	7926.29278	4291.575903	4207.646984	4505.861586	0.847638	1.16E-131	1.40E-130	4175.877499	4539.763802	4418.297244	4453.131273	4324.318731	4655.793705	-0.03239541	0.499371362	0.573724238	7731.071647	7328.408892	7731.315641	7846.669711	7610.957228	7695.744568	-0.022751954	0.417993251	0.623725237	4052.883169	4393.77994	4295.971361	8102.039452	7885.124998	7973.543894	-0.910941474	1.79E-96	2.46E-95	3991.979215	4298.810978	4207.090837	7900.490589	7466.940027	7865.792806	-0.894434402	6.49E-84	7.55E-83	ACE11L_RS12545	NZ_CP169744.1	2710604	2712256	-	1653	protein_coding	nitrite/sulfite reductase&&sp|Q7TYP6|SIR_MYCBO Sulfite reductase [ferredoxin] OS=Mycobacterium bovis (strain ATCC BAA-935 / AF2122/97) OX=233413 GN=sir PE=3 SV=2 && PF03460:Nitrite/Sulfite reductase ferredoxin-like half domain|PF01077:Nitrite and sulphite reductase 4Fe-4S domain	-
ACE11L_RS22045	5582	5778	5616	6608	6784	6448	6446	6568	6821	5390	5605	5009	320.0442017	328.2523865	326.3073801	396.2463162	405.6625252	391.4942397	406.040901	411.931528	423.3755964	315.0844896	318.6519191	296.0715101	6800.656614	6917.00298	6667.300938	5360.806124	5521.842924	5473.307418	0.317720831	6.48E-29	3.56E-28	6769.006553	6819.220319	7020.548377	5291.711219	5448.629375	5393.205173	0.353232051	4.27E-32	2.09E-31	5436.710078	5506.465291	5102.893912	5490.91645	5599.711705	5572.663566	-0.054377987	0.21123297	0.273582953	6558.032351	6666.619058	6847.851446	6474.065858	6624.677167	6378.989713	0.04340318	0.12440632	0.269632329	5276.579778	5329.395491	4961.614146	6684.764227	6863.316395	6609.257106	-0.372686844	1.57E-17	6.46E-17	5197.28695	5214.203751	4858.961956	6701.745274	6792.64018	6966.961788	-0.422106304	5.00E-21	2.19E-20	ACE11L_RS22045	NZ_CP169744.1	4735857	4738688	-	2832	protein_coding	"2-oxoglutarate dehydrogenase E1 component&&sp|P20707|ODO1_AZOVI 2-oxoglutarate dehydrogenase E1 component OS=Azotobacter vinelandii OX=354 GN=sucA PE=3 SV=1 && PF02779:Transketolase, pyrimidine binding domain|PF16078:2-oxoglutarate dehydrogenase N-terminus|PF16870:2-oxoglutarate dehydrogenase C-terminal|PF00676:Dehydrogenase E1 component"	-
ACE11L_RS14125	13777	14140	14390	2533	2511	2490	2999	2809	3042	4470	4804	4157	2553.665049	2596.981806	2703.022955	491.0430132	485.4169152	488.7523264	610.7241451	569.5511994	610.4163033	844.7630817	882.9438035	794.3552213	2606.849758	2560.22914	2574.686622	13231.06879	13513.12893	14024.37567	-2.396704408	0	0	3149.278724	2916.44182	3130.99372	13060.53484	13333.95974	13819.12793	-2.128494022	0	0	4508.7373	4719.546701	4234.923137	13552.19562	13703.69047	14278.9581	-1.625158881	3.55E-278	2.07E-276	3051.123025	2851.177365	3053.975092	2481.65993	2452.028945	2463.350556	0.275982282	2.78E-12	3.43E-11	4375.939074	4567.781613	4117.674187	2562.425513	2540.357823	2552.272053	0.770953146	2.85E-53	2.51E-52	4310.180457	4469.051707	4032.482502	3117.985429	2905.074036	3107.095405	0.488851662	2.29E-20	9.89E-20	ACE11L_RS14125	NZ_CP169744.1	3067231	3068106	+	876	protein_coding	"ABC transporter substrate-binding protein&&-- && PF00497:Bacterial extracellular solute-binding proteins, family 3"	-
ACE11L_RS03895	3827	3824	3773	6376	6373	6279	8356	8188	8238	5739	5446	5444	659.6611988	653.116393	659.0660619	1149.438813	1145.685232	1146.128144	1582.41452	1543.874766	1537.240811	1008.595046	930.8097091	967.3999262	6561.892641	6497.945164	6492.553132	3675.350239	3654.469945	3677.134774	0.828938113	2.75E-176	4.96E-175	8774.71591	8501.183918	8479.002717	3627.97901	3606.015703	3623.319643	1.246150214	0	0	5788.734534	5350.260477	5546.048005	3764.553431	3706.005116	3743.885262	0.573149086	8.72E-38	5.41E-37	8501.228409	8310.943491	8270.429587	6246.768146	6223.329537	6211.79845	0.425022809	5.07E-61	2.67E-59	5618.235872	5178.21371	5392.498984	6450.069115	6447.511112	6436.03061	-0.256176862	3.25E-09	9.45E-09	5533.808869	5066.289675	5280.9321	8687.52459	8468.047776	8414.284007	-0.687218092	3.23E-53	2.61E-52	ACE11L_RS03895	NZ_CP169744.1	841076	842017	-	942	protein_coding	ribose-phosphate pyrophosphokinase&&sp|Q88PX6|KPRS_PSEPK Ribose-phosphate pyrophosphokinase OS=Pseudomonas putida (strain ATCC 47054 / DSM 6125 / NCIMB 11950 / KT2440) OX=160488 GN=prs PE=3 SV=1 && PF13793:N-terminal domain of ribose phosphate pyrophosphokinase|PF14572:Phosphoribosyl synthetase-associated domain	-
ACE11L_RS14060	11603	11640	11699	2772	2820	2876	3811	3659	3661	5709	6038	5428	1618.56704	1608.879817	1653.82216	404.4163433	410.2687399	424.8440087	584.0616609	558.3346322	552.8633099	811.96736	835.1688714	780.5948737	2852.817817	2875.287206	2973.814749	11143.21631	11123.96186	11401.7492	-1.952033817	0	0	4001.967728	3798.953585	3768.102567	10999.59249	10976.47039	11234.88378	-1.52148137	0	0	5758.474552	5931.853243	5529.748084	11413.66957	11280.83147	11608.72348	-0.994155313	2.94E-133	6.15E-132	3877.235695	3713.940185	3675.411838	2715.815762	2753.772053	2845.219357	0.438299707	7.89E-33	2.22E-31	5588.867153	5741.104367	5376.650346	2804.201943	2852.970553	2947.925471	0.957269972	5.22E-95	7.11E-94	5504.881483	5617.013782	5265.411359	3962.201557	3784.145922	3739.341315	0.512846946	4.82E-28	2.50E-27	nosP	NZ_CP169744.1	3053217	3054380	+	1164	protein_coding	nitric oxide-sensing protein NosP&&-- && PF08495:FIST N domain|PF10442:FIST C domain	-
ACE11L_RS21335	10660	10661	10445	3957	3912	3868	2668	2669	2895	6466	6921	6173	1109.547723	1099.504342	1101.734355	430.7545805	424.6650767	426.3393941	305.0942042	303.8848948	326.2082877	686.1871972	714.2963343	662.3850392	4072.366559	3988.696294	3999.553354	10237.58389	10188.36404	10179.61111	-1.34350278	0	0	2801.692442	2771.086942	2979.693234	10105.63268	10053.27756	10030.63177	-1.819521749	0	0	6522.034761	6799.330291	6288.71314	10486.05685	10332.03989	10364.4001	-0.66905265	1.96E-60	1.79E-59	2714.370201	2709.075254	2906.396414	3876.797609	3820.126338	3826.60239	-0.468127798	4.91E-37	1.54E-35	6329.937819	6580.686208	6114.60254	4002.967925	3957.737874	3964.734257	0.673951648	4.15E-53	3.64E-52	6234.815847	6438.448556	5988.095858	2773.852993	2760.285725	2956.949769	1.136036629	1.41E-119	2.07E-118	glgA	NZ_CP169744.1	4567806	4569365	+	1560	protein_coding	glycogen synthase GlgA&&sp|Q88FN9|GLGA_PSEPK Glycogen synthase OS=Pseudomonas putida (strain ATCC 47054 / DSM 6125 / NCIMB 11950 / KT2440) OX=160488 GN=glgA PE=3 SV=1 && PF00534:Glycosyl transferases group 1|PF08323:Starch synthase catalytic domain	Glycos_transf_1
ACE11L_RS23020	9520	9511	9109	5053	5061	4978	4576	4888	4672	4339	4434	4288	1137.44622	1125.979098	1102.920709	631.4199419	630.6511327	629.8382506	600.6746302	638.8470273	604.3025103	528.5690166	525.3036307	528.1705186	5200.320501	5160.22289	5147.305222	9142.757847	9089.347187	8877.556495	-0.80583927	5.58E-199	1.12E-197	4805.30158	5074.961772	4808.679375	9024.917737	8968.832465	8747.63282	-0.864357964	1.00E-172	1.52E-171	4376.602046	4356.051222	4368.378737	9364.658653	9217.524754	9038.709476	-1.076094899	4.72E-168	1.33E-166	4655.531498	4961.393721	4690.391725	4950.58335	4942.141972	4924.722517	-0.050565233	0.112075812	0.249960236	4247.695669	4215.974953	4247.434908	5111.700006	5120.171621	5102.494087	-0.270696579	3.30E-11	1.06E-10	4183.864207	4124.84914	4159.558568	4757.552959	5055.180451	4771.975586	-0.2262075	5.04E-07	1.28E-06	fliD	NZ_CP169744.1	4969394	4970752	-	1359	protein_coding	flagellar filament capping protein FliD&&sp|O33421|FLID1_PSEAI A-type flagellar hook-associated protein 2 OS=Pseudomonas aeruginosa OX=287 GN=fliD PE=3 SV=1 && PF07195:Flagellar hook-associated protein 2 C-terminus|PF07196:Flagellin hook IN motif|PF02465:Flagellar hook-associated protein 2 N-terminus	-
ACE11L_RS02400	3845	3983	3985	7555	7439	7473	9867	9868	9940	1969	1917	2094	1705.802077	1750.865659	1791.596835	3505.434331	3441.959634	3510.811348	4809.243575	4788.871604	4773.933004	890.6275797	843.2865973	957.7108952	7775.266453	7584.844512	7727.161897	3692.636966	3806.42097	3883.74823	1.020282123	1.11E-255	2.77E-254	10361.43153	10245.44246	10230.79473	3645.04293	3755.952025	3826.909297	1.457640703	0	0	1986.063477	1883.299547	2133.252117	3782.259719	3860.098948	3954.249343	-0.95027231	1.20E-71	1.28E-70	10038.48979	10016.16883	9979.129655	7401.871603	7264.294434	7393.01956	0.445215629	9.43E-77	7.10E-75	1927.566899	1822.738833	2074.190461	7642.765396	7525.974449	7659.891184	-1.97095194	0	0	1898.600743	1783.341408	2031.276969	10258.47357	10205.50751	10152.70491	-2.422267944	0	0	rplL	NZ_CP169744.1	539357	539722	+	366	protein_coding	50S ribosomal protein L7/L12&&sp|A5VXN9|RL7_PSEP1 50S ribosomal protein L7/L12 OS=Pseudomonas putida (strain ATCC 700007 / DSM 6899 / BCRC 17059 / F1) OX=351746 GN=rplL PE=3 SV=1 && PF16320:Ribosomal protein L7/L12 dimerisation domain|PF00542:Ribosomal protein L7/L12 C-terminal domain	-
ACE11L_RS25870	3629	3774	3747	8555	8735	8253	8425	8279	8312	2774	2816	2591	455.7239191	469.5987959	476.8460774	1123.595371	1144.028079	1097.506035	1162.369258	1137.272389	1129.998926	355.1725887	350.6455212	335.4344968	8804.421509	8906.253101	8533.690236	3485.196242	3606.686603	3651.795388	1.288591655	0	0	8847.173474	8595.664589	8555.167587	3440.275889	3558.865916	3598.351101	1.294679517	0	0	2798.039658	2766.495318	2639.568402	3569.78427	3657.547936	3718.085894	-0.415828467	9.26E-19	3.61E-18	8571.427639	8403.309863	8344.720894	8381.603119	8529.857761	8164.671541	0.013878756	0.593521819	0.765133163	2715.627515	2677.533935	2566.48877	8654.382259	8837.126874	8459.398092	-1.704944409	0	0	2674.818924	2619.660618	2513.389984	8759.262167	8562.160178	8489.867524	-1.724939299	0	0	ACE11L_RS25870	NZ_CP169744.1	5561130	5562422	-	1293	protein_coding	adenylosuccinate synthase&&sp|A5W9S5|PURA_PSEP1 Adenylosuccinate synthetase OS=Pseudomonas putida (strain ATCC 700007 / DSM 6899 / BCRC 17059 / F1) OX=351746 GN=purA PE=3 SV=1 && PF00709:Adenylosuccinate synthetase	-
ACE11L_RS10470	4024	4117	3969	7900	8046	7967	6515	6574	6588	4375	4289	4012	587.0514809	595.1265236	586.7849694	1205.370003	1224.213497	1230.816329	1044.21995	1049.10673	1040.469723	650.7503373	620.433233	603.399014	8130.324947	8203.744985	8237.963179	3864.543863	3934.480325	3868.154762	1.074534001	0	0	6841.464116	6825.449814	6780.731961	3814.734136	3882.313454	3811.54404	0.829188243	1.55E-165	2.28E-164	4412.914024	4213.600292	4087.205106	3958.33891	3989.96419	3938.372808	0.097044179	0.031328498	0.048390767	6628.231581	6672.709149	6613.934222	7739.878976	7857.038986	7881.732481	-0.237501206	1.04E-20	1.87E-19	4282.938132	4078.104775	3974.045908	7991.773214	8140.071302	8166.245559	-0.978056521	1.13E-114	1.79E-113	4218.577069	3989.958945	3891.825787	6773.482851	6798.845393	6728.975848	-0.746531459	3.60E-62	3.33E-61	asd	NZ_CP169744.1	2257876	2258988	+	1113	protein_coding	"aspartate-semialdehyde dehydrogenase&&sp|Q51344|DHAS_PSEAE Aspartate-semialdehyde dehydrogenase OS=Pseudomonas aeruginosa (strain ATCC 15692 / DSM 22644 / CIP 104116 / JCM 14847 / LMG 12228 / 1C / PRS 101 / PAO1) OX=208964 GN=asd PE=1 SV=2 && PF01118:Semialdehyde dehydrogenase, NAD binding domain|PF02774:Semialdehyde dehydrogenase, dimerisation domain"	-
ACE11L_RS23620	4040	4142	4177	7328	7219	7013	7043	7096	7106	4334	4551	4013	249.899529	253.8659125	261.8353103	474.0723274	465.7147935	459.3758159	478.6313171	480.1417122	475.8465406	273.3323958	279.133331	255.9049509	7541.648255	7360.531326	7251.516979	3879.909842	3958.371996	4070.869852	0.895545947	1.42E-190	2.71E-189	7395.921991	7367.415863	7313.886053	3829.902065	3905.888347	4011.29238	0.910296901	6.59E-193	1.09E-191	4371.558716	4470.994387	4088.223851	3974.077832	4014.19278	4144.767755	0.091995989	0.051547159	0.076490479	7165.408292	7202.547022	7133.973373	7179.472549	7049.461153	6937.94275	0.022629059	0.386798577	0.59249353	4242.800883	4327.221924	3975.036448	7413.128368	7303.402278	7188.38711	-0.804025171	1.98E-72	2.18E-71	4179.042976	4233.691573	3892.795833	7322.431269	7338.698952	7258.06047	-0.832776218	1.21E-75	1.29E-74	alaS	NZ_CP169744.1	5084717	5087341	-	2625	protein_coding	alanine--tRNA ligase&&sp|Q88EI8|SYA_PSEPK Alanine--tRNA ligase OS=Pseudomonas putida (strain ATCC 47054 / DSM 6125 / NCIMB 11950 / KT2440) OX=160488 GN=alaS PE=3 SV=1 && PF02272:DHHA1 domain|PF07973:Threonyl and Alanyl tRNA synthetase second additional domain|PF01411:tRNA synthetases class II (A)	-
ACE11L_RS04545	3084	3180	3054	7510	7134	7132	8828	8645	9102	3485	3194	3436	1175.487866	1200.994793	1179.64812	2993.772469	2835.93195	2878.692869	3696.795748	3604.462705	3755.763639	1354.330603	1207.14512	1350.151155	7728.954475	7273.864868	7374.564251	2961.792563	3039.020508	2976.403286	1.31765608	0	0	9270.367647	8975.663773	9368.279039	2923.618309	2998.726447	2932.843411	1.640796392	0	0	3515.201228	3137.850159	3500.407962	3033.677236	3081.87664	3030.433499	0.150579346	0.003949761	0.006892887	8981.431833	8774.805383	9137.830796	7357.783685	6966.457386	7055.669142	0.331049999	2.08E-32	5.77E-31	3411.666146	3036.947226	3403.49495	7597.242637	7217.408485	7310.363164	-1.167371287	2.00E-117	3.26E-116	3360.397963	2971.305402	3333.079114	9178.251206	8940.67819	9296.772643	-1.50441713	5.40E-193	1.18E-191	ndk	NZ_CP169744.1	986153	986578	+	426	protein_coding	nucleoside-diphosphate kinase&&sp|A5VYT1|NDK_PSEP1 Nucleoside diphosphate kinase OS=Pseudomonas putida (strain ATCC 700007 / DSM 6899 / BCRC 17059 / F1) OX=351746 GN=ndk PE=3 SV=1 && PF00334:Nucleoside diphosphate kinase	NDK
ACE11L_RS02475	3603	3255	3214	7995	8096	8218	9406	9589	9460	1591	1560	1548	1413.114333	1264.95261	1277.434313	3279.492027	3311.634954	3413.181574	4053.007095	4113.941533	4016.629894	636.2112544	606.6782533	625.9064852	8228.094678	8254.725255	8497.499862	3460.226525	3110.69552	3132.337971	1.364198869	0	0	9877.331002	9955.770956	9736.752331	3415.628005	3069.451128	3086.49598	1.627260721	0	0	1604.787706	1532.575532	1577.017324	3544.208522	3154.562409	3189.198843	-1.068666458	3.11E-78	3.67E-77	9569.477551	9732.979621	9497.240094	7832.95347	7905.864732	8130.046132	0.270940917	7.17E-27	1.65E-25	1557.521044	1483.292947	1533.355699	8087.876816	8190.655887	8423.522782	-2.433183062	0	0	1534.115684	1451.232444	1501.631685	9779.183376	9916.965086	9662.433443	-2.710148254	0	0	rplP	NZ_CP169744.1	557107	557520	+	414	protein_coding	50S ribosomal protein L16&&sp|A5VXQ4|RL16_PSEP1 50S ribosomal protein L16 OS=Pseudomonas putida (strain ATCC 700007 / DSM 6899 / BCRC 17059 / F1) OX=351746 GN=rplP PE=3 SV=1 && PF00252:Ribosomal protein L16p/L10e	-
ACE11L_RS03715	3266	3338	3261	7065	7724	7776	8724	8873	8602	2632	2916	3246	2055.463905	2081.566213	2079.812284	4650.299375	5069.847063	5182.390596	6032.102069	6108.518779	5860.717032	1688.875703	1819.709172	2106.044996	7270.980475	7875.432049	8040.467137	3136.580581	3190.015867	3178.143784	1.286590279	8.12E-275	2.13E-273	9161.156247	9212.384576	8853.651538	3096.153501	3147.719774	3131.631422	1.538048724	0	0	2654.809077	2864.73734	3306.846404	3212.707475	3235.001328	3235.836162	-0.133817921	0.037114969	0.056506665	8875.624299	9006.228822	8635.862504	6921.80316	7542.601184	7692.776676	0.259190288	1.12E-14	1.56E-13	2576.61558	2772.616816	3215.292377	7147.073133	7814.30658	7970.468868	-1.420949841	4.64E-41	3.37E-40	2537.895965	2712.688338	3148.770315	9070.125003	9176.476297	8786.073201	-1.686453115	1.52E-163	2.86E-162	rpmA	NZ_CP169744.1	803390	803647	+	258	protein_coding	50S ribosomal protein L27&&sp|Q1IF14|RL27_PSEE4 50S ribosomal protein L27 OS=Pseudomonas entomophila (strain L48) OX=384676 GN=rpmA PE=3 SV=1 && PF01016:Ribosomal L27 protein	-
ACE11L_RS10450	2054	2108	2046	8125	7993	7531	11183	11351	11122	1251	1261	1212	232.5758775	236.5075771	234.7737431	962.1940583	943.9151597	903.0194257	1391.175447	1405.950758	1363.341831	144.4240991	141.5794125	141.4791053	8361.884835	8149.7059	7787.134517	1972.607628	2014.54567	1994.014775	2.022391236	0	0	11743.37578	11785.16593	11447.37415	1947.182881	1987.835016	1964.832226	2.567575474	0	0	1261.841244	1238.831888	1234.71899	2020.484125	2042.954703	2030.211833	-0.706065872	4.84E-38	3.03E-37	11377.36205	11521.4362	11165.7827	7960.318567	7805.283696	7450.39881	0.553094649	3.29E-91	3.42E-89	1224.675566	1198.995132	1200.534307	8219.387008	8086.451643	7719.341698	-2.728859775	0	0	1206.27198	1173.079559	1175.696125	11626.68591	11739.2294	11359.99839	-3.288126817	0	0	leuC	NZ_CP169744.1	2253718	2255151	+	1434	protein_coding	3-isopropylmalate dehydratase large subunit&&sp|Q88LE8|LEUC_PSEPK 3-isopropylmalate dehydratase large subunit OS=Pseudomonas putida (strain ATCC 47054 / DSM 6125 / NCIMB 11950 / KT2440) OX=160488 GN=leuC PE=3 SV=1 && PF00330:Aconitase family (aconitate hydratase)	Aconitase
ACE11L_RS02495	3534	3663	3572	7939	7979	7967	8745	9031	9114	1958	1905	1722	1821.668596	1870.897388	1865.923965	4279.999326	4289.534951	4348.884364	4952.471565	5092.258318	5085.919611	1029.043284	973.6852626	915.0849853	8170.461995	8135.431424	8237.963179	3393.960738	3500.607586	3481.241827	1.242135443	0	0	9183.208549	9376.427939	9380.630099	3350.216311	3454.193389	3430.293603	1.448898558	0	0	1974.968151	1871.510505	1754.278961	3476.33442	3549.972997	3544.436299	-0.916305982	5.31E-68	5.37E-67	8896.989282	9166.601205	9149.878036	7778.088505	7791.612487	7881.732481	0.214673934	6.53E-18	1.04E-16	1916.798368	1811.328887	1705.709634	8031.226271	8072.287959	8166.245559	-2.159017323	0	0	1887.994035	1772.178081	1670.419742	9091.958179	9339.880247	9309.029429	-2.379616462	0	0	rplX	NZ_CP169744.1	558384	558698	+	315	protein_coding	50S ribosomal protein L24&&sp|Q1IFV5|RL24_PSEE4 50S ribosomal protein L24 OS=Pseudomonas entomophila (strain L48) OX=384676 GN=rplX PE=3 SV=1 && PF17136:Ribosomal proteins 50S L24/mitochondrial 39S L24	-
ACE11L_RS13035	4762	4865	4514	5485	5619	5492	5577	5818	5523	6346	6473	6536	402.0901989	407.0306974	386.2560694	484.3795508	494.8254717	491.0716255	517.3614807	537.3776137	504.8551373	546.3265322	541.9515881	568.9467166	5644.915486	5729.162699	5678.786717	4573.299671	4649.319111	4399.30728	0.324009447	6.14E-26	3.21E-25	5856.461301	6040.533468	5684.575383	4514.354859	4587.674266	4334.923103	0.387767767	1.19E-29	5.61E-29	6400.994834	6359.206036	6658.51759	4684.296692	4714.883601	4479.167261	0.484525734	5.93E-30	3.18E-29	5673.929014	5905.357747	5544.741759	5373.827365	5487.037293	5433.221387	0.071631307	0.018468649	0.058962247	6212.462945	6154.7149	6474.168508	5548.718491	5684.695581	5629.34864	0.160004698	0.000108223	0.000227965	6119.106305	6021.684367	6340.222668	5798.267669	6016.988515	5641.186037	0.082253925	0.063659689	0.094612563	thrS	NZ_CP169744.1	2812642	2814564	+	1923	protein_coding	"threonine--tRNA ligase&&sp|Q88K27|SYT_PSEPK Threonine--tRNA ligase OS=Pseudomonas putida (strain ATCC 47054 / DSM 6125 / NCIMB 11950 / KT2440) OX=160488 GN=thrS PE=3 SV=1 && PF07973:Threonyl and Alanyl tRNA synthetase second additional domain|PF00587:tRNA synthetase class II core domain (G, H, P, S and T)|PF03129:Anticodon binding domain|PF02824:TGS domain"	tRNA-synt_2b
ACE11L_RS21430	4056	3917	3744	7378	7123	7200	7214	7356	7288	3653	3780	3491	1276.326025	1221.314389	1193.930879	2428.160566	2337.682589	2399.254906	2494.015608	2532.078448	2482.731093	1172.010438	1179.44113	1132.502015	7593.106008	7262.649208	7444.876978	3895.275822	3743.34696	3648.871612	0.982272346	3.55E-208	7.35E-207	7575.490734	7637.360638	7501.210464	3845.069994	3693.714306	3595.470115	1.028514646	1.43E-223	2.57E-222	3684.657127	3713.548403	3556.438939	3989.816754	3796.135471	3715.109044	-0.070174893	0.131715978	0.17910287	7339.380295	7466.450943	7316.689831	7228.459125	6955.715722	7122.941366	0.05418332	0.041127672	0.113969089	3576.13097	3594.13291	3457.974642	7463.709211	7206.279877	7380.063766	-1.052807168	6.95E-139	1.32E-137	3522.391322	3516.447846	3386.431661	7500.2157	7607.591529	7443.955067	-1.113093334	4.85E-152	8.57E-151	ACE11L_RS21430	NZ_CP169744.1	4598581	4599096	+	516	protein_coding	"DUF4880 domain-containing protein&&-- && PF16220:Domain of unknown function (DUF4880)|PF08281:Sigma-70, region 4"	Sigma70_r4_2
ACE11L_RS06195	4012	4006	4065	6418	6204	6088	7305	7053	7059	4455	4782	4143	226.1943834	223.7907135	232.2528801	378.4388181	364.7972879	363.4760105	452.4811204	434.9772406	430.8456526	256.0865265	267.332189	240.802661	6605.117153	6325.631853	6295.057089	3853.019378	3828.401307	3961.715573	0.723618624	1.29E-116	1.67E-115	7671.050709	7322.77115	7265.511068	3803.358189	3777.640927	3903.735582	0.954686616	5.47E-188	8.69E-187	4493.607309	4697.933456	4220.660706	3946.534718	3882.389251	4033.632015	0.177281742	0.000279995	0.000549497	7431.961887	7158.901373	7086.788353	6287.916869	6058.298517	6022.842644	0.238884165	2.16E-16	3.28E-15	4361.254715	4546.863379	4103.806629	6492.557023	6276.535217	6240.253918	-0.546749252	3.15E-31	1.87E-30	4295.716764	4448.585608	4018.901853	7594.826129	7294.228257	7210.054723	-0.791856113	7.21E-61	6.53E-60	ACE11L_RS06195	NZ_CP169744.1	1355200	1358079	-	2880	protein_coding	"ribonucleoside-diphosphate reductase subunit alpha&&sp|Q9PL93|RIR1_CHLMU Ribonucleoside-diphosphate reductase subunit alpha OS=Chlamydia muridarum (strain MoPn / Nigg) OX=243161 GN=nrdA PE=3 SV=1 && PF00317:Ribonucleotide reductase, all-alpha domain|PF02867:Ribonucleotide reductase, barrel domain|PF03477:ATP cone domain"	Ribonuc_red_lgC
ACE11L_RS26440	1862	1788	1866	11461	11123	11026	8417	8149	8532	428	496	409	224.9540353	214.0384757	228.4574983	1448.143823	1401.506021	1410.627402	1117.199645	1076.936724	1115.893118	52.72007375	59.41780146	50.94046153	11795.1461	11341.07078	11401.00188	1788.215873	1708.732286	1818.588255	2.700003224	0	0	8838.772597	8460.692202	8781.603688	1765.167734	1686.07638	1791.973086	2.314588217	0	0	431.7090748	487.2804254	416.6667219	1831.61706	1732.828752	1851.600821	-2.018903329	4.00E-167	1.13E-165	8563.288598	8271.357903	8565.586943	11228.7029	10861.77537	10907.99326	-0.377549042	1.90E-50	8.46E-49	418.9937189	471.6110908	405.1308017	11594.14086	11253.04662	11301.74765	-4.718947787	0	0	412.6973682	461.4174951	396.7489399	8750.944767	8427.713889	8714.575279	-4.34764258	0	0	hslU	NZ_CP169744.1	5700626	5701969	+	1344	protein_coding	ATP-dependent protease ATPase subunit HslU&&sp|A5WA35|HSLU_PSEP1 ATP-dependent protease ATPase subunit HslU OS=Pseudomonas putida (strain ATCC 700007 / DSM 6899 / BCRC 17059 / F1) OX=351746 GN=hslU PE=3 SV=1 && PF00004:ATPase family associated with various cellular activities (AAA)|PF07724:AAA domain (Cdc48 subfamily)	AAA
ACE11L_RS18220	6156	6143	6257	4849	4865	4473	5351	5392	5308	5572	6001	5174	849.9720986	840.4208094	875.4913901	700.2180711	700.5640096	654.011181	811.7089973	814.3811252	793.404416	784.3958637	821.5811672	736.4748808	4990.37287	4960.380233	4625.129823	5912.060641	5870.661315	6098.020747	-0.294729478	7.65E-19	3.36E-18	5619.136529	5598.239336	5463.285557	5835.860671	5792.822819	6008.775777	-0.080459167	0.008430267	0.014481126	5620.287301	5895.503695	5270.986844	6055.55028	5953.449118	6208.717224	-0.11788672	0.012391411	0.020174386	5444.001103	5472.961322	5328.895393	4750.718121	4750.745049	4425.127324	0.222139571	1.43E-11	1.68E-10	5454.750005	5705.923701	5125.053222	4905.330166	4921.88005	4584.864615	0.176399626	0.0004334	0.000863442	5372.779756	5582.593525	5019.019597	5563.301111	5576.418369	5421.585277	-0.051933216	0.279478218	0.355084035	ACE11L_RS18220	NZ_CP169744.1	3918080	3919255	+	1176	protein_coding	efflux RND transporter periplasmic adaptor subunit&&sp|P0AE07|ACRA_ECO57 Multidrug efflux pump subunit AcrA OS=Escherichia coli O157:H7 OX=83334 GN=acrA PE=3 SV=1 && PF13437:HlyD family secretion protein|PF13533:Biotin-lipoyl like	-
ACE11L_RS22025	6507	6387	6363	5281	5301	5095	5806	6005	6146	3849	4377	3916	1193.853168	1161.120383	1183.073424	1013.354381	1014.347663	989.9072712	1170.325025	1205.188222	1220.731935	720.0060559	796.2830044	740.6930141	5434.967854	5404.928184	5268.284473	6249.151818	6103.844021	6201.327476	-0.203925398	9.39E-13	3.37E-12	6096.936402	6234.686056	6325.80125	6168.607113	6022.91378	6110.570604	0.027799007	0.346803162	0.425885419	3882.355675	4300.05327	3989.405582	6400.822884	6189.920156	6313.899264	-0.635054728	3.60E-42	2.45E-41	5906.909065	6095.165567	6170.194251	5173.962136	5176.505551	5040.470314	0.239662884	3.71E-16	5.58E-15	3768.006599	4161.77771	3878.954082	5342.348651	5362.977625	5222.420124	-0.431567206	7.93E-20	3.50E-19	3711.383575	4071.823339	3798.701342	6036.353252	6210.38433	6277.517542	-0.677413286	5.21E-46	3.84E-45	sucD	NZ_CP169744.1	4730839	4731723	-	885	protein_coding	succinate--CoA ligase subunit alpha&&sp|Q51567|SUCD_PSEAE Succinate--CoA ligase [ADP-forming] subunit alpha OS=Pseudomonas aeruginosa (strain ATCC 15692 / DSM 22644 / CIP 104116 / JCM 14847 / LMG 12228 / 1C / PRS 101 / PAO1) OX=208964 GN=sucD PE=1 SV=2 && PF02629:CoA binding domain|PF00549:CoA-ligase	CoA_binding
ACE11L_RS06005	11217	11560	11537	2979	3068	2961	2437	2438	2552	4744	4843	4646	1632.021612	1666.545761	1701.068272	453.3094378	465.5469226	456.2131606	389.5507683	388.0204763	401.964312	703.7396078	698.6898672	696.8733349	3065.852914	3128.149343	3061.705657	10772.51206	11047.50851	11243.86533	-1.836781422	0	0	2559.117122	2531.251391	2626.658768	10633.6662	10901.03073	11079.31055	-2.079305205	0	0	4785.111801	4757.861089	4733.089462	11033.96808	11203.29999	11447.97357	-1.238505419	5.22E-230	2.27E-228	2479.355389	2474.60677	2562.046165	2918.620186	2995.947752	2929.309637	-0.234681087	4.82E-10	5.07E-09	4644.173371	4604.863937	4602.048177	3013.606633	3103.870091	3035.051224	0.597746352	4.22E-43	3.17E-42	4574.383913	4505.332518	4506.835146	2533.68806	2521.385012	2606.609952	0.826398468	2.24E-73	2.33E-72	ACE11L_RS06005	NZ_CP169744.1	1309205	1310320	-	1116	protein_coding	"branched-chain amino acid ABC transporter substrate-binding protein&&sp|P21175|BRAC_PSEAE Leucine-, isoleucine-, valine-, threonine-, and alanine-binding protein OS=Pseudomonas aeruginosa (strain ATCC 15692 / DSM 22644 / CIP 104116 / JCM 14847 / LMG 12228 / 1C / PRS 101 / PAO1) OX=208964 GN=braC PE=1 SV=2 && PF13458:Periplasmic binding protein"	-
ACE11L_RS04515	2521	2685	2591	7919	7827	7459	6978	7191	7119	4318	4336	3776	1057.731068	1116.238323	1101.664853	3474.944162	3424.969184	3314.081915	3216.567953	3300.376313	3233.54604	1847.154328	1803.900085	1633.277039	8149.878893	7980.451405	7712.685747	2421.102157	2565.965429	2525.167294	1.666269176	0	0	7327.664866	7466.04953	7327.266368	2389.896808	2531.943557	2488.21129	1.577854105	0	0	4355.420059	4259.774042	3846.781276	2479.863914	2602.150559	2571.006285	0.703493407	3.03E-39	1.95E-38	7099.278583	7298.973454	7147.024548	7758.493875	7643.18222	7379.169396	-0.080487088	0.003413667	0.013629588	4227.137566	4122.793729	3740.278501	8010.993934	7918.510823	7645.54106	-0.963337419	2.39E-84	2.97E-83	4163.615037	4033.681974	3662.894858	7254.852392	7436.948163	7271.338656	-0.888883224	9.12E-70	9.19E-69	iscU	NZ_CP169744.1	982334	982720	+	387	protein_coding	Fe-S cluster assembly scaffold IscU&&sp|O31270|ISCU_AZOVI Iron-sulfur cluster assembly scaffold protein IscU OS=Azotobacter vinelandii OX=354 GN=iscU PE=1 SV=1 && PF01592:NifU-like N terminal domain	-
ACE11L_RS21140	11021	11122	11127	4017	4169	4145	2784	2804	2916	3278	3413	3048	1423.63647	1423.545054	1456.585078	542.693983	561.6540785	566.9997323	395.0996854	396.2122231	407.7775037	431.7229942	437.1547293	405.8995045	4134.115862	4250.73488	4285.974316	10584.27881	10628.92644	10844.2827	-1.339129962	0	0	2923.505157	2911.250575	3001.307589	10447.85907	10487.9986	10685.57585	-1.839357249	0	0	3306.407353	3353.000185	3105.134886	10841.16628	10778.81509	11041.13737	-1.741808944	0	0	2832.386296	2846.10229	2927.479082	3935.5815	4071.09067	4100.637773	-0.492404951	5.63E-45	2.15E-43	3209.021988	3245.178735	3019.165485	4063.664937	4217.742637	4248.66171	-0.403310835	2.29E-17	9.34E-17	3160.799002	3175.036111	2956.701146	2894.455297	2899.903024	2978.399146	0.083113201	0.095689924	0.137177355	icd	NZ_CP169744.1	4523529	4524785	-	1257	protein_coding	NADP-dependent isocitrate dehydrogenase&&sp|Q02NB5|IDH_PSEAB Isocitrate dehydrogenase [NADP] OS=Pseudomonas aeruginosa (strain UCBPP-PA14) OX=208963 GN=icd PE=1 SV=1 && PF00180:Isocitrate/isopropylmalate dehydrogenase	-
ACE11L_RS18225	5880	5788	5819	4760	4559	4609	6378	6311	6381	4463	4576	4084	305.1301645	297.6093443	306.010156	258.3389214	246.7381639	253.2764099	363.623282	358.2430344	358.4711445	236.1309055	235.4586356	218.4836822	4898.77807	4648.380983	4765.755277	5646.997493	5531.399592	5671.149549	-0.235399626	1.59E-14	6.12E-14	6697.5991	6552.390291	6567.676176	5574.213896	5458.059332	5588.151869	0.253829068	3.57E-18	1.33E-17	4501.676638	4495.554893	4160.554749	5784.053874	5609.403141	5774.097096	-0.38366056	1.97E-17	7.35E-17	6488.850502	6405.760182	6406.119349	4663.522016	4451.931486	4559.671772	0.497105521	4.82E-65	2.77E-63	4369.086373	4350.992644	4045.364778	4815.296265	4612.302395	4724.265819	-0.148660453	0.001401875	0.00264653	4303.430734	4256.948504	3961.669121	6631.047371	6526.850209	6517.546279	-0.651846012	3.52E-46	2.61E-45	ACE11L_RS18225	NZ_CP169744.1	3919267	3922395	+	3129	protein_coding	efflux RND transporter permease subunit&&sp|P52002|MEXB_PSEAE Multidrug resistance protein MexB OS=Pseudomonas aeruginosa (strain ATCC 15692 / DSM 22644 / CIP 104116 / JCM 14847 / LMG 12228 / 1C / PRS 101 / PAO1) OX=208964 GN=mexB PE=1 SV=2 && PF00873:AcrB/AcrD/AcrF family	ACR_tran
ACE11L_RS28570	2024	1948	2017	1541	1494	1607	1241	1197	1276	16220	17117	15554	178.9992501	170.7024991	180.7699623	142.5339807	137.8003181	150.5001028	120.5790437	115.7994806	122.1656242	1462.546497	1501.029212	1418.104561	1585.927942	1523.290456	1661.655181	1943.796416	1861.638978	1965.751614	-0.274649728	1.35E-08	4.02E-08	1303.186027	1242.784215	1313.329384	1918.743015	1836.955698	1936.982698	-0.560699282	5.71E-29	2.66E-28	16360.56354	16816.08678	15845.56037	1990.973646	1887.891728	2001.435615	3.059609733	0	0	1262.568748	1214.973053	1281.023082	1509.766266	1458.913279	1589.800941	-0.278234732	1.33E-07	1.13E-06	15878.6872	16275.33678	15406.85694	1558.901585	1511.467378	1647.189232	3.333794157	0	0	15640.07316	15923.55497	15088.10027	1290.236718	1237.940057	1303.304976	3.605941549	0	0	glmS	NZ_CP169744.1	6173725	6175560	-	1836	protein_coding	glutamine--fructose-6-phosphate transaminase (isomerizing)&&sp|Q88BX8|GLMS_PSEPK Glutamine--fructose-6-phosphate aminotransferase [isomerizing] OS=Pseudomonas putida (strain ATCC 47054 / DSM 6125 / NCIMB 11950 / KT2440) OX=160488 GN=glmS PE=3 SV=2 && PF01380:SIS domain|PF13522:Glutamine amidotransferase domain	SIS
ACE11L_RS23735	3402	3541	3484	6956	6655	6720	9237	9069	9005	1747	1704	1687	517.2213421	533.4310331	536.7844666	1106.055127	1055.234804	1081.911201	1542.880967	1508.249837	1482.120401	270.8028067	256.8813105	264.4129162	7158.802574	6785.473885	6948.551846	3267.191407	3384.016233	3395.47775	1.056290198	2.78E-237	6.37E-236	9699.862478	9415.881406	9268.441304	3225.080897	3339.147909	3345.78469	1.518108132	0	0	1762.139611	1674.044042	1718.622885	3346.488313	3431.737478	3457.11536	-0.989666731	1.40E-89	1.91E-88	9397.540308	9205.171778	9040.448948	6815.012425	6498.706743	6648.078609	0.469663692	9.63E-67	5.68E-65	1710.238381	1620.212296	1671.040739	7036.806895	6732.808168	6888.059515	-2.046381068	0	0	1684.538089	1585.192362	1636.468121	9603.478296	9379.179932	9197.696951	-2.52217038	0	0	rluB	NZ_CP169744.1	5114420	5115487	-	1068	protein_coding	23S rRNA pseudouridine(2605) synthase RluB&&sp|Q9HZ55|RLUB_PSEAE Ribosomal large subunit pseudouridine synthase B OS=Pseudomonas aeruginosa (strain ATCC 15692 / DSM 22644 / CIP 104116 / JCM 14847 / LMG 12228 / 1C / PRS 101 / PAO1) OX=208964 GN=rluB PE=3 SV=1 && PF01479:S4 domain|PF00849:RNA pseudouridylate synthase	S4
ACE11L_RS28590	3887	4009	4048	5746	5813	5530	7982	7988	8126	3263	3240	3147	458.3465647	468.4095271	483.726199	708.6309782	714.8891112	690.5335561	1034.071369	1030.360625	1037.32274	392.2966887	378.8307645	382.5618323	5913.524955	5926.966145	5718.079124	3732.972663	3831.268308	3945.147512	0.609456689	3.18E-80	3.26E-79	8381.974916	8293.534091	8363.726156	3684.858744	3780.469914	3887.409996	1.141205685	3.60E-304	8.46E-303	3291.277362	3183.041489	3205.990645	3823.574389	3885.296682	4016.763197	-0.276542229	8.46E-10	2.35E-09	8120.728239	8107.940475	8157.98869	5629.537291	5676.481186	5470.814688	0.539585805	4.71E-91	4.80E-89	3194.337628	3080.685351	3117.228931	5812.750492	5880.963768	5668.298976	-0.886452532	3.27E-93	4.41E-92	3146.335309	3014.098154	3052.735731	8298.686127	8261.207332	8299.887332	-1.432113069	1.70E-253	4.83E-252	atpD	NZ_CP169744.1	6178479	6179855	-	1377	protein_coding	"F0F1 ATP synthase subunit beta&&sp|A5WBA3|ATPB_PSEP1 ATP synthase subunit beta OS=Pseudomonas putida (strain ATCC 700007 / DSM 6899 / BCRC 17059 / F1) OX=351746 GN=atpD PE=3 SV=1 && PF00006:ATP synthase alpha/beta family, nucleotide-binding domain|PF02874:ATP synthase alpha/beta family, beta-barrel domain"	ATP-synt_ab
ACE11L_RS04375	2068	2180	2150	5207	5218	5070	4259	4251	4100	9352	9632	8510	277.7394773	290.1040531	292.620808	731.3911976	730.8867241	721.0663937	628.4258914	624.5251637	596.1129777	1280.588821	1282.697781	1178.262607	5358.81038	5320.300936	5242.434206	1986.05286	2083.353682	2095.37232	1.368916939	0	0	4472.416834	4413.597073	4219.945513	1960.454819	2055.730709	2064.706396	1.107834638	4.10E-171	6.18E-170	9433.045018	9462.671487	8669.520302	2034.255682	2112.733042	2133.409307	2.133972678	0	0	4333.021996	4314.829113	4116.139998	5101.462004	5095.454814	5015.737879	-0.253271043	8.22E-16	1.21E-14	9155.20855	9158.383118	8429.494186	5267.489003	5279.007215	5196.794902	0.764475291	2.99E-66	3.06E-65	9017.630344	8960.430067	8255.09408	4427.975973	4396.393637	4187.735425	1.011612934	8.65E-99	1.10E-97	alaC	NZ_CP169744.1	957881	959089	+	1209	protein_coding	alanine transaminase&&sp|P77434|ALAC_ECOLI Glutamate-pyruvate aminotransferase AlaC OS=Escherichia coli (strain K12) OX=83333 GN=alaC PE=1 SV=1 && PF00155:Aminotransferase class I and II	Aminotran_1_2
ACE11L_RS06835	3454	3399	3459	7305	7169	7143	6783	6460	6697	3099	3238	3226	610.9322232	595.7061546	620.0131876	1351.34423	1322.477216	1337.924374	1318.110642	1249.899155	1282.35609	558.8694936	567.8953775	588.2480796	7517.977689	7309.551056	7385.938369	3317.130841	3248.311543	3371.112956	1.160672406	0	0	7122.893492	6707.089413	6892.920757	3274.376666	3205.242514	3321.776476	1.08018072	8.39E-224	1.51E-222	3125.856128	3181.076648	3286.471503	3397.63981	3294.119087	3432.308275	-0.077668455	0.092357415	0.130202777	6900.889457	6556.997429	6723.36331	7156.938724	7000.635408	7066.551414	-0.07269534	0.008626196	0.030818645	3033.788633	3078.783693	3195.48158	7389.86118	7252.817694	7321.638262	-1.238673142	2.00E-187	5.00E-186	2988.198934	3012.237599	3129.369389	7052.11576	6680.94634	6840.308327	-1.172164715	7.02E-149	1.21E-147	cysD	NZ_CP169744.1	1492149	1493066	+	918	protein_coding	sulfate adenylyltransferase subunit CysD&&sp|A5W8T2|CYSD_PSEP1 Sulfate adenylyltransferase subunit 2 OS=Pseudomonas putida (strain ATCC 700007 / DSM 6899 / BCRC 17059 / F1) OX=351746 GN=cysD PE=3 SV=1 && PF01507:Phosphoadenosine phosphosulfate reductase family	-
ACE11L_RS01355	2890	2848	2789	7889	7750	7581	7327	7343	7816	2335	2300	2002	971.5476201	948.6728199	950.1549379	2773.724213	2717.232943	2698.814051	2706.149538	2700.297008	2844.516393	800.3339925	766.6813091	693.8343208	8119.004242	7901.941789	7838.835052	2775.480061	2721.739122	2718.136465	1.53816997	0	0	7694.153121	7623.863399	8044.657105	2739.70717	2685.651862	2678.356344	1.527573709	0	0	2355.235256	2259.566489	2039.527573	2842.842805	2760.120965	2767.478398	-0.330884022	4.73E-09	1.27E-08	7454.34425	7453.255747	7846.768348	7729.101929	7567.990572	7499.86368	-0.002662824	0.924214693	0.965331503	2285.865266	2186.906268	1983.060794	7980.645428	7840.610563	7770.592141	-1.869470507	5.33E-292	2.09E-290	2251.514847	2139.637578	1942.032708	7617.698979	7594.1469	7983.253678	-1.872739689	5.69E-264	1.72E-262	ACE11L_RS01355	NZ_CP169744.1	311679	312161	-	483	protein_coding	glycine zipper domain-containing protein&&-- && -	-
ACE11L_RS24925	4065	4246	3933	5601	5699	5662	7535	7182	7549	3044	3046	3227	1654.249586	1712.106192	1621.974779	2383.862102	2418.789423	2440.004156	3368.860995	3197.110471	3325.734308	1262.99974	1229.111193	1353.832408	5764.297472	5810.73113	5854.568535	3903.919186	4057.761345	3833.069458	0.563306633	4.79E-72	4.55E-71	7912.57592	7456.705288	7769.846019	3853.601954	4003.959904	3776.972212	0.991833038	9.69E-190	1.56E-188	3070.379495	2992.451967	3287.490248	3998.669898	4114.983714	3902.650606	-0.362086873	1.98E-13	6.48E-13	7665.959318	7289.838319	7578.71728	5487.476221	5565.158486	5601.401947	0.436281517	2.85E-53	1.36E-51	2979.945982	2896.224561	3196.47212	5666.066047	5765.630916	5803.600145	-0.9259376	1.00E-84	1.26E-83	2935.165394	2833.624375	3130.339435	7833.951387	7427.640343	7710.540176	-1.368314001	9.72E-175	1.95E-173	secG	NZ_CP169744.1	5364371	5364769	-	399	protein_coding	preprotein translocase subunit SecG&&sp|P95577|SECG_PSEU2 Protein-export membrane protein SecG OS=Pseudomonas syringae pv. syringae (strain B728a) OX=205918 GN=secG PE=3 SV=1 && PF03840:Preprotein translocase SecG subunit	-
ACE11L_RS02615	10177	10363	9833	3441	3535	3629	2303	2223	2300	3997	4485	4138	538.4386992	543.2656092	527.2082491	190.404074	195.0584771	203.3216739	133.8658439	128.6553089	131.7352405	215.609935	235.2879736	225.7004547	3541.32255	3604.305061	3752.424799	9773.723383	9903.575323	9583.160941	-1.424953428	0	0	2418.402434	2308.027827	2367.286507	9647.75082	9772.264834	9442.910695	-2.024684876	0	0	4031.638252	4406.154653	4215.566981	10010.93814	10043.2351	9757.122657	-1.236255434	1.15E-179	3.46E-178	2343.026451	2256.378527	2309.054145	3371.256146	3451.980216	3590.160308	-0.591958878	5.05E-53	2.38E-51	3912.892277	4264.467222	4098.85393	3480.973624	3576.330109	3719.75714	0.188018135	0.0001274	0.000266979	3854.092011	4172.293278	4014.051622	2394.371605	2299.031535	2349.217433	0.773808198	1.25E-53	1.03E-52	fdnG	NZ_CP169744.1	577284	580352	+	3069	protein_coding	formate dehydrogenase-N subunit alpha&&sp|P32176|FDOG_ECOLI Formate dehydrogenase-O major subunit OS=Escherichia coli (strain K12) OX=83333 GN=fdoG PE=1 SV=5 && PF00384:Molybdopterin oxidoreductase|PF01568:Molydopterin dinucleotide binding domain|PF04879:Molybdopterin oxidoreductase Fe4S4 domain	-
ACE11L_RS24970	3356	3247	3343	5448	5544	5268	6633	6428	6557	4817	5024	4550	169.1257737	162.1363367	170.7276595	287.1441781	291.3868744	281.1342946	367.2460995	354.3524744	357.7261335	247.5042262	251.0488667	236.3876029	5606.836748	5652.692294	5447.168322	3223.014216	3103.050186	3258.06031	0.801812026	2.33E-130	3.30E-129	6965.37705	6673.86544	6748.825056	3181.473101	3061.907162	3210.378364	1.108795054	1.25E-239	2.36E-238	4858.744424	4935.679148	4635.289938	3301.238912	3146.809261	3317.203401	0.563444814	2.76E-34	1.60E-33	6748.282436	6524.516947	6582.812188	5337.577299	5413.798675	5211.618766	0.314764525	4.66E-28	1.11E-26	4715.637253	4776.963952	4506.956351	5511.288667	5608.818705	5399.746656	-0.238756438	3.65E-08	1.00E-07	4644.773884	4673.712693	4413.710701	6896.164505	6647.851869	6697.312483	-0.559661254	1.79E-37	1.14E-36	carB	NZ_CP169744.1	5371876	5375097	-	3222	protein_coding	"carbamoyl-phosphate synthase large subunit&&sp|Q88DU6|CARB_PSEPK Carbamoyl-phosphate synthase large chain OS=Pseudomonas putida (strain ATCC 47054 / DSM 6125 / NCIMB 11950 / KT2440) OX=160488 GN=carB PE=3 SV=2 && PF02787:Carbamoyl-phosphate synthetase large chain, oligomerisation domain|PF02786:Carbamoyl-phosphate synthase L chain, ATP binding domain|PF02142:MGS-like domain"	CPSase_L_D2
ACE11L_RS07030	8744	8625	8391	4998	4921	4792	4193	4219	4466	2060	2179	2150	1186.122048	1159.28057	1153.486768	709.0723553	696.1959846	688.3609981	624.8898099	626.0377368	655.836509	284.9079572	293.0874689	300.6651871	5143.716973	5017.478135	4954.979233	8397.507837	8242.626379	8177.799599	-0.715300016	2.02E-145	3.20E-144	4403.109599	4380.373101	4596.652844	8289.273182	8133.338241	8058.116916	-0.871504329	2.60E-177	3.97E-176	2077.852089	2140.693643	2190.301839	8601.320931	8358.863527	8326.249996	-1.980255008	0	0	4265.874907	4282.348631	4483.580789	4896.698117	4805.429885	4740.713198	-0.148278344	3.58E-06	2.58E-05	2016.652012	2071.855981	2129.660693	5056.061079	4978.534785	4911.84244	-1.265298285	3.00E-164	6.57E-163	1986.347146	2027.074036	2085.599562	4359.357421	4363.299165	4561.567416	-1.123128783	1.10E-117	1.60E-116	ftsZ	NZ_CP169744.1	1531723	1532919	+	1197	protein_coding	"cell division protein FtsZ&&sp|Q59692|FTSZ_PSEPK Cell division protein FtsZ OS=Pseudomonas putida (strain ATCC 47054 / DSM 6125 / NCIMB 11950 / KT2440) OX=160488 GN=ftsZ PE=3 SV=3 && PF00091:Tubulin/FtsZ family, GTPase domain|PF12327:FtsZ family, C-terminal domain"	Tubulin
ACE11L_RS24510	9366	9729	9409	3573	3554	3528	2448	2407	2384	4522	4563	4055	735.7445556	757.2710084	749.0245254	293.5492614	291.1717565	293.482153	211.2728386	206.8334382	202.7387644	362.1776031	355.4218824	328.3894665	3677.171017	3623.677564	3647.989719	8994.860293	9297.682555	9169.934028	-1.326702	0	0	2570.668328	2499.065668	2453.743928	8878.92642	9174.405536	9035.731387	-1.848346885	0	0	4561.187935	4482.78343	4131.011143	9213.171528	9428.798058	9336.394496	-1.086433047	2.81E-130	5.73E-129	2490.546571	2443.141302	2393.384819	3500.580707	3470.533999	3490.24127	-0.513809494	1.63E-45	6.31E-44	4426.844853	4338.631869	4016.639122	3614.50705	3595.552251	3616.231246	0.239670017	7.02E-07	1.80E-06	4360.321259	4244.8549	3933.537778	2545.124485	2489.324743	2435.01494	0.747403863	2.55E-46	1.90E-45	ACE11L_RS24510	NZ_CP169744.1	5267621	5269687	-	2067	protein_coding	carbon starvation CstA family protein&&sp|P39396|BTST_ECOLI Pyruvate/proton symporter BtsT OS=Escherichia coli (strain K12) OX=83333 GN=btsT PE=1 SV=2 && PF13722:5TM C-terminal transporter carbon starvation CstA|PF02554:Carbon starvation protein CstA	-
ACE11L_RS21970	3140	3219	3192	5651	5647	5618	5643	5617	5736	5463	5330	5213	988.0827711	1003.679095	1017.902608	1859.790642	1853.277212	1872.085286	1950.891333	1933.480783	1954.026557	1752.721878	1663.074398	1691.129477	5815.755225	5757.71165	5809.072064	3015.573491	3076.291515	3110.896951	0.917528193	7.70E-188	1.44E-186	5925.768535	5831.845392	5903.806699	2976.70606	3035.503281	3065.368752	0.960243419	3.15E-190	5.09E-189	5510.3427	5236.299733	5310.7179	3088.763463	3119.67324	3167.368608	0.776201595	8.84E-71	9.31E-70	5741.076103	5701.339715	5758.580251	5536.462797	5514.379711	5557.872861	0.050566519	0.066169743	0.167081163	5348.04366	5067.917568	5163.684277	5716.64689	5713.022949	5758.499755	-0.141794496	0.000644324	0.001257954	5267.676921	4958.377518	5056.851403	5866.886221	5809.113869	5858.743999	-0.19835921	3.97E-06	9.38E-06	fabA	NZ_CP169744.1	4719963	4720478	+	516	protein_coding	3-hydroxyacyl-[acyl-carrier-protein] dehydratase FabA&&sp|A5W140|FABA_PSEP1 3-hydroxydecanoyl-[acyl-carrier-protein] dehydratase OS=Pseudomonas putida (strain ATCC 700007 / DSM 6899 / BCRC 17059 / F1) OX=351746 GN=fabA PE=3 SV=1 && PF07977:FabA-like domain	-
ACE11L_RS14430	7415	7513	7186	3161	3300	3301	1916	1957	1808	6706	7826	6625	964.7392551	968.5508067	947.4704495	430.128642	447.7871783	454.8042723	273.8757943	278.5232012	254.6565562	889.5707053	1009.623449	888.6078253	3253.159134	3364.697794	3413.269292	7121.171159	7179.924868	7003.416508	-1.086711043	6.18E-272	1.60E-270	2012.010015	2031.853557	1860.893046	7029.387082	7084.726981	6900.921006	-1.831647171	0	0	6764.114616	7688.420583	6749.185899	7294.006714	7281.175847	7130.548501	-0.033800614	0.503767082	0.57795266	1949.300339	1986.384515	1815.117346	3096.931322	3222.499211	3265.670757	-0.737118905	3.30E-67	1.99E-65	6564.887568	7441.186283	6562.326555	3197.720902	3338.582562	3383.554235	1.052160033	9.46E-85	1.19E-83	6466.234932	7280.349429	6426.55679	1992.017366	2023.933744	1846.689182	1.782987322	6.73E-207	1.59E-205	ACE11L_RS14430	NZ_CP169744.1	3122485	3123732	-	1248	protein_coding	NAD(P)/FAD-dependent oxidoreductase&&-- && PF01593:Flavin containing amine oxidoreductase	Amino_oxidase
ACE11L_RS01605	3364	3500	3242	5823	5580	5768	4599	4699	4648	5457	6180	5398	493.425678	508.6792557	481.901675	893.2800229	853.608788	895.9241173	741.1199761	753.9507228	738.0563471	816.089597	898.8247543	816.2516939	5992.769895	5689.398088	5964.173668	3230.697205	3344.833893	3159.62654	0.857966836	3.14E-140	4.76E-139	4829.454101	4878.732686	4783.977255	3189.057066	3300.485084	3113.38518	0.593635933	3.71E-65	2.73E-64	5504.290704	6071.356913	5499.185733	3309.108373	3392.002591	3216.982778	0.783790944	1.22E-55	1.02E-54	4678.931242	4769.55587	4666.297247	5704.976617	5448.953212	5706.267472	-0.256393708	4.31E-17	6.72E-16	5342.169917	5876.122058	5346.93415	5890.64499	5645.239606	5912.251084	-0.074790309	0.119501005	0.169525379	5261.891444	5749.113145	5236.30997	4781.465485	4859.716231	4747.462013	0.175400592	0.000265315	0.000538039	ACE11L_RS01605	NZ_CP169744.1	360862	361968	+	1107	protein_coding	GlxA family transcriptional regulator&&sp|Q9HTH5|CDHR_PSEAE HTH-type transcriptional regulator CdhR OS=Pseudomonas aeruginosa (strain ATCC 15692 / DSM 22644 / CIP 104116 / JCM 14847 / LMG 12228 / 1C / PRS 101 / PAO1) OX=208964 GN=cdhR PE=1 SV=1 && PF01965:DJ-1/PfpI family|PF12833:Helix-turn-helix domain	DJ-1_PfpI
ACE11L_RS24480	3154	3116	3082	6302	6217	6103	6558	6397	6663	3595	3689	3369	422.5444964	413.6360983	418.4302373	883.0071728	868.661447	865.8334236	965.253807	937.4732161	966.3583739	491.0523387	490.0497883	465.3044729	6485.735167	6338.886723	6310.56725	3029.018724	2977.857831	3003.691856	1.086545668	6.89E-267	1.76E-265	6886.61883	6641.679717	6857.926087	2989.977998	2938.37472	2959.732611	1.197647682	5.72E-296	1.30E-294	3626.154495	3624.148164	3432.152044	3102.53502	3019.851449	3058.217434	0.218674619	2.30E-06	5.26E-06	6671.978926	6493.051479	6689.229466	6174.268014	6070.993211	6037.682105	0.118952716	1.38E-05	9.04E-05	3519.351448	3507.607488	3337.12878	6375.209467	6289.687209	6255.629051	-0.868283249	1.41E-90	1.86E-89	3466.465043	3431.79262	3268.086011	6818.188878	6615.7916	6805.580765	-0.993319056	9.42E-111	1.29E-109	fabV	NZ_CP169744.1	5261021	5262232	-	1212	protein_coding	enoyl-ACP reductase FabV&&sp|Q88E33|FABV_PSEPK Enoyl-[acyl-carrier-protein] reductase [NADH] OS=Pseudomonas putida (strain ATCC 47054 / DSM 6125 / NCIMB 11950 / KT2440) OX=160488 GN=fabV PE=3 SV=1 && PF07055:Enoyl reductase FAD binding domain|PF12241:Trans-2-enoyl-CoA reductase catalytic region|PF12242:NAD(P)H binding domain of trans-2-enoyl-CoA reductase	-
ACE11L_RS25885	5902	5901	6067	5277	4922	4977	4223	4188	4294	4037	4390	3858	810.7652176	803.2148733	844.5970585	758.1551162	705.1742289	724.0086599	637.3475718	629.3240577	638.5803999	565.4221032	597.9725033	546.365896	5430.851234	5018.49774	5146.271211	5668.125715	5639.389943	5912.84831	-0.142952732	2.06E-05	4.94E-05	4434.612888	4348.187378	4419.620984	5595.069798	5564.617851	5826.313351	-0.363498319	1.75E-29	8.23E-29	4071.984895	4312.824733	3930.318369	5805.694892	5718.916368	6020.183378	-0.510451847	6.04E-28	3.07E-27	4296.396311	4250.883163	4310.903696	5170.04321	4806.406399	4923.733219	-0.212632348	1.16E-10	1.29E-09	3952.050569	4174.138485	3821.50277	5338.302183	4979.546477	5101.469078	-0.367883962	2.82E-14	1.03E-13	3892.661858	4083.916943	3742.438656	4390.547672	4331.238897	4385.886808	-0.161425086	0.000639014	0.001254985	hflK	NZ_CP169744.1	5564837	5566018	-	1182	protein_coding	FtsH protease activity modulator HflK&&sp|P44546|HFLK_HAEIN Protein HflK OS=Haemophilus influenzae (strain ATCC 51907 / DSM 11121 / KW20 / Rd) OX=71421 GN=hflK PE=3 SV=1 && PF01145:SPFH domain / Band 7 family|PF12221:Bacterial membrane protein N terminal	-
ACE11L_RS04125	10256	10115	10267	2485	2572	2475	1909	1803	1804	4471	5032	4472	1219.996939	1192.221198	1237.667414	309.1592137	319.0881032	311.7713105	249.485901	234.6109149	232.3137433	542.2549527	593.5292842	548.4133013	2557.450316	2622.425069	2559.176461	9849.592907	9666.56995	10006.13377	-1.931500687	0	0	2004.659248	1871.963191	1856.776026	9722.642469	9538.401891	9859.693288	-2.344751502	0	0	4509.745966	4943.538509	4555.827825	10088.64907	9802.887487	10187.77365	-1.102267109	3.31E-134	7.02E-133	1942.178678	1830.072193	1811.101599	2434.632817	2511.596355	2448.511095	-0.405460691	4.55E-21	8.31E-20	4376.918031	4784.570582	4429.694242	2513.867903	2602.071015	2536.89692	0.828712264	4.58E-62	4.50E-61	4311.144703	4681.15491	4338.047089	1984.739641	1864.666602	1842.603587	1.227885067	1.18E-115	1.67E-114	ACE11L_RS04125	NZ_CP169744.1	884718	886082	+	1365	protein_coding	DUF1329 domain-containing protein&&sp|Q9HX91|Y3922_PSEAE Uncharacterized protein PA3922 OS=Pseudomonas aeruginosa (strain ATCC 15692 / DSM 22644 / CIP 104116 / JCM 14847 / LMG 12228 / 1C / PRS 101 / PAO1) OX=208964 GN=PA3922 PE=1 SV=1 && PF07044:Protein of unknown function (DUF1329)	-
ACE11L_RS08695	2684	2715	2682	6714	6680	6417	7697	7588	7603	2296	2457	2091	411.5285137	412.474854	416.7310493	1076.648226	1068.200561	1041.908727	1296.576832	1272.672031	1262.002024	358.9280773	373.5453778	330.5193644	6909.74705	6810.96402	6635.246607	2577.643074	2594.635434	2613.855145	1.386510223	0	0	8082.693677	7878.234437	7825.42579	2544.420085	2560.233429	2575.601188	1.63089065	0	0	2315.89728	2413.806462	2130.195881	2640.204183	2631.224867	2661.304075	-0.209409801	0.000114166	0.000231775	7830.7749	7701.934442	7632.929856	6577.917398	6523.119616	6348.321493	0.252213183	3.90E-21	7.19E-20	2247.685932	2336.186391	2071.218842	6791.995615	6758.10046	6577.481832	-1.596400546	1.72E-225	5.01E-224	2213.909246	2285.6911	2028.36683	8002.378742	7847.526444	7765.695716	-1.854785999	1.00E-301	3.51E-300	purM	NZ_CP169744.1	1863984	1865042	-	1059	protein_coding	"phosphoribosylformylglycinamidine cyclo-ligase&&sp|A5W7R7|PUR5_PSEP1 Phosphoribosylformylglycinamidine cyclo-ligase OS=Pseudomonas putida (strain ATCC 700007 / DSM 6899 / BCRC 17059 / F1) OX=351746 GN=purM PE=3 SV=1 && PF02769:AIR synthase related protein, C-terminal domain|PF00586:AIR synthase related protein, N-terminal domain"	-
ACE11L_RS22990	3214	3402	3282	6808	6685	6584	6289	6089	6458	2862	2975	2913	1567.166066	1643.666408	1621.763006	3471.872485	3399.612971	3399.688963	3369.070445	3247.782058	3408.982942	1422.842748	1438.390834	1464.316943	7006.487625	6816.062047	6807.926392	3086.641147	3251.178544	3198.610211	1.113248368	4.75E-271	1.22E-269	6604.139344	6321.898983	6646.928811	3046.857732	3208.071501	3151.798322	1.057091316	5.48E-206	9.31E-205	2886.802271	2922.700132	2967.604305	3161.555978	3297.026518	3256.674114	-0.14654619	0.001420883	0.002610106	6398.30367	6180.426834	6483.422466	6670.012161	6528.00219	6513.534161	-0.048310641	0.08693801	0.206615067	2801.775756	2828.715716	2885.442605	6887.0876	6763.158918	6748.658311	-1.260296559	1.82E-196	4.68E-195	2759.672588	2767.574694	2825.744895	6538.516293	6297.257317	6596.193993	-1.218110387	2.48E-165	4.73E-164	fliE	NZ_CP169744.1	4963562	4963894	-	333	protein_coding	flagellar hook-basal body complex protein FliE&&sp|A5W0J4|FLIE_PSEP1 Flagellar hook-basal body complex protein FliE OS=Pseudomonas putida (strain ATCC 700007 / DSM 6899 / BCRC 17059 / F1) OX=351746 GN=fliE PE=3 SV=1 && PF02049:Flagellar hook-basal body complex protein FliE	-
ACE11L_RS04620	2590	2531	2400	7174	7164	7143	8622	8411	8427	999	987	936	361.2935131	349.8346063	339.2745691	1046.638834	1042.257182	1055.167161	1321.380121	1283.452471	1272.597409	142.0836211	136.5206486	134.6051588	7383.158376	7304.45303	7385.938369	2487.367944	2418.792738	2339.020264	1.607113567	0	0	9054.045067	8732.713475	8673.531912	2455.308502	2386.722213	2304.788535	1.88833594	0	0	1007.657397	969.6487498	953.5453587	2547.738016	2452.902445	2381.480156	-1.332729238	2.18E-117	3.92E-116	8771.851525	8537.291854	8460.173602	7028.593896	6995.752833	7066.551414	0.289016703	2.16E-29	5.34E-28	977.97833	938.4680375	927.1453065	7257.339372	7247.759236	7321.638262	-2.940313091	0	0	963.2819411	918.1836043	907.9633442	8964.078149	8698.674871	8607.328396	-3.235431899	0	0	ACE11L_RS04620	NZ_CP169744.1	1004345	1005508	-	1164	protein_coding	"type III PLP-dependent enzyme&&sp|P27121|DCOR_NEUCR Ornithine decarboxylase OS=Neurospora crassa (strain ATCC 24698 / 74-OR23-1A / CBS 708.71 / DSM 1257 / FGSC 987) OX=367110 GN=spe-1 PE=2 SV=1 && PF00278:Pyridoxal-dependent decarboxylase, C-terminal sheet domain|PF02784:Pyridoxal-dependent decarboxylase, pyridoxal binding domain"	-
ACE11L_RS04490	2829	2673	2613	5802	5837	5672	6969	6608	6984	3747	4026	3616	560.8702777	525.0959404	524.9870058	1203.046115	1206.918908	1190.819443	1517.956385	1433.082756	1498.964508	757.4104629	791.451013	739.066226	5971.157639	5951.436674	5864.908642	2716.897263	2554.497427	2546.608313	1.185956364	2.51E-265	6.40E-264	7318.21388	6860.750285	7188.316943	2681.879441	2520.627608	2509.338518	1.47020338	0	0	3779.471737	3955.223776	3683.782069	2782.838165	2590.520836	2592.83652	0.519519806	3.46E-25	1.63E-24	7090.122162	6707.219662	7011.49311	5684.402256	5699.917544	5611.294921	0.29202642	6.46E-24	1.36E-22	3668.152955	3828.036797	3581.792124	5869.401036	5905.244369	5813.850234	-0.666816901	8.83E-53	7.69E-52	3613.030464	3745.296039	3507.687449	7245.495317	6834.008269	7133.449806	-0.965008434	2.05E-98	2.59E-97	suhB	NZ_CP169744.1	977842	978660	-	819	protein_coding	inositol-phosphate phosphatase&&sp|Q9HXI4|SUHB_PSEAE Nus factor SuhB OS=Pseudomonas aeruginosa (strain ATCC 15692 / DSM 22644 / CIP 104116 / JCM 14847 / LMG 12228 / 1C / PRS 101 / PAO1) OX=208964 GN=suhB PE=1 SV=1 && PF00459:Inositol monophosphatase family	-
ACE11L_RS04355	2639	2693	2390	6275	6041	6029	8184	8357	8503	1934	1951	1904	212.2347292	214.596996	194.7846046	527.7957194	506.692897	513.455206	723.106112	735.1893733	740.2985199	158.5811853	155.580485	157.8590414	6457.94798	6159.436174	6234.050459	2534.426256	2573.610764	2329.274347	1.341629758	2.17E-280	5.85E-279	8594.097057	8676.648022	8751.755292	2501.760284	2539.487523	2295.18525	1.82644655	0	0	1950.760165	1916.701835	1939.690559	2595.938465	2609.903708	2371.557322	-0.383997343	1.38E-12	4.34E-12	8326.239026	8482.48104	8536.472782	6147.815263	5899.126587	5964.474097	0.492816593	1.12E-74	8.09E-73	1893.303394	1855.067012	1885.987888	6347.895812	6111.629473	6179.778395	-1.726090649	0	0	1864.852126	1814.970833	1846.96817	8508.700484	8642.827951	8684.954711	-2.224989193	0	0	cyoB	NZ_CP169744.1	953692	955710	+	2019	protein_coding	cytochrome o ubiquinol oxidase subunit I&&sp|Q9WWR2|CYOB_PSEPU Cytochrome bo(3) ubiquinol oxidase subunit 1 OS=Pseudomonas putida OX=303 GN=cyoB PE=3 SV=1 && PF00115:Cytochrome C and Quinol oxidase polypeptide I	-
ACE11L_RS12415	6058	6227	6162	5686	5748	5496	4156	4074	4035	2927	3274	2855	3122.713174	3180.474483	3218.875552	3065.383066	3090.142486	3000.058801	2353.627424	2297.183079	2251.666187	1538.309342	1673.409737	1517.170519	5851.775652	5860.691794	5682.92276	5817.944016	5950.937329	6005.434529	-0.031038019	0.281214237	0.367142612	4364.255544	4229.826976	4153.043938	5742.957106	5872.034461	5917.544564	-0.459922221	7.29E-46	4.36E-45	2952.365565	3216.443776	2908.517093	5959.149382	6034.857181	6114.450301	-0.996128199	1.33E-97	1.97E-96	4228.231842	4135.171444	4050.88412	5570.7534	5613.007717	5437.178576	-0.421075935	1.88E-42	6.92E-41	2865.40798	3113.013531	2827.991293	5752.05348	5815.203809	5633.448675	-0.965653701	1.09E-89	1.42E-88	2822.34859	3045.727579	2769.482209	4320.889444	4213.339844	4121.344497	-0.550857729	1.76E-27	8.97E-27	ACE11L_RS12415	NZ_CP169744.1	2679728	2680042	+	315	protein_coding	PepSY domain-containing protein&&-- && PF03413:Peptidase propeptide and YPEB domain	-
ACE11L_RS14055	10863	11206	11027	2760	2686	2703	3697	3629	3648	1386	1529	1482	1484.727386	1517.601619	1527.333861	394.5309642	382.8792823	391.2219394	555.1441154	542.5698606	539.7708287	193.1427001	207.2169205	208.8192825	2840.467956	2738.660083	2794.930899	10432.53976	10709.20246	10746.82352	-1.929070837	0	0	3882.255232	3767.806111	3754.722252	10298.07577	10567.21024	10589.54299	-1.463698628	0	0	1398.011163	1502.120505	1509.780151	10685.74443	10860.22315	10941.90903	-2.881021765	0	0	3761.25436	3683.489732	3662.360662	2704.058984	2622.919055	2674.070905	0.473212697	5.94E-41	2.01E-39	1356.8348	1453.817254	1467.980069	2792.06254	2717.403868	2770.598939	-0.952456524	8.65E-70	9.20E-69	1336.445216	1422.393851	1437.608628	3843.678603	3753.119856	3726.063129	-1.43191327	3.27E-165	6.21E-164	ACE11L_RS14055	NZ_CP169744.1	3051889	3053076	+	1188	protein_coding	porin&&-- && PF13609:Gram-negative porin	-
ACE11L_RS09230	4081	4044	3975	4347	4271	4172	4658	4791	4347	5624	5651	6654	977.3503688	959.6327406	964.7182299	1088.800718	1066.773398	1058.054899	1225.582415	1255.109494	1127.018298	1373.242156	1341.929759	1642.827405	4473.737031	4354.73463	4313.892605	3919.285165	3864.716647	3874.002313	0.172903598	7.15E-08	2.04E-07	4891.410569	4974.251606	4474.171499	3868.769883	3813.474765	3817.306012	0.318368968	3.82E-16	1.35E-15	5672.737936	5551.656621	6778.729505	4014.40882	3919.216708	3944.326509	0.599870412	4.61E-22	1.98E-21	4738.95667	4862.937258	4364.112335	4258.8929	4170.695191	4127.348803	0.153345116	4.14E-05	0.000250002	5505.655784	5373.133617	6591.052211	4397.498501	4320.935189	4276.336949	0.426820794	1.29E-11	4.22E-11	5422.920557	5256.996502	6454.688133	4842.806312	4954.862835	4440.020949	0.267173042	0.011139776	0.018959041	cmk	NZ_CP169744.1	1981631	1982308	+	678	protein_coding	(d)CMP kinase&&sp|Q88M04|KCY_PSEPK Cytidylate kinase OS=Pseudomonas putida (strain ATCC 47054 / DSM 6125 / NCIMB 11950 / KT2440) OX=160488 GN=cmk PE=3 SV=1 && PF02224:Cytidylate kinase	-
ACE11L_RS14405	5871	5799	5794	3461	3469	3652	2720	2786	2882	6695	6990	6487	624.290065	610.9950269	624.3563025	384.9027506	384.7136203	411.2305101	317.7624663	324.061332	331.7614805	725.8436021	737.0081818	711.1213163	3561.905651	3537.011105	3776.207045	5638.35413	5541.911927	5646.784755	-0.629801339	1.86E-81	1.92E-80	2856.298142	2892.56209	2966.312919	5565.681936	5468.432285	5564.143656	-0.92934472	2.92E-167	4.32E-166	6753.019289	6867.117286	6608.599083	5775.20073	5620.063721	5749.290011	0.238720639	1.83E-09	5.01E-09	2767.273968	2827.832018	2893.345238	3390.850777	3387.530232	3612.914149	-0.291688452	1.92E-14	2.64E-13	6554.119038	6646.293396	6425.632055	3501.205961	3509.558457	3743.332344	0.86797142	1.12E-84	1.41E-83	6455.628224	6502.637684	6292.690399	2827.916094	2881.287384	2943.671584	1.153670296	1.30E-150	2.28E-149	ACE11L_RS14405	NZ_CP169744.1	3118311	3119837	+	1527	protein_coding	cryptochrome/photolyase family protein&&sp|A9CH39|PHRB_AGRFC (6-4) photolyase OS=Agrobacterium fabrum (strain C58 / ATCC 33970) OX=176299 GN=phrB PE=1 SV=1 && PF04244:Deoxyribodipyrimidine photo-lyase-related protein	-
ACE11L_RS09985	3048	3140	3147	5890	6021	6027	7665	7533	7224	2084	2246	2392	2704.439393	2760.591599	2829.688953	5465.786422	5571.727102	5662.962665	7471.9473	7311.424765	6939.012479	1885.289869	1976.02681	2188.008082	6061.723284	6139.044066	6231.982437	2927.219109	3000.793835	3067.040322	1.035121275	3.36E-228	7.49E-227	8049.090169	7821.130735	7435.338143	2889.490469	2961.006618	3022.153967	1.393218376	0	0	2102.060075	2206.515797	2436.838139	2998.264661	3043.110896	3122.715855	-0.44218776	5.65E-15	1.95E-14	7798.218736	7646.108612	7252.43789	5770.618629	5879.596288	5962.495502	0.365835161	3.19E-33	9.24E-32	2040.146987	2135.561512	2369.371339	5958.42332	6091.395639	6177.728378	-1.477786605	8.04E-167	1.80E-165	2009.489054	2089.402609	2320.350768	7969.109141	7790.645322	7378.585539	-1.849910289	3.69E-244	1.01E-242	rpmF	NZ_CP169744.1	2158421	2158603	+	183	protein_coding	50S ribosomal protein L32&&sp|A5W717|RL32_PSEP1 50S ribosomal protein L32 OS=Pseudomonas putida (strain ATCC 700007 / DSM 6899 / BCRC 17059 / F1) OX=351746 GN=rpmF PE=3 SV=1 && PF01783:Ribosomal L32p protein family	-
ACE11L_RS01910	4791	4997	4967	3090	2779	3032	2489	2545	2681	7928	8561	7858	351.844534	363.6170261	369.6565991	237.333033	212.8492399	235.7947064	200.8208887	204.4486192	213.1469352	593.6171066	623.4044886	594.9248614	3180.089125	2833.483385	3135.120416	4601.150509	4775.467132	4840.797355	-0.636100349	7.23E-56	5.81E-55	2613.722822	2642.344049	2759.432664	4541.846731	4712.149704	4769.951939	-0.806913384	5.95E-104	6.09E-103	7996.704545	8410.499439	8005.298535	4712.823488	4842.810556	4928.67164	0.753190806	8.55E-73	9.32E-72	2532.259156	2583.213384	2691.553984	3027.370384	2713.734942	2999.549753	-0.162851211	0.000232652	0.001213113	7761.173373	8140.04546	7783.662199	3125.896105	2811.491194	3107.826853	1.388813755	5.32E-176	1.24E-174	7644.543773	7964.103177	7622.623887	2587.751161	2632.044649	2738.370408	1.545547354	1.31E-253	3.76E-252	ACE11L_RS01910	NZ_CP169744.1	435309	437519	-	2211	protein_coding	malate synthase G&&sp|Q88QX8|MASZ_PSEPK Malate synthase G OS=Pseudomonas putida (strain ATCC 47054 / DSM 6125 / NCIMB 11950 / KT2440) OX=160488 GN=glcB PE=3 SV=1 && PF01274:Malate synthase	-
ACE11L_RS23090	3758	3806	3927	6456	6573	6117	6213	6159	6347	1976	2246	2116	1374.317846	1379.143375	1455.36182	2469.272411	2506.992078	2368.912977	2496.267452	2463.839263	2512.792049	736.7760143	814.4434826	797.7586638	6644.225046	6701.866243	6325.043399	3609.084452	3637.267942	3827.221907	0.829084719	5.20E-134	7.56E-133	6524.331014	6394.576423	6532.681506	3562.567317	3589.041779	3771.210241	0.832623529	2.28E-141	2.93E-140	1993.12414	2206.515797	2155.664507	3696.67933	3688.560531	3896.696906	-0.827840597	1.63E-56	1.39E-55	6320.98278	6251.47789	6371.985505	6325.146667	6418.63252	6051.532269	0.011363362	0.696369345	0.833510841	1934.4196	2135.561512	2095.982338	6530.998464	6649.849449	6269.979175	-1.65734836	6.80E-242	2.14E-240	1905.350466	2089.402609	2052.617987	6459.500991	6369.651472	6482.818717	-1.674971544	2.42E-262	7.20E-261	flgC	NZ_CP169744.1	4985770	4986213	-	444	protein_coding	flagellar basal body rod protein FlgC&&sp|P0A1I8|FLGC_SALTI Flagellar basal-body rod protein FlgC OS=Salmonella typhi OX=90370 GN=flgC PE=3 SV=1 && PF00460:Flagella basal body rod protein|PF06429:Flagellar basal body rod FlgEFG protein C-terminal	-
ACE11L_RS26315	3400	3380	3391	6433	6442	6472	6806	6655	6694	1923	2162	1868	391.5373388	385.6747364	395.7325042	774.7880097	773.7023346	789.247096	861.0840856	838.3282184	834.5216658	225.7832294	246.8713815	221.7668335	6620.554479	6568.297936	6692.117195	3265.270659	3230.153874	3304.840715	1.020523238	2.11E-250	5.09E-249	7147.046013	6909.547994	6889.832992	3223.184906	3187.325595	3256.474135	1.115559147	4.85E-264	1.00E-262	1939.664838	2123.992499	1903.015737	3344.520948	3275.705359	3364.833004	-0.742566016	7.62E-45	5.42E-44	6924.2892	6754.92537	6720.3515	6302.612842	6290.709066	6402.73285	0.102833547	0.000134046	0.000740812	1882.534863	2055.691892	1850.328454	6507.731276	6517.317839	6633.857319	-1.763597304	5.30E-283	1.98E-281	1854.245418	2011.259324	1812.046503	7076.028286	6882.615773	6837.24413	-1.872638456	9.20E-308	3.32E-306	ahcY	NZ_CP169744.1	5671249	5672658	+	1410	protein_coding	"adenosylhomocysteinase&&sp|A5WA09|SAHH_PSEP1 Adenosylhomocysteinase OS=Pseudomonas putida (strain ATCC 700007 / DSM 6899 / BCRC 17059 / F1) OX=351746 GN=ahcY PE=3 SV=1 && PF05221:S-adenosyl-L-homocysteine hydrolase|PF00670:S-adenosyl-L-homocysteine hydrolase, NAD binding domain"	-
ACE11L_RS24360	2713	2764	2500	6371	6423	6348	4937	4891	5047	4160	4703	4688	1265.854909	1277.857418	1182.098894	3108.97202	3125.582579	3136.54318	2530.792938	2496.338971	2549.324277	1978.999095	2175.854774	2255.00337	6556.746866	6548.925434	6563.899869	2605.493912	2641.463109	2436.479442	1.355973737	0	0	5184.39115	5078.07652	5194.650001	2571.911956	2606.44022	2400.821391	1.028025697	1.83E-165	2.68E-164	4196.050821	4620.322259	4775.876754	2668.73098	2678.712903	2480.708496	0.795973883	6.03E-47	4.42E-46	5022.805727	4964.438766	5066.867944	6241.869488	6272.155283	6280.059971	-0.320100638	8.81E-31	2.34E-29	4072.462315	4471.747903	4643.650851	6445.011031	6498.095697	6506.756221	-0.560557316	1.34E-29	7.58E-29	4011.264139	4375.093709	4547.577091	5132.875646	5058.283057	5155.000168	-0.2467093	1.17E-06	2.88E-06	ACE11L_RS24360	NZ_CP169744.1	5240246	5240593	+	348	protein_coding	HPF/RaiA family ribosome-associated protein&&-- && PF02482:Sigma 54 modulation protein / S30EA ribosomal protein	-
ACE11L_RS07870	4750	4750	4670	3416	3472	3310	3706	3556	3472	6768	6618	6625	1184.748047	1173.913845	1180.399286	891.0977065	903.1731692	874.2599865	1015.540288	970.210346	937.4967026	1721.118887	1636.740937	1703.506246	3515.593673	3540.069922	3422.575389	4561.775186	4539.417426	4551.343598	-0.38173122	2.61E-32	1.51E-31	3891.706219	3692.013924	3573.573371	4502.978913	4479.229756	4484.734358	-0.271554019	7.33E-14	2.41E-13	6826.651912	6501.656966	6749.185899	4672.4925	4603.432087	4633.963471	0.529425542	1.90E-38	1.20E-37	3770.410781	3609.393631	3485.667823	3346.762859	3390.459776	3274.574434	0.117945256	0.001322765	0.00579717	6625.58292	6292.585078	6562.326555	3455.683202	3512.593532	3392.779315	0.910779209	1.29E-97	1.78E-96	6526.018196	6156.574562	6426.55679	3853.035679	3677.623094	3546.296926	0.786701942	1.13E-61	1.04E-60	adk	NZ_CP169744.1	1715315	1715965	+	651	protein_coding	"adenylate kinase&&sp|A5W880|KAD_PSEP1 Adenylate kinase OS=Pseudomonas putida (strain ATCC 700007 / DSM 6899 / BCRC 17059 / F1) OX=351746 GN=adk PE=3 SV=1 && PF05191:Adenylate kinase, active site lid|PF00406:Adenylate kinase"	ADK
ACE11L_RS02115	9912	10373	10113	2719	2767	2688	1727	1643	1734	3658	3829	3709	1025.774102	1063.665414	1060.596305	294.2894656	298.6472466	294.5777342	196.3550723	185.9943525	194.2661666	385.9688593	392.9131765	395.7060825	2798.272599	2821.24812	2779.420739	9519.224346	9913.131992	9856.046639	-1.802020816	0	0	1813.539298	1705.843329	1784.728176	9396.531996	9781.694792	9711.80269	-2.445438573	0	0	3689.700457	3761.686994	3778.525358	9750.262245	10052.92654	10034.96201	-1.409811397	4.85E-278	2.80E-276	1757.015493	1667.66978	1740.826038	2663.889992	2702.016763	2659.231443	-0.635613856	2.64E-52	1.22E-50	3581.025757	3640.723521	3673.912331	2750.586249	2799.350894	2755.223806	0.391660605	5.06E-18	2.11E-17	3527.212553	3562.031429	3597.901756	1795.518785	1699.194247	1771.105665	1.021143133	1.73E-92	2.12E-91	ACE11L_RS02115	NZ_CP169744.1	481844	483412	-	1569	protein_coding	SpoVR family protein&&sp|P29013|YCGB_ECOLI Uncharacterized protein YcgB OS=Escherichia coli (strain K12) OX=83333 GN=ycgB PE=4 SV=2 && PF04293:SpoVR like protein	-
ACE11L_RS08970	3914	4219	4128	5124	5098	4938	3076	3204	2970	5845	6462	5756	305.2484564	326.0261263	326.2511188	417.9428004	414.6592955	407.815715	263.5592947	273.3360537	250.7533507	464.7670161	499.7127138	462.7845975	5273.39051	5197.948289	5105.944794	3758.902753	4031.958341	4023.114855	0.398987121	8.65E-32	4.97E-31	3230.137164	3326.550229	3056.88736	3710.454624	3978.499019	3964.236281	-0.2776276	1.10E-11	3.34E-11	5895.653136	6348.399413	5863.896458	3850.13382	4088.816837	4096.145869	0.589451279	1.73E-35	1.03E-34	3129.461296	3252.108323	2981.691657	5020.144288	4978.273024	4885.15062	-0.668736221	4.41E-80	3.72E-78	5722.005344	6144.255783	5701.547419	5183.524803	5157.604213	5061.493733	0.189844129	2.04E-05	4.61E-05	5636.018965	6011.451318	5583.586548	3198.040407	3313.583912	3033.554686	0.852300714	1.75E-64	1.66E-63	ACE11L_RS08970	NZ_CP169744.1	1921390	1923471	-	2082	protein_coding	carboxy terminal-processing peptidase&&sp|P43669|PRC_SALTY Tail-specific protease OS=Salmonella typhimurium (strain LT2 / SGSC1412 / ATCC 700720) OX=99287 GN=prc PE=3 SV=2 && PF03572:Peptidase family S41|PF17804:Tail specific protease N-terminal domain|PF00595:PDZ domain|PF11818:C-terminal domain of tail specific protease (DUF3340)	Peptidase_S41
ACE11L_RS11285	4095	4140	3983	3467	3513	3362	3029	2941	3091	7654	7750	7623	939.1479799	940.7856559	925.6996401	831.5895752	840.2667753	816.503495	763.2006759	737.8140219	767.4264586	1789.726667	1762.392416	1802.318324	3568.080581	3581.873743	3476.343945	3932.730397	3956.460662	3881.799047	-0.147594045	8.79E-06	2.17E-05	3180.782012	3053.490706	3181.427215	3882.041821	3904.002356	3824.98864	-0.302388242	2.94E-17	1.07E-16	7720.330044	7613.756647	7765.89345	4028.180377	4012.254493	3952.264776	0.945697351	3.05E-127	6.03E-126	3081.644429	2985.159356	3103.167984	3396.729166	3430.496888	3326.017899	-0.146959635	3.38E-05	0.000207541	7492.939077	7368.923293	7550.885333	3507.275662	3554.072892	3446.079775	1.092858384	5.87E-156	1.23E-154	7380.340318	7209.648362	7394.663005	3149.17568	3041.588729	3157.143951	1.233737225	2.08E-180	4.26E-179	ACE11L_RS11285	NZ_CP169744.1	2448775	2449482	+	708	protein_coding	"TetR/AcrR family transcriptional regulator&&-- && PF17939:Tetracyclin repressor-like, C-terminal domain|PF00440:Bacterial regulatory proteins, tetR family"	TetR_N
ACE11L_RS24905	2356	2563	2234	5528	5333	5306	7600	7589	7861	2688	2755	2699	258.1311776	278.2428456	248.0435917	633.4440821	609.3904999	615.6198839	914.8252	909.5393374	932.3964548	300.2704326	299.300588	304.8551367	5689.169153	5437.555556	5486.460729	2262.640492	2449.374076	2177.238029	1.269722597	8.97E-225	1.96E-223	7980.833044	7879.272686	8090.97358	2233.477541	2416.898077	2145.373995	1.817217665	0	0	2711.294376	2706.567686	2749.592867	2317.55628	2483.91504	2216.761112	0.218620953	3.68E-05	7.71E-05	7732.089027	7702.949457	7891.945495	5415.95582	5207.754028	5249.212068	0.555449247	2.96E-89	2.95E-87	2631.437188	2619.533377	2673.467075	5592.218016	5395.351759	5438.696992	-1.051676455	4.31E-127	7.55E-126	2591.893751	2562.913708	2618.154985	7901.530264	7848.560646	8029.216628	-1.613235659	0	0	nusA	NZ_CP169744.1	5361958	5363439	-	1482	protein_coding	transcription termination factor NusA&&sp|P0AFF8|NUSA_ECO57 Transcription termination/antitermination protein NusA OS=Escherichia coli O157:H7 OX=83334 GN=nusA PE=3 SV=1 && PF08529:NusA N-terminal domain|PF13184:NusA-like KH domain|PF14520:Helix-hairpin-helix domain|PF00575:S1 RNA binding domain	S1
ACE11L_RS25765	2120	2115	2089	5636	5802	5591	7579	7245	7433	2992	2988	2676	149.6003545	147.8826951	149.3877092	415.9516182	427.0054374	417.7981092	587.5813721	559.2511797	567.8302632	215.2665147	209.0730934	194.6741677	5800.317899	5915.750485	5781.153776	2035.992294	2021.235338	2035.922222	1.521901261	0	0	7958.780743	7522.114984	7650.452439	2009.750588	1994.435986	2006.126354	1.944307527	0	0	3017.928859	2935.471595	2726.161731	2085.407179	2049.738708	2072.880019	0.483587371	4.87E-20	1.98E-19	7710.724044	7353.784269	7462.260636	5521.766824	5665.739522	5531.16183	0.430147254	4.89E-52	2.24E-50	2929.040203	2841.07649	2650.684658	5701.472637	5869.83516	5730.824516	-1.038827537	1.30E-104	1.88E-103	2885.024592	2779.668297	2595.84392	7879.697088	7492.795083	7592.057905	-1.475028761	1.28E-198	2.89E-197	ACE11L_RS25765	NZ_CP169744.1	5541801	5544101	-	2301	protein_coding	YgiQ family radical SAM protein&&sp|Q88DF3|Y4872_PSEPK UPF0313 protein PP_4872 OS=Pseudomonas putida (strain ATCC 47054 / DSM 6125 / NCIMB 11950 / KT2440) OX=160488 GN=PP_4872 PE=3 SV=2 && PF08497:Radical SAM N-terminal|PF04055:Radical SAM superfamily|PF11842:Domain of unknown function (DUF3362)	Radical_SAM
ACE11L_RS02460	2294	2459	2287	6702	6605	6691	7735	8001	7819	1144	1152	1284	1349.577135	1433.418649	1363.48426	4123.668961	4052.621456	4168.459098	4999.469999	5148.969581	4979.814346	686.1964252	672.0128344	778.7441153	6897.397189	6734.493615	6918.565536	2203.097321	2349.984726	2228.891394	1.599287374	0	0	8122.597842	8307.03133	8047.74487	2174.701816	2318.82652	2196.271408	1.871325301	0	0	1153.913976	1131.748085	1308.068633	2256.567957	2383.124106	2269.352132	-0.943370017	2.05E-51	1.61E-50	7869.435345	8121.135671	7849.780158	6566.16062	6449.880997	6619.388984	0.279954432	9.91E-26	2.18E-24	1119.927137	1095.354791	1271.853177	6779.856212	6682.223583	6858.334258	-2.543259312	0	0	1103.097638	1071.679344	1245.539459	8041.886393	8274.651961	7986.317875	-2.829350005	0	0	rpsS	NZ_CP169744.1	555775	556050	+	276	protein_coding	30S ribosomal protein S19&&sp|Q1IFW2|RS19_PSEE4 30S ribosomal protein S19 OS=Pseudomonas entomophila (strain L48) OX=384676 GN=rpsS PE=3 SV=1 && PF00203:Ribosomal protein S19	-
ACE11L_RS14140	10794	10628	10934	1671	1621	1538	1486	1428	1482	4243	4324	3957	980.2306535	956.3296812	1006.247006	158.7074771	153.5280733	147.9048508	148.2600102	141.8553863	145.6973693	392.8592889	389.3609038	370.4566303	1719.7181	1652.780341	1590.308443	10366.27397	10156.82703	10656.18649	-2.651279349	0	0	1560.462882	1482.619765	1525.355915	10232.66408	10022.1587	10500.23244	-2.75109139	0	0	4279.770104	4247.984999	4031.174129	10617.87033	10300.05815	10849.62668	-1.33875361	2.02E-220	8.16E-219	1511.826881	1449.441537	1487.834019	1637.131363	1582.930673	1521.53942	-0.091925107	0.063527297	0.162506281	4153.71577	4111.383783	3919.566216	1690.411777	1639.952222	1576.463621	1.312188084	8.62E-145	1.70E-143	4091.296573	4022.518647	3838.47324	1544.957102	1476.84077	1513.713146	1.39800276	2.67E-159	4.88E-158	pedH	NZ_CP169744.1	3070010	3071797	+	1788	protein_coding	PQQ-dependent alcohol dehydrogenase PedH&&sp|A8R3S4|QEDH_PSEPU Quinoprotein ethanol dehydrogenase OS=Pseudomonas putida OX=303 GN=qedA PE=1 SV=1 && PF01011:PQQ enzyme repeat|PF13360:PQQ-like domain	-
ACE11L_RS10315	1026	1047	1035	8870	8988	8716	6237	6055	6245	1897	1935	2052	207.2071285	209.5145732	211.8250645	1873.510034	1893.125104	1864.038034	1383.860859	1337.652287	1365.360753	390.6094905	387.4887437	427.2284287	9128.605352	9164.213265	9012.437187	985.3434402	1000.583167	1008.702489	3.188787212	0	0	6549.533644	6286.598513	6427.697495	972.6434451	987.3165378	993.9400558	2.705211501	0	0	1913.439521	1900.983111	2090.464825	1009.25838	1014.693346	1027.013317	0.952512045	1.09E-54	8.99E-54	6345.399903	6145.916321	6269.583973	8690.218547	8776.916034	8622.716243	-0.475774004	1.50E-75	1.10E-73	1857.081974	1839.853751	2032.587787	8973.04157	9093.08487	8933.977193	-2.23672834	0	0	1829.175017	1800.086397	1990.535024	6484.453191	6262.094441	6378.636031	-1.76709883	3.65E-272	1.15E-270	ACE11L_RS10315	NZ_CP169744.1	2229646	2230449	-	804	protein_coding	deoxynucleotide monophosphate kinase&&-- && -	-
ACE11L_RS04350	2483	2587	2423	5220	5276	5034	6714	6789	6909	3525	3779	3325	427.9954943	441.8441707	423.2486266	941.039932	948.4756451	918.8738772	1271.461355	1280.08864	1289.24457	619.4977415	645.892378	590.8531878	5372.189396	5379.438049	5205.209821	2384.607955	2472.31008	2361.435875	1.144377053	4.00E-239	9.32E-238	7050.435929	7048.673378	7111.122817	2353.872977	2439.529975	2326.876092	1.574680331	0	0	3555.547871	3712.565983	3387.327262	2442.483974	2507.174486	2404.302674	0.535072432	1.65E-26	8.08E-26	6830.690227	6890.937391	6936.197866	5114.198513	5152.092678	4980.123172	0.438193058	9.24E-56	4.52E-54	3450.824438	3593.182081	3293.545026	5280.640022	5337.685333	5159.894583	-0.609905522	2.25E-39	1.60E-38	3398.96781	3515.517569	3225.403974	6980.378183	7021.19887	7056.84489	-1.05421167	1.32E-118	1.92E-117	cyoA	NZ_CP169744.1	952747	953688	+	942	protein_coding	"ubiquinol oxidase subunit II&&sp|Q9WWR1|CYOA_PSEPU Cytochrome bo(3) ubiquinol oxidase subunit 2 OS=Pseudomonas putida OX=303 GN=cyoA PE=3 SV=1 && PF00116:Cytochrome C oxidase subunit II, periplasmic domain|PF06481:COX Aromatic Rich Motif"	-
ACE11L_RS14155	8867	8655	8833	2125	2086	2091	2357	2191	2467	4939	4828	4554	5273.845973	5100.679421	5324.007144	1321.857805	1293.969252	1316.997597	1540.173569	1425.492275	1588.464537	2995.076282	2847.336431	2792.345901	2186.954495	2126.896848	2162.116356	8515.633805	8271.296384	8608.569164	-1.971406246	0	0	2475.108353	2274.803855	2539.172093	8405.876636	8161.628114	8482.582138	-1.780953965	0	0	4981.801683	4743.124786	4639.364918	8722.313895	8387.937835	8764.839258	-0.849048769	2.02E-87	2.68E-86	2397.964979	2223.898045	2476.711555	2081.929471	2037.010108	2068.620888	0.198238339	1.04E-05	7.02E-05	4835.070042	4590.601505	4510.918511	2149.685833	2110.388856	2143.293519	1.121981627	2.17E-120	3.63E-119	4762.411919	4491.37836	4417.590886	2450.514057	2265.937064	2519.791047	0.917785088	1.00E-65	9.65E-65	pqqD	NZ_CP169744.1	3073834	3074106	+	273	protein_coding	pyrroloquinoline quinone biosynthesis peptide chaperone PqqD&&sp|Q88JG8|PQQD2_PSEPK PqqA binding protein 2 OS=Pseudomonas putida (strain ATCC 47054 / DSM 6125 / NCIMB 11950 / KT2440) OX=160488 GN=pqqD2 PE=3 SV=1 && PF05402:Coenzyme PQQ synthesis protein D (PqqD)	-
ACE11L_RS23045	6623	6825	6775	5054	5032	4959	4422	4359	4501	1755	1886	1699	526.3804714	537.4745352	545.674902	420.1025555	417.1042022	417.3681827	386.1207155	378.9689602	387.2680487	142.213316	148.6303472	139.2078892	5201.349656	5130.654333	5127.659019	6360.55517	6522.426091	6602.859288	-0.333891832	2.11E-31	1.20E-30	4643.5847	4525.72798	4632.67677	6278.574598	6435.945913	6506.225969	-0.477775498	4.41E-54	2.91E-53	1770.20894	1852.844521	1730.847825	6514.930069	6614.405052	6722.720024	-1.890414693	0	0	4498.854958	4424.450742	4518.718569	4951.563082	4913.82304	4905.925866	-0.136037979	4.69E-06	3.31E-05	1718.070039	1793.26314	1682.927218	5112.711623	5090.832562	5083.018919	-1.55706873	5.45E-239	1.70E-237	1692.252059	1754.502814	1648.108677	4597.443003	4508.087476	4597.316377	-1.427168828	2.33E-187	5.03E-186	flgK	NZ_CP169744.1	4976637	4978679	-	2043	protein_coding	flagellar hook-associated protein FlgK&&sp|P33235|FLGK_ECOLI Flagellar hook-associated protein 1 OS=Escherichia coli (strain K12) OX=83333 GN=flgK PE=1 SV=3 && PF00460:Flagella basal body rod protein|PF06429:Flagellar basal body rod FlgEFG protein C-terminal	-
ACE11L_RS22855	4440	4719	4753	5527	5573	5269	4886	5129	5125	2730	2729	2930	338.4673233	356.4461905	367.1818934	440.6546056	443.0795838	425.3458421	409.2103314	427.6989986	422.9463557	212.1849381	206.2804655	230.2644286	5688.139998	5682.260851	5448.202333	4264.059332	4509.791754	4632.234715	0.327256346	1.58E-21	7.41E-21	5130.83556	5325.179814	5274.931892	4209.100289	4449.996888	4564.441628	0.250575226	1.57E-12	4.94E-12	2753.658351	2681.02476	2984.922971	4367.550884	4573.388636	4716.322993	-0.697984826	2.75E-41	1.84E-40	4970.91934	5206.012355	5145.174998	5414.976089	5442.117607	5212.608064	-0.068749439	0.026240383	0.078525584	2672.553394	2594.811828	2902.281782	5591.206399	5638.157764	5400.771665	-1.025666402	3.10E-93	4.18E-92	2632.392091	2538.726501	2842.235682	5079.85222	5304.423186	5234.669281	-0.963017584	5.48E-79	5.98E-78	flhA	NZ_CP169744.1	4937536	4939665	-	2130	protein_coding	flagellar biosynthesis protein FlhA&&sp|P76298|FLHA_ECOLI Flagellar biosynthesis protein FlhA OS=Escherichia coli (strain K12) OX=83333 GN=flhA PE=3 SV=1 && PF00771:FHIPEP family	-
ACE11L_RS27310	2045	2023	2075	6183	6231	6385	8370	8407	8442	857	993	1015	1814.494277	1778.559492	1865.778385	5737.683778	5766.057395	5999.339077	8159.190985	8159.716979	8108.962257	775.2847494	873.639636	928.4398841	6363.265715	6353.161199	6602.158265	1963.964264	1933.31399	2022.277937	1.706507059	0	0	8789.417445	8728.560479	8688.970737	1938.650921	1907.680378	1992.681754	2.166241148	0	0	864.4268157	975.543271	1034.026217	2011.630982	1960.577497	2058.988052	-1.069384443	2.40E-58	2.11E-57	8515.471731	8533.231794	8475.23265	6057.679963	6084.66442	6316.663976	0.467563494	1.79E-69	1.15E-67	838.9663952	944.1730104	1005.397955	6254.827061	6303.850893	6544.681548	-2.776320329	0	0	826.3589825	923.7652675	984.5970025	8702.080041	8694.538062	8622.649379	-3.250112302	0	0	oscA	NZ_CP169744.1	5900677	5900859	-	183	protein_coding	sulfur starvation response protein OscA&&-- && PF10055:Uncharacterized small protein (DUF2292)	-
ACE11L_RS24890	3172	3199	3309	4656	4531	4447	5260	5350	5445	4243	4553	4588	561.0529855	560.6543067	593.1262324	861.3085192	835.8410192	832.9482976	1022.152732	1035.133201	1042.620414	765.1769156	798.5261439	836.6032824	4791.745944	4619.832032	4598.245545	3046.305451	3057.178178	3224.924189	0.586832605	1.83E-62	1.60E-61	5523.576554	5554.632873	5604.293493	3007.041918	3016.643366	3177.727193	0.858515921	1.41E-138	1.79E-137	4279.770104	4472.959228	4674.00225	3120.241308	3100.290368	3283.465765	0.498526163	1.28E-24	5.96E-24	5351.419511	5430.330688	5466.434705	4561.629938	4424.589069	4399.405591	0.279595255	1.20E-20	2.14E-19	4153.71577	4329.123581	4544.596866	4710.088112	4583.975027	4558.214385	-0.088625605	0.05716554	0.086359053	4091.296573	4235.552128	4450.57246	5468.690683	5532.981876	5561.516924	-0.374425418	2.94E-16	1.13E-15	truB	NZ_CP169744.1	5357954	5358871	-	918	protein_coding	"tRNA pseudouridine(55) synthase TruB&&sp|A5W985|TRUB_PSEP1 tRNA pseudouridine synthase B OS=Pseudomonas putida (strain ATCC 700007 / DSM 6899 / BCRC 17059 / F1) OX=351746 GN=truB PE=3 SV=1 && PF01509:TruB family pseudouridylate synthase (N terminal domain)|PF16198:tRNA pseudouridylate synthase B C-terminal domain|PF09157:Pseudouridine synthase II TruB, C-terminal"	-
ACE11L_RS10520	1977	1933	1928	6302	6398	6242	7059	6905	7007	2210	2181	2154	213.1547808	206.5049593	210.6566162	710.6272865	719.4350021	712.676419	836.1629894	814.3739044	817.8584904	242.9398789	233.1658077	239.4195241	6485.735167	6523.435299	6454.294736	1898.658851	1847.303976	1879.012946	1.79088466	0	0	7412.723745	7169.110278	7211.989808	1874.187223	1822.810762	1851.513457	1.973738425	0	0	2229.151998	2142.658484	2194.376819	1944.740563	1873.354574	1913.122392	0.196184749	0.000136793	0.000276026	7181.686374	7008.679141	7034.583651	6174.268014	6247.74241	6175.194446	0.190652387	6.02E-13	7.75E-12	2163.495605	2073.757639	2133.622853	6375.209467	6472.803404	6398.105282	-1.595110873	7.75E-287	2.94E-285	2130.984074	2028.934591	2089.479747	7339.06607	7141.166328	7156.941981	-1.791841495	0	0	purF	NZ_CP169744.1	2270724	2272229	+	1506	protein_coding	amidophosphoribosyltransferase&&sp|Q51342|PUR1_PSEAE Amidophosphoribosyltransferase OS=Pseudomonas aeruginosa (strain ATCC 15692 / DSM 22644 / CIP 104116 / JCM 14847 / LMG 12228 / 1C / PRS 101 / PAO1) OX=208964 GN=purF PE=3 SV=3 && PF13522:Glutamine amidotransferase domain|PF00156:Phosphoribosyl transferase domain	Pribosyltran
ACE11L_RS14435	5968	5967	6117	3231	3150	3154	2046	1952	1970	6192	6405	5996	1286.907164	1274.925082	1336.70801	728.669236	708.4152099	720.2119274	484.7115671	460.4367448	459.8776156	1361.342742	1369.488307	1332.924296	3325.199988	3211.756985	3261.269721	5731.510381	5702.463954	5961.577899	-0.828095546	1.36E-141	2.10E-140	2148.524264	2026.662312	2027.632356	5657.637505	5626.85557	5874.329779	-1.468038126	0	0	6245.66026	6292.401461	6108.395268	5870.617946	5782.879845	6069.797548	0.073324346	0.070905027	0.102149474	2081.559757	1981.30944	1977.755072	3165.512528	3076.021974	3120.244037	-0.632132444	1.68E-57	8.32E-56	6061.703523	6090.058541	5939.276985	3268.534083	3186.82881	3232.877933	0.901000118	2.57E-101	3.63E-100	5970.612392	5958.425517	5816.397662	2127.175121	2018.762733	2012.155802	1.526972447	8.33E-233	2.18E-231	ACE11L_RS14435	NZ_CP169744.1	3123739	3124491	-	753	protein_coding	SDR family oxidoreductase&&sp|Q8CN40|Y2036_STAES Uncharacterized oxidoreductase SE_2036 OS=Staphylococcus epidermidis (strain ATCC 12228 / FDA PCI 1200) OX=176280 GN=SE_2036 PE=3 SV=1 && PF00106:short chain dehydrogenase	adh_short
ACE11L_RS02505	3060	3028	3062	5991	5841	6065	6933	6916	6806	1306	1236	1424	1623.728375	1592.05493	1646.557138	3324.806275	3232.496619	3408.026596	4041.778454	4014.381993	3909.68294	706.5668525	650.3261457	778.9819578	6165.667944	5955.515096	6271.274844	2938.743594	2893.759151	2984.200021	1.060815425	4.90E-227	1.08E-225	7280.409934	7180.531018	7005.109552	2900.866415	2855.391095	2940.52604	1.303512207	0	0	1317.317878	1214.271383	1450.692939	3010.068853	2934.566813	3038.371766	-1.173973345	1.78E-82	2.21E-81	7053.496477	7019.844307	6832.792397	5869.571512	5703.823604	6000.088804	0.250539953	2.61E-18	4.25E-17	1278.518217	1175.224412	1410.528757	6060.596623	5909.291136	6216.678714	-2.235082602	0	0	1259.305521	1149.822629	1381.345942	7208.067016	7152.542552	6951.640805	-2.491729167	0	0	rpsN	NZ_CP169744.1	559272	559577	+	306	protein_coding	30S ribosomal protein S14&&sp|A5VXR0|RS14_PSEP1 30S ribosomal protein S14 OS=Pseudomonas putida (strain ATCC 700007 / DSM 6899 / BCRC 17059 / F1) OX=351746 GN=rpsN PE=3 SV=1 && PF00253:Ribosomal protein S14p/S29e	Ribosomal_S14
ACE11L_RS27205	5511	5536	5580	5417	5389	5487	4193	4112	4115	1991	2091	1986	990.9598092	986.3520121	1016.809265	1018.731037	1010.631273	1044.818386	828.3423061	808.8174146	801.037984	365.0186198	372.8210738	368.1546837	5574.932942	5494.653458	5673.616664	5292.61959	5290.571552	5438.222114	0.063586735	0.030080153	0.05003335	4403.109599	4269.280443	4235.384338	5224.403534	5220.424406	5358.633344	-0.292027348	1.56E-19	6.00E-19	2008.254131	2054.240664	2023.227652	5421.074983	5365.178955	5536.941363	-1.423345116	9.26E-223	3.80E-221	4265.874907	4173.742017	4131.199047	5307.205622	5262.438864	5428.2749	-0.347808629	4.58E-30	1.18E-28	1949.103959	1988.183046	1967.212157	5479.928544	5452.006494	5624.223595	-1.487420414	6.88E-238	2.13E-236	1919.814159	1945.209642	1926.511967	4359.357421	4252.639528	4203.056408	-1.145759193	2.05E-128	3.20E-127	ACE11L_RS27205	NZ_CP169744.1	5880342	5881244	-	903	protein_coding	SdiA-regulated domain-containing protein&&sp|Q8XB94|YJIK_ECO57 Uncharacterized protein YjiK OS=Escherichia coli O157:H7 OX=83334 GN=yjiK PE=3 SV=2 && PF06977:SdiA-regulated	-
ACE11L_RS01260	2295	2427	2203	6222	6480	6354	7377	7234	7192	1159	1217	1238	627.3495996	657.3655416	610.2687032	1778.820043	1847.399664	1839.307586	2215.470998	2163.102988	2128.306908	323.019321	329.8665693	348.8775597	6403.402762	6607.042941	6570.103933	2204.057695	2319.403388	2147.025684	1.553419182	0	0	7746.658601	7510.694243	7402.401983	2175.649811	2288.650656	2115.60381	1.783824439	0	0	1169.043967	1195.605399	1261.206361	2257.55164	2352.111511	2186.000327	-0.906484811	2.73E-55	2.27E-54	7505.213257	7342.619103	7220.311919	6095.889492	6327.816633	6285.995756	0.238152508	1.17E-17	1.85E-16	1134.611496	1157.158664	1226.288343	6294.280118	6555.762123	6512.906274	-2.460614089	0	0	1117.561331	1132.147362	1200.917329	7669.682731	7481.418858	7345.900774	-2.704940071	0	0	ssuE	NZ_CP169744.1	293268	293861	+	594	protein_coding	NADPH-dependent FMN reductase&&sp|Q88R97|SSUE_PSEPK FMN reductase (NADPH) OS=Pseudomonas putida (strain ATCC 47054 / DSM 6125 / NCIMB 11950 / KT2440) OX=160488 GN=ssuE PE=3 SV=1 && PF03358:NADPH-dependent FMN reductase	FMN_red
ACE11L_RS07485	3649	3570	3598	5806	5587	5954	5868	5932	5925	1601	1760	1602	613.3524681	594.5860195	612.8822995	1020.677068	979.430997	1059.803381	1083.641701	1090.709645	1078.157601	274.3757435	293.3389357	277.6030424	5975.274259	5696.535326	6156.499657	3504.403717	3411.730571	3506.581213	0.774413975	4.75E-113	6.03E-112	6162.043198	6158.893869	6098.335894	3459.235801	3366.494785	3455.262146	0.8412587	1.95E-155	2.67E-154	1614.874366	1729.059574	1632.029556	3589.457923	3459.842642	3570.235668	-1.093455287	8.87E-104	1.41E-102	5969.986633	6021.069466	5948.324266	5688.321182	5455.788816	5890.276791	0.074732898	0.015643999	0.051839296	1567.310617	1673.458709	1586.844852	5873.447504	5652.321447	6102.902731	-1.868327253	6.86E-301	2.75E-299	1543.758146	1637.287886	1554.014185	6100.813104	6134.887568	6051.788388	-1.949172045	0	0	ACE11L_RS07485	NZ_CP169744.1	1631411	1632376	+	966	protein_coding	MucB/RseB C-terminal domain-containing protein&&sp|P38108|MUCB_PSEAE Sigma factor AlgU regulatory protein MucB OS=Pseudomonas aeruginosa (strain ATCC 15692 / DSM 22644 / CIP 104116 / JCM 14847 / LMG 12228 / 1C / PRS 101 / PAO1) OX=208964 GN=mucB PE=1 SV=1 && PF03888:MucB/RseB N-terminal domain|PF17188:MucB/RseB C-terminal domain	-
ACE11L_RS01025	3298	3281	3117	3057	3136	2918	2467	2373	2370	8023	8457	7754	1136.954603	1120.750463	1088.952513	1102.206541	1127.528288	1065.265782	934.3744901	894.8741622	884.5012679	2819.988868	2890.876867	2755.774808	3146.127008	3197.48251	3017.243198	3167.31254	3135.542858	3037.802568	0.003117272	0.933619444	0.955579011	2590.620411	2463.765198	2439.334358	3126.489359	3093.969017	2993.34411	-0.298264957	1.61E-13	5.24E-13	8092.527821	8308.327737	7899.349051	3244.185319	3179.760143	3092.947353	1.352424076	4.13E-220	1.66E-218	2509.876793	2408.630789	2379.329706	2995.039244	3062.350766	2886.769848	-0.293588142	1.36E-13	1.79E-12	7854.174316	8041.159263	7680.646054	3092.512749	3172.665126	2990.975843	1.348834055	1.27E-208	3.45E-207	7736.147161	7867.354348	7521.739071	2564.878311	2454.161868	2420.715355	1.636238208	6.21E-282	2.00E-280	ACE11L_RS01025	NZ_CP169744.1	245273	245743	+	471	protein_coding	"Rsd/AlgQ family anti-sigma factor&&sp|P15275|ALGQ_PSEAE Transcriptional regulatory protein AlgQ OS=Pseudomonas aeruginosa (strain ATCC 15692 / DSM 22644 / CIP 104116 / JCM 14847 / LMG 12228 / 1C / PRS 101 / PAO1) OX=208964 GN=algQ PE=3 SV=1 && PF04353:Regulator of RNA polymerase sigma(70) subunit, Rsd/AlgQ"	Rsd_AlgQ
ACE11L_RS07495	2749	2890	2804	4338	4568	4315	5097	4910	5096	4453	4452	4339	247.9794058	258.3145929	256.3294764	409.265838	429.7598997	412.1942143	505.1436048	484.5003831	497.6544996	409.5544969	398.214272	403.5115601	4464.474636	4657.557431	4461.756134	2640.067366	2761.877129	2732.755342	0.739772336	2.78E-96	3.16E-95	5352.408688	5097.803253	5245.083496	2606.039796	2725.257683	2692.761272	0.967898922	1.97E-160	2.78E-159	4491.589977	4373.734786	4420.334734	2704.143554	2800.824996	2782.362649	0.68084894	1.78E-53	1.44E-52	5185.586549	4983.724052	5116.060837	4250.075316	4460.72012	4268.818333	0.235870892	1.51E-13	1.98E-12	4359.2968	4233.089871	4297.952441	4388.393949	4621.40762	4422.913216	-0.059507358	0.174051941	0.236019607	4293.788272	4141.59413	4209.03093	5299.223652	5077.932899	5205.048713	-0.301441723	4.80E-12	1.57E-11	lepA	NZ_CP169744.1	1634167	1635966	+	1800	protein_coding	translation elongation factor 4&&sp|Q88MY7|LEPA_PSEPK Elongation factor 4 OS=Pseudomonas putida (strain ATCC 47054 / DSM 6125 / NCIMB 11950 / KT2440) OX=160488 GN=lepA PE=3 SV=1 && PF06421:GTP-binding protein LepA C-terminus|PF03144:Elongation factor Tu domain 2|PF00679:Elongation factor G C-terminus|PF00009:Elongation factor Tu GTP binding domain	GTP_EFTU
ACE11L_RS14075	5395	5394	5324	1729	1664	1777	1802	1727	1911	7478	8407	7249	1561.499926	1546.933643	1561.59436	523.3841717	502.2995166	544.6508217	573.0132389	546.7825097	598.7821519	2206.754945	2412.75018	2162.987824	1779.409093	1696.623373	1837.436999	5181.216238	5154.866862	5188.72662	-1.546975284	0	0	1892.297519	1793.056256	1966.906311	5114.436049	5086.519012	5112.789234	-1.43785424	1.39E-298	3.19E-297	7542.804817	8259.206727	7384.882805	5306.967798	5227.560564	5282.916813	0.551890049	1.04E-31	5.75E-31	1833.319004	1752.931047	1918.522814	1693.955791	1624.920814	1757.981501	0.116905139	0.017307753	0.056061073	7320.642594	7993.617823	7180.423426	1749.085555	1683.454965	1821.440738	2.098248169	0	0	7210.632989	7820.840487	7031.865686	1873.494413	1786.067234	1951.893267	1.975226397	3.74E-291	1.25E-289	ACE11L_RS14075	NZ_CP169744.1	3057013	3057573	-	561	protein_coding	PQQ-dependent catabolism-associated CXXCW motif protein&&-- && PF00581:Rhodanese-like domain	Rhodanese
ACE11L_RS22845	4460	4532	4282	5213	5081	5194	4584	4547	4503	2342	2465	2457	868.3247667	874.2737809	844.8384255	1061.475872	1031.704783	1070.852097	980.5083331	968.3760532	949.0889505	464.8922956	475.8664025	493.1487561	5364.98531	5180.614998	5370.651531	4283.266806	4331.082058	4173.201988	0.31566517	7.17E-24	3.58E-23	4813.702457	4720.918817	4634.73528	4228.0602	4273.656685	4112.126878	0.167664919	4.53E-07	1.11E-06	2362.295919	2421.665824	2503.056567	4387.224537	4392.158783	4248.957512	-0.838326078	3.72E-73	4.07E-72	4663.67054	4615.273578	4520.726442	5107.340393	4961.672271	5138.410758	-0.140147431	4.28E-06	3.05E-05	2292.717967	2343.793022	2433.75643	5273.558704	5140.405455	5323.896	-1.154456233	8.26E-139	1.56E-137	2258.264571	2293.133318	2383.403778	4765.870359	4702.517494	4599.359175	-1.020497133	1.96E-103	2.58E-102	fleN	NZ_CP169744.1	4935290	4936123	-	834	protein_coding	flagellar synthesis regulator FleN&&sp|G3XD64|FLEN_PSEAE Antiactivator FleN OS=Pseudomonas aeruginosa (strain ATCC 15692 / DSM 22644 / CIP 104116 / JCM 14847 / LMG 12228 / 1C / PRS 101 / PAO1) OX=208964 GN=fleN PE=1 SV=1 && PF10609:NUBPL iron-transfer P-loop NTPase	-
ACE11L_RS12420	5887	5890	6105	4778	4814	4647	3414	3428	3403	2467	2481	2232	1428.832428	1416.487612	1501.59425	1212.853875	1218.57501	1194.373479	910.3536329	910.1224626	894.1427351	610.4843577	597.0831523	558.4790789	4917.302861	4908.380358	4805.047683	5653.72011	5628.877608	5949.882797	-0.236036451	4.23E-14	1.60E-13	3585.074212	3559.118035	3502.554776	5580.849865	5554.244898	5862.805837	-0.674922165	4.97E-87	4.48E-86	2488.379177	2437.384547	2273.838932	5790.939652	5708.255788	6057.890147	-1.285927357	9.40E-154	2.36E-152	3473.335781	3479.471701	3416.396199	4681.157183	4700.942789	4597.265074	-0.431042589	6.82E-42	2.44E-40	2415.087628	2359.006283	2210.884962	4833.505369	4870.283774	4763.216156	-1.050337917	1.01E-105	1.47E-104	2378.795344	2308.017753	2165.143359	3549.450568	3545.24521	3475.820403	-0.625370918	2.59E-34	1.55E-33	ACE11L_RS12420	NZ_CP169744.1	2680043	2680711	+	669	protein_coding	"response regulator transcription factor&&sp|Q9I0I1|CARR_PSEAE Response regulator protein CarR OS=Pseudomonas aeruginosa (strain ATCC 15692 / DSM 22644 / CIP 104116 / JCM 14847 / LMG 12228 / 1C / PRS 101 / PAO1) OX=208964 GN=carR PE=3 SV=1 && PF00486:Transcriptional regulatory protein, C terminal|PF00072:Response regulator receiver domain"	Response_reg
ACE11L_RS22035	4282	4316	4487	3955	3839	3666	4079	4164	4104	4153	4227	4138	483.8416774	483.2237503	513.7979269	467.3886611	452.4115079	438.6612675	506.3719821	514.682131	502.0206768	478.4501244	473.5977715	482.0283198	4070.308249	3914.265101	3790.683195	4112.320283	4124.658023	4372.993302	-0.09870924	0.006943204	0.01278155	4283.397104	4323.269398	4224.062533	4059.31699	4069.969606	4308.994232	0.044875765	0.20034012	0.266429765	4188.990158	4152.690238	4215.566981	4212.129029	4182.823766	4452.375609	-0.032916377	0.455821972	0.532011777	4149.893571	4226.522801	4120.155745	3874.838146	3748.840749	3626.764312	0.151487319	8.51E-06	5.83E-05	4065.609614	4019.153388	4098.85393	4000.944691	3883.884381	3757.682468	0.065471066	0.143680381	0.199424843	4004.514416	3932.281758	4014.051622	4240.834467	4306.418043	4191.82102	-0.092177101	0.034238308	0.054169211	lpdA	NZ_CP169744.1	4733061	4734497	-	1437	protein_coding	"dihydrolipoyl dehydrogenase&&sp|P31052|DLDH2_PSEPU Dihydrolipoyl dehydrogenase OS=Pseudomonas putida OX=303 GN=lpdG PE=1 SV=4 && PF07992:Pyridine nucleotide-disulphide oxidoreductase|PF02852:Pyridine nucleotide-disulphide oxidoreductase, dimerisation domain"	Pyr_redox_2
ACE11L_RS04855	3905	3874	3648	3060	2987	3265	2836	2976	2852	6426	6920	6583	476.0254734	467.9279589	450.6544366	390.126682	379.7548221	421.4757163	379.8172914	396.8385369	376.3711424	798.6711653	836.4424012	827.2913176	3149.214473	3045.561306	3376.044908	3750.25939	3702.253286	3555.310802	-0.201961453	4.81E-07	1.30E-06	2978.110857	3089.829426	2935.435269	3701.922664	3653.16549	3503.278574	-0.270342813	1.57E-12	4.94E-12	6481.688119	6798.347871	6706.398607	3841.280677	3754.462296	3619.849838	0.833510912	3.59E-82	4.47E-81	2885.290063	3020.684884	2863.22714	2997.978439	2916.850044	3230.05605	-0.060454911	0.147223354	0.306804186	6290.779528	6579.735379	6520.723881	3095.547599	3021.923065	3346.653916	1.034952795	7.12E-102	1.01E-100	6196.246	6437.518279	6385.814845	2948.518398	3077.785806	2913.029617	1.089296306	2.92E-128	4.52E-127	ACE11L_RS04855	NZ_CP169744.1	1057022	1058353	-	1332	protein_coding	imelysin family protein&&-- && PF09375:Imelysin	-
ACE11L_RS27085	2568	2767	2685	4041	4076	3952	4373	4313	4403	5385	5677	5061	226.3699494	241.6813493	239.8544114	372.5526672	374.7286073	368.9104068	423.5089397	415.8866408	420.174876	483.9801955	496.207631	459.9234439	4158.815584	4155.911578	4086.410253	2466.239722	2644.330109	2616.778921	0.682458715	4.20E-77	4.18E-76	4592.129329	4477.96852	4531.809779	2434.4526	2609.269207	2578.482174	0.83551948	1.72E-110	1.84E-109	5431.666747	5577.199546	5155.868654	2526.096998	2681.620334	2664.280925	1.038105267	3.30E-103	5.17E-102	4449.003331	4377.760048	4420.332784	3959.095056	3980.274783	3909.703372	0.160879969	2.27E-07	1.88E-06	5271.684992	5397.855166	5013.122218	4087.943741	4123.655311	4050.835001	0.355006559	1.92E-15	7.35E-15	5192.465719	5281.18371	4909.404364	4546.498927	4460.514174	4497.219287	0.188016294	3.36E-05	7.41E-05	ilvD	NZ_CP169744.1	5852555	5854396	+	1842	protein_coding	dihydroxy-acid dehydratase&&sp|Q88CQ2|ILVD_PSEPK Dihydroxy-acid dehydratase OS=Pseudomonas putida (strain ATCC 47054 / DSM 6125 / NCIMB 11950 / KT2440) OX=160488 GN=ilvD PE=3 SV=1 && PF00920:Dehydratase family	ILVD_EDD
ACE11L_RS28210	1692	1721	1782	1925	1843	1902	1533	1399	1627	11147	12028	10534	151.8711117	153.0614796	162.0922232	180.7093482	172.5277934	180.7863108	151.1737265	137.3612662	158.0956815	1020.11925	1070.505796	974.750762	1981.123484	1879.132738	1966.688335	1624.95234	1644.702608	1736.722546	0.219028703	3.23E-06	8.20E-06	1609.818034	1452.51054	1674.59789	1604.008488	1622.895665	1711.305487	-0.059919352	0.280025479	0.35622305	11243.6006	11816.55032	10731.46027	1664.391013	1667.896131	1768.249016	2.728082797	0	0	1559.643747	1420.0061	1633.404824	1885.983168	1799.716984	1881.643678	-0.271134001	2.05E-07	1.71E-06	10912.43688	11436.56895	10434.34686	1947.36246	1864.547777	1949.566845	2.508534915	0	0	10748.45225	11189.37426	10218.46781	1593.821828	1446.848906	1661.815984	2.773562505	0	0	oadA	NZ_CP169744.1	6096721	6098529	-	1809	protein_coding	sodium-extruding oxaloacetate decarboxylase subunit alpha&&sp|Q58628|PYCB_METJA Pyruvate carboxylase subunit B OS=Methanocaldococcus jannaschii (strain ATCC 43067 / DSM 2661 / JAL-1 / JCM 10045 / NBRC 100440) OX=243232 GN=pycB PE=1 SV=1 && PF00364:Biotin-requiring enzyme|PF00682:HMGL-like|PF02436:Conserved carboxylase domain	HMGL-like
ACE11L_RS28615	2838	2863	2765	4981	4985	5154	6965	7183	7045	1409	1247	1430	1786.101213	1785.35772	1763.471624	3278.576247	3272.033611	3434.933273	4815.86324	4945.056958	4799.901359	904.1131709	778.1815288	927.801708	5126.221337	5082.73288	5329.291104	2725.540627	2736.074124	2694.746263	0.92975654	5.60E-165	9.51E-164	7314.013441	7457.743537	7251.101498	2690.411401	2699.796798	2655.308458	1.452705325	0	0	1421.210482	1225.078005	1456.805409	2791.691309	2774.658119	2743.663597	-1.018551141	7.63E-61	7.04E-60	7086.052641	7290.853334	7072.733241	4880.042681	4867.926839	5098.838861	0.530840625	2.90E-73	2.03E-71	1379.350818	1185.683529	1416.471996	5038.863592	5043.283053	5282.895646	-1.948730658	9.47E-233	2.82E-231	1358.622878	1160.055678	1387.16622	7241.336617	7428.674545	7195.755138	-2.485511832	0	0	atpE	NZ_CP169744.1	6183434	6183691	-	258	protein_coding	F0F1 ATP synthase subunit C&&sp|A6VF37|ATPL_PSEA7 ATP synthase subunit c OS=Pseudomonas aeruginosa (strain PA7) OX=381754 GN=atpE PE=3 SV=1 && PF00137:ATP synthase subunit C	-
ACE11L_RS12300	9308	8890	8746	3004	2998	2971	2846	2917	2653	1305	1146	2017	5997.485603	5675.770467	5710.866111	2024.360432	2014.667531	2027.195846	2014.684688	2055.990133	1850.579428	857.3170872	732.1806502	1339.813019	3091.58179	3056.776966	3072.045764	8939.158617	8495.878088	8523.77968	-1.493343965	0	0	2988.611953	3028.572727	2730.613524	8823.942678	8383.232112	8399.033554	-1.549631815	0	0	1316.309212	1125.853564	2054.808748	9156.117935	8615.68658	8678.510603	-2.556320035	9.30E-21	3.85E-20	2895.463865	2960.798994	2663.44376	2943.113474	2927.591708	2939.202611	-0.048422621	0.237499985	0.428007527	1277.53926	1089.649819	1997.918892	3038.897055	3033.051673	3045.301312	-1.062651075	0.000104008	0.000219684	1258.341274	1066.09768	1956.583403	2958.915149	3016.767875	2709.771239	-1.020708805	0.00022682	0.000462792	ACE11L_RS12300	NZ_CP169744.1	2653243	2653494	-	252	protein_coding	"Lpp/OprI family alanine-zipper lipoprotein&&sp|P11221|OPRI_PSEAE Major outer membrane lipoprotein OS=Pseudomonas aeruginosa (strain ATCC 15692 / DSM 22644 / CIP 104116 / JCM 14847 / LMG 12228 / 1C / PRS 101 / PAO1) OX=208964 GN=oprI PE=3 SV=1 && PF11839:Alanine-zipper, major outer membrane lipoprotein"	-
ACE11L_RS02570	3890	3854	4011	4944	4773	4695	5487	5860	5428	1945	1817	1816	1632.119737	1602.228118	1705.433317	2169.481492	2088.587954	2086.018849	2529.278928	2689.501487	2465.470979	832.0322297	755.9239977	785.4955253	5088.1426	4866.576537	4854.680196	3735.853784	3683.139949	3909.087617	0.386693353	1.46E-29	8.08E-29	5761.951436	6084.139932	5586.796158	3687.702731	3634.305575	3851.87784	0.641726301	5.03E-66	3.74E-65	1961.855492	1785.057526	1850.040995	3826.525437	3735.079424	3980.048711	-1.044216278	1.34E-89	1.83E-88	5582.364802	5947.98838	5449.367783	4843.792615	4660.905677	4644.751349	0.263015922	2.44E-14	3.34E-13	1904.071924	1727.655951	1798.820381	5001.433768	4828.804415	4812.416581	-1.431181287	3.05E-178	7.19E-177	1875.458834	1690.313687	1761.604095	5704.696915	6060.425008	5544.153143	-1.70021765	2.16E-216	5.40E-215	rplQ	NZ_CP169744.1	566282	566668	+	387	protein_coding	50S ribosomal protein L17&&sp|Q1IFU0|RL17_PSEE4 50S ribosomal protein L17 OS=Pseudomonas entomophila (strain L48) OX=384676 GN=rplQ PE=3 SV=1 && PF01196:Ribosomal protein L17	-
ACE11L_RS23060	4655	4584	4552	5200	5275	4845	4435	4348	4518	1972	2055	1892	1085.984998	1059.641535	1076.182833	1268.768993	1283.469415	1196.955869	1136.729459	1109.597408	1141.058756	469.0608431	475.3754583	455.041209	5351.606294	5378.418444	5009.7818	4470.539682	4380.776733	4436.341768	0.244394342	2.10E-13	7.72E-13	4657.236125	4514.307239	4650.174105	4412.919334	4322.692464	4371.415589	0.076599058	0.018003677	0.029553599	1989.089476	2018.873537	1927.465618	4579.04265	4442.55425	4516.87403	-1.189509034	1.12E-144	2.64E-143	4512.080899	4413.285576	4535.785491	5094.603883	5151.116164	4793.145961	-0.15994203	1.51E-06	1.14E-05	1930.50377	1953.953209	1874.10141	5260.407685	5336.673642	4966.167909	-1.434293442	3.08E-189	7.79E-188	1901.493481	1911.719662	1835.327614	4610.958779	4496.711252	4614.680158	-1.28048649	1.04E-158	1.89E-157	flgH	NZ_CP169744.1	4980980	4981675	-	696	protein_coding	flagellar basal body L-ring protein FlgH&&sp|Q88ER9|FLGH_PSEPK Flagellar L-ring protein OS=Pseudomonas putida (strain ATCC 47054 / DSM 6125 / NCIMB 11950 / KT2440) OX=160488 GN=flgH PE=3 SV=1 && PF02107:Flagellar L-ring protein	-
ACE11L_RS05955	7079	7051	6934	3506	3548	3331	3167	3243	3291	2363	2429	2183	2471.908209	2439.615396	2453.713942	1280.405147	1292.120324	1231.729311	1214.976397	1238.737068	1244.073245	841.2833186	841.0246645	785.8499303	3608.217629	3617.559931	3444.289613	6798.485588	6738.406794	6757.81938	-0.927477191	1.04E-200	2.09E-199	3325.697138	3367.041945	3387.278216	6710.860573	6649.06295	6658.91821	-0.989825845	1.09E-221	1.93E-220	2383.477906	2386.298696	2223.920425	6963.489349	6833.431505	6880.493085	-1.563783144	6.28E-265	3.35E-263	3222.042888	3291.693911	3303.955301	3434.938695	3464.67491	3295.349679	-0.054433582	0.124241798	0.269618445	2313.27607	2309.563184	2162.348509	3546.72872	3589.482101	3414.304501	-0.636758547	5.01E-37	3.41E-36	2278.513741	2259.643338	2117.61109	3292.650835	3353.917799	3361.423727	-0.588387023	1.93E-31	1.10E-30	ACE11L_RS05955	NZ_CP169744.1	1297223	1297687	+	465	protein_coding	glycine zipper 2TM domain-containing protein&&-- && PF05433:Glycine zipper 2TM domain	-
ACE11L_RS02485	2461	2384	2374	5963	5731	5609	6549	6910	6437	1223	1193	1271	1496.62754	1436.542878	1463.061221	3792.643312	3634.891456	3612.166622	4375.588374	4596.760998	4237.82744	758.3098627	719.3882711	796.843667	6136.851603	5843.358503	5799.765968	2363.479733	2278.309714	2313.680878	1.354040888	0	0	6877.167843	7174.301523	6625.314456	2333.017075	2248.10184	2279.819993	1.591516738	0	0	1233.598595	1172.027314	1294.824948	2420.842956	2310.438336	2355.680788	-0.937714745	2.14E-60	1.95E-59	6662.822505	7013.754216	6462.339798	5842.13903	5596.406964	5548.969184	0.245457728	8.47E-14	1.13E-12	1197.264762	1134.338773	1258.976159	6032.271351	5798.00505	5749.274676	-2.291990357	0	0	1179.273087	1109.820709	1232.928857	6808.831802	7146.337339	6574.744617	-2.543590578	0	0	rpsQ	NZ_CP169744.1	557714	557980	+	267	protein_coding	30S ribosomal protein S17&&sp|A5VXQ6|RS17_PSEP1 30S ribosomal protein S17 OS=Pseudomonas putida (strain ATCC 700007 / DSM 6899 / BCRC 17059 / F1) OX=351746 GN=rpsQ PE=3 SV=1 && PF00366:Ribosomal protein S17	-
ACE11L_RS14070	6328	6373	5956	1345	1303	1316	1119	1177	1185	7098	7682	7071	1542.78576	1539.54821	1471.54486	342.9545015	331.3160584	339.7623539	299.728878	313.8971492	312.7628357	1764.384666	1857.095528	1777.237401	1384.213551	1328.545826	1360.75807	6077.244922	6090.464686	5804.668623	-2.141542714	0	0	1175.072655	1222.019232	1219.667179	5998.915907	6009.711839	5719.716882	-2.293230806	0	0	7159.511713	7546.952073	7203.546187	6224.743693	6176.352146	5910.039921	0.258894443	7.42E-10	2.06E-09	1138.448371	1194.672751	1189.664853	1317.738889	1272.398931	1301.915394	-0.14375457	0.007060375	0.025751151	6948.638825	7304.266934	7004.107332	1360.62468	1318.234266	1348.911655	2.399947417	0	0	6844.219437	7146.389512	6859.197443	1163.396364	1217.256013	1210.357678	2.537567427	0	0	ACE11L_RS14070	NZ_CP169744.1	3056293	3056958	-	666	protein_coding	"response regulator transcription factor&&sp|A8R3T0|AGMR_PSEPU Glycerol metabolism activator OS=Pseudomonas putida OX=303 GN=agmR PE=3 SV=1 && PF00196:Bacterial regulatory proteins, luxR family|PF00072:Response regulator receiver domain"	Response_reg
ACE11L_RS05695	2076	1974	2023	5062	5046	4959	4541	4519	4842	4063	4050	4610	1003.232175	945.2168927	990.7170829	2558.416904	2543.198556	2537.747611	2410.931966	2388.846266	2533.124461	2001.88467	1940.662064	2296.679977	5209.582897	5144.928809	5127.659019	1993.73585	1886.486316	1971.599164	1.403721109	0	0	4768.547744	4691.847841	4983.652726	1968.038784	1861.473587	1942.74467	1.323366695	5.90E-245	1.14E-243	4098.210213	3978.801861	4696.414641	2042.125143	1913.089461	2007.389315	1.099063468	1.50E-72	1.63E-71	4619.923194	4586.853155	4861.060944	4959.400934	4927.494249	4905.925866	-0.072440437	0.021423997	0.066361474	3977.503458	3850.856689	4566.388743	5120.804558	5104.996246	5083.018919	-0.304791872	7.91E-08	2.14E-07	3917.732259	3767.622692	4471.913479	4721.164333	4673.559831	4945.613397	-0.238421045	5.41E-05	0.000116949	grxD	NZ_CP169744.1	1244303	1244638	+	336	protein_coding	Grx4 family monothiol glutaredoxin&&sp|P0AC71|GLRX4_ECO57 Glutaredoxin 4 OS=Escherichia coli O157:H7 OX=83334 GN=grxD PE=3 SV=1 && PF00462:Glutaredoxin	-
ACE11L_RS08945	3580	3462	3423	5190	5225	4904	5271	5196	5380	2013	2030	1904	771.9717907	739.7001232	748.0058064	1170.471475	1175.069674	1119.822223	1248.736398	1225.629778	1255.909427	442.5683043	434.0454742	423.2634856	5341.314744	5327.438174	5070.788431	3438.13793	3308.518553	3336.027652	0.642545182	8.82E-81	9.05E-80	5535.12776	5394.742506	5537.391917	3393.824107	3264.651245	3287.204648	0.727451799	1.95E-105	2.02E-104	2030.444784	1994.313031	1939.690559	3521.583821	3355.175134	3396.586073	-0.784382753	5.97E-58	5.21E-57	5362.610692	5274.018366	5401.178827	5084.806568	5102.290418	4851.514508	0.092768227	0.002398112	0.00995458	1970.641019	1930.182488	1885.987888	5250.291516	5286.089057	5026.643432	-1.427269499	7.61E-200	1.99E-198	1941.027575	1888.462732	1846.96817	5480.127108	5373.714734	5495.125996	-1.526130899	1.25E-233	3.31E-232	ACE11L_RS08945	NZ_CP169744.1	1917868	1918620	+	753	protein_coding	FKBP-type peptidyl-prolyl cis-trans isomerase&&sp|P0A9L3|FKBB_ECOLI FKBP-type 22 kDa peptidyl-prolyl cis-trans isomerase OS=Escherichia coli (strain K12) OX=83333 GN=fklB PE=1 SV=2 && PF01346:Domain amino terminal to FKBP-type peptidyl-prolyl isomerase|PF00254:FKBP-type peptidyl-prolyl cis-trans isomerase	FKBP_C
ACE11L_RS23040	5144	5359	5537	4276	4464	4336	3763	3784	3941	2272	2290	2153	533.3626286	550.5738788	581.8028066	463.6971122	482.730487	476.0922506	428.6622027	429.1849731	442.3700317	240.1862149	235.4387239	230.1394698	4400.667022	4551.518471	4483.470358	4940.162433	5121.418523	5396.314668	-0.202182131	5.95E-09	1.80E-08	3951.562467	3928.734727	4056.293968	4876.489164	5053.514161	5317.339217	-0.353074934	4.73E-22	1.92E-21	2291.689294	2249.742287	2193.358074	5060.063457	5193.640538	5494.273177	-1.225395364	2.57E-141	5.85E-140	3828.401449	3840.81707	3956.514081	4189.331962	4359.162569	4289.593578	-0.143072936	1.16E-05	7.76E-05	2224.190957	2177.39798	2132.632313	4325.673704	4516.191685	4444.438402	-1.02381873	4.68E-106	6.90E-105	2190.767338	2130.334806	2088.509701	3912.297156	3913.4212	4025.333002	-0.88672512	8.57E-76	9.19E-75	ACE11L_RS23040	NZ_CP169744.1	4975058	4976623	-	1566	protein_coding	flagellar hook-associated protein 3&&-- && PF00669:Bacterial flagellin N-terminal helical region	-
ACE11L_RS10960	3150	3137	3198	3271	3349	3400	2895	2815	2861	6494	6835	5874	215.2670195	212.4181813	221.475183	233.7881855	238.6937298	246.0515342	217.3576162	210.4345767	211.6617792	452.477884	463.1548893	413.8341651	3366.36619	3414.658458	3515.636351	3025.177229	2997.926835	3116.744502	0.171976241	1.91E-06	4.94E-06	3040.067324	2922.671315	2944.698564	2986.186016	2958.177631	3071.130723	-0.01739638	0.64833507	0.712124296	6550.277411	6714.842153	5984.108373	3098.60029	3040.203465	3173.322308	1.047740933	2.79E-97	4.11E-96	2945.315491	2857.267456	2872.26257	3204.701789	3270.348442	3363.611201	-0.181604001	6.12E-07	4.83E-06	6357.348623	6498.91493	5818.431122	3308.998757	3388.155455	3485.030112	0.87515265	5.54E-68	5.80E-67	6261.81474	6358.444716	5698.052012	3009.859225	2911.279249	2922.222207	1.050716704	3.96E-93	4.87E-92	ppsA	NZ_CP169744.1	2376218	2378593	+	2376	protein_coding	"phosphoenolpyruvate synthase&&sp|Q02KR1|PPSA_PSEAB Phosphoenolpyruvate synthase OS=Pseudomonas aeruginosa (strain UCBPP-PA14) OX=208963 GN=ppsA PE=1 SV=1 && PF01326:Pyruvate phosphate dikinase, PEP/pyruvate binding domain|PF02896:PEP-utilising enzyme, TIM barrel domain|PF00391:PEP-utilising enzyme, mobile domain"	-
ACE11L_RS23885	1294	1339	1312	3273	3515	3240	2662	2794	2724	8521	8620	7948	235.0228767	240.9720442	241.4845568	621.7230071	665.8250189	623.1621802	531.1818938	555.1035705	535.6000457	1577.918454	1552.401013	1488.19272	3368.4245	3583.912953	3350.19464	1242.723598	1279.637881	1278.664411	1.438620838	1.27E-231	2.87E-230	2795.391785	2900.868083	2803.690629	1226.706255	1262.671293	1259.951066	1.180841809	1.12E-150	1.49E-149	8594.84352	8468.462232	8096.985589	1272.885325	1297.683277	1301.875819	2.699858212	0	0	2708.26592	2835.952139	2734.723257	3206.661252	3432.449918	3205.323615	-0.249921437	1.67E-10	1.85E-09	8341.695045	8196.14436	7872.810787	3311.021991	3556.096275	3321.028695	1.26061733	4.94E-167	1.11E-165	8216.341762	8018.989533	7709.928055	2767.614942	2889.561002	2782.29056	1.504537388	3.69E-238	9.89E-237	ACE11L_RS23885	NZ_CP169744.1	5143744	5144637	-	894	protein_coding	"LysR family transcriptional regulator&&sp|P77309|YNEJ_ECOLI Uncharacterized HTH-type transcriptional regulator YneJ OS=Escherichia coli (strain K12) OX=83333 GN=yneJ PE=3 SV=1 && PF03466:LysR substrate binding domain|PF00126:Bacterial regulatory helix-turn-helix protein, lysR family"	LysR_substrate
ACE11L_RS01250	5195	5264	5233	3331	3487	3432	3980	4059	3901	3088	3273	2963	631.8553491	634.392761	645.0041593	423.7227863	442.3265226	442.0380049	531.8320882	540.0362631	513.6481231	382.9371801	394.728887	371.5260087	3428.115494	3555.364003	3548.724693	4989.141493	5030.630175	5100.038768	-0.521596121	1.94E-59	1.63E-58	4179.436252	4214.253239	4015.123768	4924.836937	4963.929566	5025.399335	-0.265355301	9.46E-16	3.29E-15	3114.760801	3215.461356	3018.541557	5110.231271	5101.571896	5192.619024	-0.720362379	5.32E-60	4.79E-59	4049.172938	4119.946218	3916.356618	3263.48568	3405.1075	3395.268718	0.264056067	3.33E-14	4.53E-13	3023.020103	3112.062702	2934.969597	3369.695769	3527.768908	3517.830395	-0.19939318	2.81E-05	6.27E-05	2977.592226	3044.797302	2874.24721	4137.906638	4197.82681	3984.477047	-0.46955939	9.19E-23	4.22E-22	ACE11L_RS01250	NZ_CP169744.1	290910	292244	+	1335	protein_coding	"OprD family porin&&sp|P32722|PORD_PSEAE Porin D OS=Pseudomonas aeruginosa (strain ATCC 15692 / DSM 22644 / CIP 104116 / JCM 14847 / LMG 12228 / 1C / PRS 101 / PAO1) OX=208964 GN=oprD PE=1 SV=1 && PF03573:outer membrane porin, OprD family"	-
ACE11L_RS14100	7647	7530	7669	1642	1716	1634	1787	1854	1885	4709	4930	4198	973.8549715	950.1854922	989.7410864	218.7013281	227.9184056	220.3613702	250.0271085	258.2763753	259.8796006	611.4346049	622.545223	551.1516167	1689.872603	1749.642853	1689.57347	7343.977863	7196.171204	7474.144336	-2.101559144	0	0	1876.545875	1924.913896	1940.145681	7249.322052	7100.757908	7364.759699	-1.91904479	0	0	4749.808489	4843.331648	4276.691684	7522.221084	7297.651288	7609.821383	-0.693324286	5.24E-45	3.74E-44	1818.058302	1881.837962	1892.420463	1608.719149	1675.69959	1616.511971	0.190394769	3.31E-05	0.000204011	4609.909866	4687.586043	4158.286321	1661.074888	1736.062932	1674.864471	1.407695445	5.24E-141	1.01E-139	4540.635296	4586.266635	4072.2544	1857.899287	1917.410916	1925.336896	1.21131535	8.24E-104	1.09E-102	ACE11L_RS14100	NZ_CP169744.1	3061770	3063044	+	1275	protein_coding	histidine kinase&&sp|P27668|UHPB_SALTY Signal transduction histidine-protein kinase/phosphatase UhpB OS=Salmonella typhimurium (strain LT2 / SGSC1412 / ATCC 700720) OX=99287 GN=uhpB PE=3 SV=2 && PF07730:Histidine kinase	HisKA_3
ACE11L_RS26610	307	285	396	870	924	848	794	765	787	13567	14458	13066	29.77805324	27.39132306	38.9253726	88.25762803	93.47356725	87.1031769	84.61313364	81.16917265	82.63999831	1341.71378	1390.55105	1306.550006	895.3648993	942.1153824	876.8410663	294.8347331	272.3650456	385.9383436	1.510185705	3.96E-24	1.99E-23	833.7870312	794.2605883	810.0236875	291.0346371	268.7537854	380.2901083	1.375516584	4.02E-45	2.40E-44	13684.57247	14203.83143	13310.92271	301.9905679	276.2059252	392.9442258	5.407107378	1.88E-261	9.77E-260	807.7998273	776.4865377	790.0980924	852.3664189	902.2997792	838.9242054	-0.127490323	0.048958811	0.131859881	13281.51352	13747.08296	12942.39378	880.1066704	934.8031175	869.2075103	3.896381652	0	0	13081.92802	13449.94787	12674.62506	825.5019776	791.1646982	803.8409218	4.017786252	0	0	hutU	NZ_CP169744.1	5739031	5740704	-	1674	protein_coding	urocanate hydratase&&sp|A5WA67|HUTU_PSEP1 Urocanate hydratase OS=Pseudomonas putida (strain ATCC 700007 / DSM 6899 / BCRC 17059 / F1) OX=351746 GN=hutU PE=3 SV=1 && PF17392:Urocanase C-terminal domain|PF01175:Urocanase Rossmann-like domain|PF17391:Urocanase N-terminal domain	Urocanase
ACE11L_RS02160	3088	2992	3008	3608	3478	3501	3800	3789	3790	5264	5582	5025	177.6150628	170.5196037	175.3315208	217.0421601	208.6368413	213.2430224	240.1294627	238.3959455	235.9931258	308.699916	318.3560624	297.9641567	3713.191444	3546.187554	3620.071431	2965.634058	2859.355145	2931.572065	0.31316694	3.23E-18	1.40E-17	3990.416522	3933.925973	3900.876462	2927.410291	2821.443249	2888.668298	0.453169363	1.15E-36	6.12E-36	5309.618154	5483.869626	5119.193833	3037.611966	2899.677643	2984.788463	0.834843562	4.13E-74	4.57E-73	3866.044514	3845.892146	3804.919657	3534.87131	3396.318866	3463.530239	0.147888098	9.49E-06	6.46E-05	5153.23116	5307.526429	4977.462783	3649.91364	3518.663683	3588.556006	0.521297507	3.77E-31	2.23E-30	5075.79193	5192.807375	4874.482697	3950.765132	3918.592211	3871.101771	0.367264648	3.18E-16	1.22E-15	ACE11L_RS02160	NZ_CP169744.1	491918	494740	-	2823	protein_coding	LPS-assembly protein LptD&&sp|A5VXJ8|LPTD_PSEP1 LPS-assembly protein LptD OS=Pseudomonas putida (strain ATCC 700007 / DSM 6899 / BCRC 17059 / F1) OX=351746 GN=lptD PE=3 SV=1 && PF03968:OstA-like protein|PF04453:LPS transport system D	-
ACE11L_RS25875	2050	2077	2193	5804	6008	5720	5635	5700	5608	2190	1981	1863	280.188819	281.2831129	303.749266	829.6585928	856.4179926	827.8910446	846.1555559	852.2039695	829.7792784	305.1821885	268.4739827	262.503592	5973.215949	6125.789196	5914.541155	1968.766133	1984.919999	2137.279766	1.564544415	0	0	5917.367659	5918.02007	5772.062058	1943.390899	1958.602148	2106.000524	1.551359396	0	0	2208.978677	1946.174441	1897.922012	2016.549395	2012.911252	2176.077493	-0.035847702	0.569553297	0.640945771	5732.937062	5785.585967	5630.076369	5686.361719	5866.901594	5658.781197	-0.005380949	0.851580912	0.9248751	2143.916459	1883.591877	1845.375754	5871.42427	6078.243647	5863.050659	-1.600815615	8.99E-185	2.23E-183	2111.69915	1842.879149	1807.196272	5858.568821	5894.952653	5728.004942	-1.601341476	2.38E-175	4.81E-174	ACE11L_RS25875	NZ_CP169744.1	5562479	5563666	-	1188	protein_coding	ATP phosphoribosyltransferase regulatory subunit&&sp|A5W9S6|HISZ_PSEP1 ATP phosphoribosyltransferase regulatory subunit OS=Pseudomonas putida (strain ATCC 700007 / DSM 6899 / BCRC 17059 / F1) OX=351746 GN=hisZ PE=3 SV=1 && PF13393:Histidyl-tRNA synthetase	-
ACE11L_RS09680	2688	2582	2454	3717	3828	3661	4524	4406	4666	4457	4448	4862	765.7161181	728.7943313	708.4231568	1107.404178	1137.285162	1104.379839	1415.860517	1372.950169	1438.934084	1294.491751	1256.388907	1427.837997	3825.369345	3903.049441	3785.513141	2581.484568	2467.531746	2391.64822	0.629821212	4.75E-62	4.12E-61	4750.695881	4574.525689	4802.503845	2548.212067	2434.814996	2356.646277	0.944676828	1.95E-131	2.34E-130	4495.624641	4369.805105	4953.138391	2644.138914	2502.328768	2435.06346	0.865928209	1.24E-55	1.04E-54	4602.627731	4472.156451	4684.368106	3641.662045	3738.099085	3621.817825	0.322683256	7.28E-23	1.45E-21	4363.212629	4229.286556	4816.004787	3760.179878	3872.755772	3752.557423	0.235809225	6.74E-06	1.59E-05	4297.645257	4137.873021	4716.365149	4703.489857	4556.694981	4765.847193	-0.092977156	0.077949146	0.113965917	efp	NZ_CP169744.1	2083561	2084130	+	570	protein_coding	"elongation factor P&&sp|A5W770|EFP_PSEP1 Elongation factor P OS=Pseudomonas putida (strain ATCC 700007 / DSM 6899 / BCRC 17059 / F1) OX=351746 GN=efp PE=3 SV=1 && PF08207:Elongation factor P (EF-P) KOW-like domain|PF09285:Elongation factor P, C-terminal|PF01132:Elongation factor P (EF-P) OB domain"	-
ACE11L_RS03640	2917	2858	2807	4697	4748	4605	4742	4635	4719	3089	3312	3072	283.9577741	275.6701749	276.9104928	478.2037377	482.0443129	474.7086932	507.1521068	493.5587208	497.3074347	306.5867424	319.6895588	308.2932395	4833.941301	4841.086402	4761.619234	2801.410151	2731.29579	2735.679117	0.804060445	4.52E-129	6.37E-128	4979.619776	4812.284741	4857.05436	2765.30305	2695.08182	2695.642258	0.844814191	6.27E-129	7.38E-128	3115.769468	3253.775744	3129.584767	2869.402236	2769.812401	2785.339499	0.173290695	0.000216781	0.000428861	4824.416601	4704.594905	4737.576745	4601.798931	4636.492805	4555.714582	0.048568451	0.105413272	0.239691452	3023.99906	3149.145025	3042.938442	4751.564403	4803.512123	4720.165784	-0.631208787	6.06E-47	4.87E-46	2978.556473	3081.078113	2979.982258	4930.139015	4793.527289	4819.981334	-0.685955462	8.21E-53	6.59E-52	ettA	NZ_CP169744.1	789203	790870	+	1668	protein_coding	energy-dependent translational throttle protein EttA&&sp|P45127|ETTA_HAEIN Energy-dependent translational throttle protein EttA OS=Haemophilus influenzae (strain ATCC 51907 / DSM 11121 / KW20 / Rd) OX=71421 GN=ettA PE=1 SV=1 && PF00005:ABC transporter|PF12848:ABC transporter	ABC_tran
ACE11L_RS20150	3147	3266	3054	4924	4884	4768	4482	4580	4554	2785	2917	2826	608.3182378	625.5477957	598.2501179	995.4677862	984.6200354	976.0016622	951.8429483	968.4369019	952.9821392	548.8800202	559.1023447	563.1598799	5067.559499	4979.752735	4930.162977	3022.296107	3121.207855	2976.403286	0.715630134	5.48E-102	6.45E-101	4706.591277	4755.181039	4687.227285	2983.342029	3079.824081	2932.843411	0.653268221	7.42E-79	6.21E-78	2809.134984	2865.71976	2878.973487	3095.649242	3165.222989	3030.433499	-0.119358577	0.009954903	0.016444197	4559.897766	4648.769075	4571.927208	4824.197985	4769.298833	4716.97006	-0.054454939	0.069164798	0.173273531	2726.396045	2773.567645	2799.265637	4981.201431	4941.102192	4887.242227	-0.835495852	6.18E-82	7.46E-81	2685.425632	2713.618616	2741.350866	4659.823506	4736.646167	4651.450518	-0.787188198	1.35E-69	1.36E-68	galU	NZ_CP169744.1	4352157	4352996	-	840	protein_coding	UTP--glucose-1-phosphate uridylyltransferase GalU&&sp|Q59633|GALU2_PSEAI UTP--glucose-1-phosphate uridylyltransferase OS=Pseudomonas aeruginosa OX=287 GN=galU PE=3 SV=1 && PF00483:Nucleotidyl transferase	-
ACE11L_RS22055	3313	3293	3257	4380	4298	4196	4388	4422	4435	3403	3367	3158	297.8633504	293.3577652	296.7515929	411.8554497	403.0147717	399.4949835	433.4326305	434.8967178	431.6650619	311.9433358	300.1646474	292.7070723	4507.699148	4382.263976	4338.708861	3181.718146	3147.01086	3174.245417	0.477230761	1.92E-46	1.36E-45	4607.880974	4591.137675	4564.745939	3140.709292	3105.284966	3127.790108	0.55416631	1.89E-61	1.33E-60	3432.490611	3307.808856	3217.196841	3258.940559	3191.389866	3231.867029	0.040485779	0.382088839	0.457855112	4464.264033	4488.396692	4452.458754	4291.22404	4197.061094	4151.091941	0.084831771	0.006150208	0.022875031	3331.391649	3201.44061	3128.12487	4430.881858	4348.250865	4300.937162	-0.437129873	8.65E-22	4.10E-21	3281.329775	3132.243359	3063.40624	4562.094052	4573.242216	4529.904051	-0.528017044	3.80E-30	2.08E-29	sdhA	NZ_CP169744.1	4739640	4741445	-	1806	protein_coding	succinate dehydrogenase flavoprotein subunit&&sp|P0AC43|SDHA_ECO57 Succinate dehydrogenase flavoprotein subunit OS=Escherichia coli O157:H7 OX=83334 GN=sdhA PE=3 SV=1 && PF02910:Fumarate reductase flavoprotein C-term|PF00890:FAD binding domain	-
ACE11L_RS22825	5383	5516	5445	4128	4233	4102	3589	3565	3621	2108	2184	1953	389.5066776	395.48044	399.2712852	312.3958734	319.446192	314.3159357	285.3141668	282.1771348	283.6460194	155.5174988	156.6981799	145.6861367	4248.352074	4315.989625	4241.511856	5169.691753	5271.458215	5306.652225	-0.298305066	6.30E-23	3.08E-22	3768.843394	3701.358167	3726.932367	5103.060103	5201.564492	5228.988989	-0.472271739	1.83E-48	1.14E-47	2126.26806	2145.605744	1989.609066	5295.163606	5345.796083	5402.983105	-1.357285463	4.17E-185	1.30E-183	3651.377305	3618.528767	3635.254374	4044.331698	4133.587625	4058.097984	-0.166139686	2.33E-07	1.92E-06	2063.641962	2076.610125	1934.524341	4175.954408	4282.490905	4204.586329	-1.059562294	2.06E-105	3.01E-104	2032.630963	2031.725422	1894.500439	3731.3937	3686.930914	3698.485359	-0.899498438	7.76E-72	7.98E-71	ACE11L_RS22825	NZ_CP169744.1	4931004	4933247	-	2244	protein_coding	"chemotaxis protein CheA&&sp|O25153|CHEAY_HELPY Sensor histidine kinase CheAY OS=Helicobacter pylori (strain ATCC 700392 / 26695) OX=85962 GN=cheAY PE=1 SV=1 && PF01584:CheW-like domain|PF02895:Signal transducing histidine kinase, homodimeric domain|PF01627:Hpt domain|PF02518:Histidine kinase-, DNA gyrase B-, and HSP90-like ATPase"	Hpt
ACE11L_RS22980	4400	4647	4615	4314	4519	4484	3836	3728	3808	2514	2595	2343	700.4318482	732.9867168	744.4997903	718.2380706	750.2646235	755.8907465	670.8897511	649.1736294	656.2476918	408.0342421	409.6107641	384.5129341	4439.774914	4607.596767	4636.50394	4225.644383	4440.983743	4497.74105	0.055880297	0.098839085	0.147178916	4028.220468	3870.592776	3919.403052	4171.180466	4382.101195	4431.916288	-0.135867516	0.000137717	0.000285209	2535.786482	2549.380451	2386.919632	4328.203579	4503.610297	4579.387884	-0.843734089	3.64E-69	3.75E-68	3902.670198	3783.976226	3822.990516	4226.56176	4412.87089	4436.009595	-0.184011221	2.66E-08	2.43E-07	2461.09862	2467.400767	2320.834886	4364.115145	4571.834727	4596.139712	-0.90032871	1.04E-77	1.22E-76	2424.114915	2414.069355	2272.818499	3988.193433	3855.505876	3889.486951	-0.722359182	3.81E-49	2.94E-48	fliG	NZ_CP169744.1	4960756	4961775	-	1020	protein_coding	flagellar motor switch protein FliG&&sp|Q51464|FLIG_PSEAE Flagellar motor switch protein FliG OS=Pseudomonas aeruginosa (strain ATCC 15692 / DSM 22644 / CIP 104116 / JCM 14847 / LMG 12228 / 1C / PRS 101 / PAO1) OX=208964 GN=fliG PE=3 SV=2 && PF01706:FliG C-terminal domain|PF14841:FliG middle domain|PF14842:FliG N-terminal domain	-
ACE11L_RS11250	2715	2675	2574	1783	1731	1762	1387	1295	1321	9822	9983	8706	374.8658622	365.9654347	360.158996	257.4734627	249.2654267	257.6274762	210.3981273	195.5904223	197.454264	1382.687755	1366.746341	1239.225031	1834.983466	1764.936934	1821.926838	2607.414659	2556.408761	2508.599233	-0.500991314	1.50E-32	8.76E-32	1456.502031	1344.53263	1359.645859	2573.807947	2522.5136	2471.885704	-0.863314203	1.26E-74	9.98E-74	9907.118067	9807.500982	8869.19433	2670.698345	2592.459123	2554.137468	1.870492521	1.01E-307	7.05E-306	1411.106247	1314.444531	1326.200229	1746.861293	1690.347314	1743.14204	-0.35453663	7.82E-13	1.00E-11	9615.318475	9492.124031	8623.639998	1803.712866	1751.238308	1806.065605	2.370990765	0	0	9470.826052	9286.957367	8445.223156	1442.029273	1339.291875	1349.267926	2.7194513	0	0	fadA	NZ_CP169744.1	2442308	2443483	+	1176	protein_coding	"acetyl-CoA C-acyltransferase FadA&&sp|Q88L01|FADA_PSEPK 3-ketoacyl-CoA thiolase OS=Pseudomonas putida (strain ATCC 47054 / DSM 6125 / NCIMB 11950 / KT2440) OX=160488 GN=fadA PE=3 SV=1 && PF00108:Thiolase, N-terminal domain|PF02803:Thiolase, C-terminal domain"	Thiolase_N
ACE11L_RS21145	2713	2682	2688	3748	3759	3631	4204	4058	4204	4423	4927	4477	197.8964547	193.8461667	198.6996722	285.9320741	285.9693348	280.4753416	336.9071889	323.7964034	331.9774375	328.9449991	356.3621519	336.6671717	3857.273152	3832.696669	3754.492821	2605.493912	2563.098429	2619.702696	0.555324967	1.69E-55	1.35E-54	4414.660805	4213.21499	4326.988034	2571.911956	2529.11457	2581.363159	0.753865649	5.94E-95	5.60E-94	4461.329995	4840.384387	4560.92155	2668.73098	2599.243128	2667.257775	0.804983596	6.40E-64	6.16E-63	4277.066088	4118.931203	4220.549403	3672.033722	3670.719556	3592.138903	0.20635085	2.63E-10	2.83E-09	4329.928082	4684.733557	4434.646942	3791.540001	3802.949046	3721.807158	0.249214561	6.77E-08	1.84E-07	4264.860886	4583.475804	4342.89732	4370.793846	4196.792608	4293.960909	0.03662778	0.43242593	0.518471733	ACE11L_RS21145	NZ_CP169744.1	4525200	4527425	+	2226	protein_coding	NADP-dependent isocitrate dehydrogenase&&sp|P16100|IDH_AZOVI Isocitrate dehydrogenase [NADP] OS=Azotobacter vinelandii OX=354 GN=icd PE=1 SV=5 && PF03971:Monomeric isocitrate dehydrogenase	IDH
ACE11L_RS25890	4599	4540	4346	4410	4284	4371	3730	3701	3813	2489	2739	2457	573.5427649	561.0072482	549.2521732	575.1962654	557.1995762	577.2493053	511.0584556	504.8858958	514.7861358	316.4793815	338.700017	315.8879129	4538.5738	4367.9895	4519.660732	4416.758754	4338.727392	4235.575862	0.047447779	0.14285501	0.204641882	3916.908849	3842.560049	3924.549327	4359.831583	4281.200651	4173.587906	-0.13329486	8.58E-05	0.000180159	2510.56983	2690.848962	2503.056567	4523.956423	4399.911932	4312.46365	-0.780583356	2.38E-59	2.12E-58	3794.827904	3756.570818	3828.010199	4320.615985	4183.389885	4324.218988	-0.172851779	7.82E-08	6.77E-07	2436.624688	2604.320116	2433.75643	4461.230364	4334.087181	4480.313711	-0.828508327	2.22E-67	2.32E-66	2400.00876	2548.029273	2383.403778	3877.987879	3827.582416	3894.593945	-0.66180431	3.42E-42	2.37E-41	hflX	NZ_CP169744.1	5566115	5567416	-	1302	protein_coding	ribosome rescue GTPase HflX&&sp|P25519|HFLX_ECOLI GTPase HflX OS=Escherichia coli (strain K12) OX=83333 GN=hflX PE=1 SV=3 && PF01926:50S ribosome-binding GTPase|PF16360:GTP-binding GTPase Middle Region|PF13167:GTP-binding GTPase N-terminal	-
ACE11L_RS03470	1307	1460	1322	6552	6697	6805	6371	6011	6176	841	687	926	693.5336558	767.6354684	710.8910963	3636.142666	3706.2198	3823.845175	3714.145468	3489.076079	3547.781639	454.994428	361.4676878	506.5570877	6743.023931	6828.297311	7036.442755	1255.208456	1395.273567	1288.410329	2.38716588	0	0	6690.248332	6240.915551	6356.6789	1239.030198	1376.773778	1269.554352	2.31140352	0	0	848.2881587	674.922686	943.3579083	1285.6732	1414.949652	1311.798653	-0.702238554	7.47E-07	1.76E-06	6481.728841	6101.255658	6200.312349	6419.200893	6539.720369	6732.168889	-0.068085934	0.02477073	0.074909923	823.3030786	653.2193939	917.2399079	6628.113683	6775.299218	6975.185268	-3.089984125	1.11E-108	1.66E-107	810.9310435	639.1004419	898.2628811	6623.769646	6216.589543	6308.159508	-3.027840328	1.12E-102	1.46E-101	ACE11L_RS03470	NZ_CP169744.1	754776	755081	-	306	protein_coding	helix-turn-helix domain-containing protein&&-- && -	-
ACE11L_RS05170	4070	3981	3876	3671	3516	3434	3221	3071	3032	4281	4584	4166	232.1241478	224.9719197	224.0213177	218.9703789	209.1383603	207.3988865	201.8254773	191.5920512	187.202977	248.9368957	259.2336127	244.9461595	3778.028213	3584.932559	3550.792714	3908.721054	3804.509636	3777.517727	-0.074351973	0.035461736	0.058146969	3382.403057	3188.463094	3120.70117	3858.341932	3754.066034	3722.233484	-0.226071877	4.26E-09	1.16E-08	4318.099414	4503.414254	4244.091842	4003.588311	3858.160661	3846.090452	0.158391175	0.000407359	0.00078824	3276.981415	3117.111317	3043.935726	3596.594395	3433.426432	3397.247313	-0.143892975	0.000163793	0.000884227	4190.916147	4358.599274	4126.589046	3713.645502	3557.107967	3519.880413	0.232394688	4.72E-07	1.22E-06	4127.937928	4264.390721	4041.212919	3348.793287	3176.035017	3096.881417	0.370007622	4.15E-14	1.48E-13	ACE11L_RS05170	NZ_CP169744.1	1117507	1120353	-	2847	protein_coding	"valine--tRNA ligase&&sp|Q88P76|SYV_PSEPK Valine--tRNA ligase OS=Pseudomonas putida (strain ATCC 47054 / DSM 6125 / NCIMB 11950 / KT2440) OX=160488 GN=valS PE=3 SV=1 && PF00133:tRNA synthetases class I (I, L, M and V)|PF10458:Valyl tRNA synthetase tRNA binding arm|PF08264:Anticodon-binding domain of tRNA"	-
ACE11L_RS22945	3634	3800	3833	4225	4326	4255	4183	4275	4489	2592	2920	2256	466.0844326	482.9181126	498.1936179	566.7368605	578.6621934	577.9089966	589.4227435	599.7738838	623.2853522	338.9477852	371.3499042	298.2937994	4348.180114	4410.812927	4399.715492	3489.998111	3631.533941	3735.61028	0.277447204	4.02E-16	1.63E-15	4392.608503	4438.515052	4620.32571	3445.015867	3583.383805	3680.939357	0.329000296	2.56E-19	9.78E-19	2614.462434	2868.667021	2298.288813	3574.702683	3682.74567	3803.422266	-0.50710942	4.06E-15	1.40E-14	4255.701105	4339.189475	4506.67133	4139.365655	4224.403512	4209.460488	0.059445693	0.068168104	0.171243039	2537.457289	2776.420131	2234.657918	4274.081244	4376.578232	4361.412684	-0.785303213	6.25E-36	4.12E-35	2499.326117	2716.409447	2188.424471	4348.96067	4421.21449	4585.059591	-0.85075622	5.48E-40	3.66E-39	ACE11L_RS22945	NZ_CP169744.1	4954083	4955348	-	1266	protein_coding	flagellar hook-length control protein FliK&&-- && PF02120:Flagellar hook-length control protein FliK	-
ACE11L_RS02530	3057	2875	2346	4129	4901	4974	5151	5801	5521	1861	1903	2221	2804.37155	2613.293489	2180.960438	3961.503728	4689.03782	4831.990939	5191.477955	5821.229706	5482.965355	1740.62259	1731.010461	2100.458611	4249.381229	4997.086027	5143.169179	2935.862472	2747.542126	2286.392308	0.852385316	1.48E-10	4.89E-10	5409.114607	6022.883233	5682.516873	2898.022429	2711.112747	2252.930793	1.122208133	5.96E-23	2.47E-22	1877.127543	1869.545664	2262.632737	3007.117805	2786.287842	2327.896853	-0.434584419	0.002010276	0.003631467	5240.525076	5888.10249	5542.733886	4045.311429	4785.899586	4920.765327	0.277742757	0.004492549	0.017288007	1821.839512	1809.427229	2199.989023	4176.966025	4958.300951	5098.394052	-1.287491475	8.55E-24	4.32E-23	1794.462155	1770.317527	2154.47285	5355.366104	5999.407077	5639.143239	-1.571361403	9.03E-121	1.34E-119	rpmD	NZ_CP169744.1	561592	561768	+	177	protein_coding	50S ribosomal protein L30&&sp|A5VXR5|RL30_PSEP1 50S ribosomal protein L30 OS=Pseudomonas putida (strain ATCC 700007 / DSM 6899 / BCRC 17059 / F1) OX=351746 GN=rpmD PE=3 SV=1 && PF00327:Ribosomal protein L30p/L7e	-
ACE11L_RS10465	2129	2109	2212	5550	5301	5490	5049	4943	5178	2300	2319	2081	319.1983113	313.308175	336.0854508	870.2679283	828.8990599	871.6406672	831.6673359	810.6759545	840.435929	351.5854454	344.7517366	321.6491883	5711.810564	5404.928184	5676.718696	2044.635657	2015.501337	2155.79701	1.433958446	0	0	5302.003426	5132.065475	5329.482407	2018.282548	1988.778012	2124.246767	1.362452853	4.44E-283	9.74E-282	2319.931944	2278.232473	2120.008431	2094.260323	2043.923847	2194.930877	0.085334512	0.121660371	0.167017247	5136.752302	5017.21955	5198.383637	5437.509914	5176.505551	5431.242792	-0.063631331	0.039576025	0.110926267	2251.601761	2204.972015	2061.313443	5614.473587	5362.977625	5627.298622	-1.348987901	1.91E-166	4.23E-165	2217.766231	2157.312845	2018.666367	5249.31925	5112.061573	5288.803422	-1.291368941	7.05E-149	1.21E-147	leuB	NZ_CP169744.1	2256730	2257812	+	1083	protein_coding	3-isopropylmalate dehydrogenase&&sp|Q88LE5|LEU3_PSEPK 3-isopropylmalate dehydrogenase OS=Pseudomonas putida (strain ATCC 47054 / DSM 6125 / NCIMB 11950 / KT2440) OX=160488 GN=leuB PE=3 SV=1 && PF00180:Isocitrate/isopropylmalate dehydrogenase	-
ACE11L_RS19300	7800	8214	7979	2754	2763	2693	2013	1833	1861	2182	2360	2189	561.395449	585.7862952	581.9724364	207.3066783	207.4025488	205.2536339	159.1759352	144.3140143	145.0034378	160.1205819	168.4252025	162.4222425	2834.293026	2817.169699	2784.590792	7490.915042	7849.847313	7776.267787	-1.454298603	0	0	2113.870647	1903.110665	1915.443561	7394.365372	7745.766993	7662.461551	-1.942706449	0	0	2200.909349	2318.511702	2230.032895	7672.724527	7960.545509	7917.429236	-1.802810444	0	0	2047.986212	1860.522645	1868.325985	2698.180595	2698.110703	2664.17793	-0.48067975	4.24E-28	1.01E-26	2136.084801	2243.955996	2168.291748	2785.992839	2795.304127	2760.34885	-0.349106779	1.17E-12	4.02E-12	2103.985181	2195.454211	2123.431368	2092.865845	1895.692669	1900.823323	0.125268685	0.028722267	0.046007613	katG	NZ_CP169744.1	4170685	4172940	-	2256	protein_coding	catalase/peroxidase HPI&&sp|Q88GQ0|KATG_PSEPK Catalase-peroxidase OS=Pseudomonas putida (strain ATCC 47054 / DSM 6125 / NCIMB 11950 / KT2440) OX=160488 GN=katG PE=3 SV=1 && PF00141:Peroxidase	-
ACE11L_RS23095	2444	2338	2287	5395	5488	5203	5496	5247	5835	1622	1743	1527	965.5455352	915.2216577	915.6244663	2229.14377	2261.229176	2176.735202	2385.490179	2267.536988	2495.571742	653.3419386	682.7940622	621.9221882	5552.29153	5595.594392	5379.957628	2347.15338	2234.34904	2228.891394	1.279079808	1.89E-286	5.25E-285	5771.402423	5447.693212	6005.702944	2316.90115	2204.724036	2196.271408	1.358407187	1.85E-242	3.55E-241	1636.056354	1712.35843	1555.623678	2404.120352	2265.857731	2269.352132	-0.500598202	5.66E-19	2.23E-18	5591.521223	5325.784135	5857.969973	5285.651529	5359.11384	5147.314435	0.087160117	0.010850637	0.03798888	1587.86872	1657.294619	1512.554362	5457.672973	5552.163971	5333.12108	-1.780068568	2.41E-281	8.95E-280	1564.007316	1621.473173	1481.260712	5714.053991	5426.459047	5959.862489	-1.873337092	2.75E-263	8.23E-262	flgB	NZ_CP169744.1	4986216	4986626	-	411	protein_coding	flagellar basal body rod protein FlgB&&sp|A0KM45|FLGB_AERHH Flagellar basal body rod protein FlgB OS=Aeromonas hydrophila subsp. hydrophila (strain ATCC 7966 / DSM 30187 / BCRC 13018 / CCUG 14551 / JCM 1027 / KCTC 2358 / NCIMB 9240 / NCTC 8049) OX=380703 GN=flgB PE=3 SV=1 && PF00460:Flagella basal body rod protein	-
ACE11L_RS06805	10023	9944	9798	1989	2013	1973	1666	1604	1538	1369	1376	1296	1581.596648	1554.781429	1566.805569	328.2523627	331.2841818	329.6896452	288.8233846	276.8688692	262.731401	220.2518588	215.2966288	210.8280845	2046.989408	2052.465654	2040.103094	9625.825829	9503.150923	9549.050229	-2.223726423	0	0	1749.482612	1665.351613	1582.994195	9501.759504	9377.14962	9409.299195	-2.501077866	0	0	1380.86384	1351.810212	1320.293574	9859.451017	9637.163932	9722.392738	-2.849801347	0	0	1694.955305	1628.084191	1544.054468	1948.685985	1965.724519	1951.883794	-0.269509892	9.07E-09	8.53E-08	1340.192526	1308.340445	1283.739655	2012.105939	2036.535363	2022.342474	-0.62653862	6.76E-30	3.86E-29	1320.05303	1280.061438	1257.180015	1732.098608	1658.860361	1570.911484	-0.363199558	3.51E-09	1.01E-08	ACE11L_RS06805	NZ_CP169744.1	1485572	1486600	+	1029	protein_coding	"amino acid ABC transporter substrate-binding protein&&sp|P58068|YHDW_ECO57 Putative amino-acid ABC transporter-binding protein YhdW OS=Escherichia coli O157:H7 OX=83334 GN=yhdW PE=3 SV=1 && PF00497:Bacterial extracellular solute-binding proteins, family 3"	-
ACE11L_RS14440	4545	4654	4625	3119	3024	3049	2104	2089	2161	5307	4897	4932	1744.644318	1770.148149	1799.137749	1252.170476	1210.636376	1239.397608	887.3155628	877.1688697	898.0187829	2077.017851	1863.905574	1951.738085	3209.934622	3083.286706	3152.698598	4364.898573	4447.673411	4507.486968	-0.495843685	9.46E-49	6.98E-48	2209.430622	2168.902443	2224.220062	4308.639823	4388.702165	4441.519573	-0.992713627	7.68E-159	1.08E-157	5352.990795	4810.911781	5024.450544	4470.837561	4510.394302	4589.310718	0.162424952	0.000594017	0.001130851	2140.567804	2120.366506	2169.50696	3055.782598	2952.981095	3016.367809	-0.488989609	7.63E-37	2.38E-35	5195.326323	4656.208693	4885.342577	3155.232994	3059.355657	3125.252003	0.657885453	8.75E-40	6.26E-39	5117.254516	4555.567487	4784.26839	2187.476273	2160.448437	2207.242988	1.1409639	1.03E-102	1.35E-101	ACE11L_RS14440	NZ_CP169744.1	3124488	3124910	-	423	protein_coding	nuclear transport factor 2 family protein&&-- && PF12680:SnoaL-like domain	-
ACE11L_RS04485	1229	1505	1057	4658	5912	6139	6133	5801	6162	1366	2299	2076	367.5068459	445.9234116	320.3083084	1456.760332	1843.770641	1943.978245	2014.864596	1897.527915	1994.770263	416.4687109	681.6686358	639.9799318	4793.804254	6027.907079	6347.791635	1180.299306	1438.278574	1030.143508	2.234336499	6.66E-34	3.97E-33	6440.322245	6022.883233	6342.26933	1165.086544	1419.208586	1015.067284	2.38526371	4.68E-62	3.33E-61	1377.837842	2258.584069	2114.914706	1208.945954	1458.561114	1048.843552	0.629996771	0.010717502	0.017623145	6239.592369	5888.10249	6186.257237	4563.589401	5773.156163	6073.296812	0.158371732	0.201258492	0.379897389	1337.255654	2185.955439	2056.360744	4712.111345	5981.121245	6292.52937	-1.606073401	1.62E-11	5.28E-11	1317.160292	2138.707301	2013.816135	6376.326988	5999.407077	6293.859924	-1.771115015	3.03E-18	1.24E-17	ACE11L_RS04485	NZ_CP169744.1	977131	977673	+	543	protein_coding	glycine zipper 2TM domain-containing protein&&sp|P0AB36|YCFJ_ECOL6 Uncharacterized protein YcfJ OS=Escherichia coli O6:H1 (strain CFT073 / ATCC 700928 / UPEC) OX=199310 GN=ycfJ PE=4 SV=1 && PF05433:Glycine zipper 2TM domain	-
ACE11L_RS22125	3013	3023	3074	2871	3063	2935	2411	2365	2512	6082	6673	6273	290.6888648	288.9865531	300.5472741	289.6926849	308.2018067	299.8593438	255.5558489	249.5928654	262.3653873	598.2652926	638.3681039	623.9215809	2954.704168	3123.051316	3034.821379	2893.606029	2888.980817	2995.895122	0.053993703	0.15237564	0.2163627	2531.814272	2455.459204	2585.488568	2856.310624	2850.676116	2952.049982	-0.193306287	1.32E-06	3.18E-06	6134.706993	6555.690078	6390.587644	2963.835769	2929.721095	3050.279167	1.093259792	8.89E-132	1.83E-130	2452.903506	2400.510669	2521.888701	2812.809182	2991.065177	2903.587904	-0.239515516	1.50E-09	1.50E-08	5954.018221	6344.880663	6213.656525	2904.352012	3098.811633	3008.400994	1.038694859	4.61E-111	7.19E-110	5864.545311	6207.739809	6085.100489	2506.656509	2445.88825	2565.753997	1.272090272	1.93E-163	3.62E-162	ACE11L_RS22125	NZ_CP169744.1	4751373	4753055	+	1683	protein_coding	"electron transfer flavoprotein-ubiquinone oxidoreductase&&sp|Q9HZP5|ETFD_PSEAE Electron transfer flavoprotein-ubiquinone oxidoreductase OS=Pseudomonas aeruginosa (strain ATCC 15692 / DSM 22644 / CIP 104116 / JCM 14847 / LMG 12228 / 1C / PRS 101 / PAO1) OX=208964 GN=PA2953 PE=1 SV=1 && PF05187:Electron transfer flavoprotein-ubiquinone oxidoreductase, 4Fe-4S|PF13450:NAD(P)-binding Rossmann-like domain"	-
ACE11L_RS12195	2179	2211	2185	3441	3561	3455	3572	3266	3574	5823	5599	5374	551.1065623	554.0861801	560.0276367	910.2026529	939.3106471	925.3512592	992.5425932	903.5793352	978.5669436	1501.562006	1404.137409	1401.204328	3541.32255	3630.814802	3572.506939	2092.654343	2112.979353	2129.483032	0.762220271	2.70E-93	3.04E-92	3750.991531	3390.921675	3678.557382	2065.682326	2084.963577	2098.317896	0.792057243	1.03E-74	8.19E-74	5873.462483	5500.57077	5474.735852	2143.444454	2142.776494	2168.139226	1.384296399	9.04E-190	2.87E-188	3634.081843	3315.039258	3588.069355	3371.256146	3477.369603	3418.022558	0.037536889	0.326483113	0.53316491	5700.468284	5323.690519	5323.161194	3480.973624	3602.634092	3541.405599	0.621566535	1.08E-41	7.93E-41	5614.805549	5208.622087	5213.028858	3713.719224	3377.70445	3650.479612	0.578067415	3.90E-29	2.08E-28	clpP	NZ_CP169744.1	2631387	2632028	+	642	protein_coding	ATP-dependent Clp endopeptidase proteolytic subunit ClpP&&sp|A5W635|CLPP_PSEP1 ATP-dependent Clp protease proteolytic subunit OS=Pseudomonas putida (strain ATCC 700007 / DSM 6899 / BCRC 17059 / F1) OX=351746 GN=clpP PE=3 SV=1 && PF00574:Clp protease	-
ACE11L_RS27145	2000	2028	2048	7163	6723	6670	3878	3808	3837	2049	2080	1841	144.1392255	144.8206067	149.5759627	539.9110449	505.3289961	509.0474179	307.0572412	300.2070492	299.3654168	150.5609254	148.6402112	136.7827821	7371.837671	6854.807052	6896.851312	1920.747447	1938.092324	1995.963959	1.851217886	0	0	4072.325072	3953.652706	3949.251447	1895.991121	1912.395357	1966.752883	1.052146182	3.52E-162	5.00E-161	2066.756762	2043.434042	1875.509621	1967.365263	1965.423215	2032.1964	0.005174215	0.925828167	0.941644328	3945.400164	3865.177432	3852.104677	7017.816849	6565.109757	6598.613738	-0.791167854	1.44E-130	2.94E-128	2005.883482	1977.723929	1823.583877	7246.211586	6801.603202	6836.809072	-1.846380179	1.22E-294	4.87E-293	1975.740438	1934.976593	1785.855253	4031.859785	3938.242053	3919.107518	-1.061351045	1.07E-91	1.29E-90	ACE11L_RS27145	NZ_CP169744.1	5867157	5869409	-	2253	protein_coding	heavy metal translocating P-type ATPase&&sp|P37386|CADA2_STAAU Probable cadmium-transporting ATPase OS=Staphylococcus aureus OX=1280 GN=cadA PE=3 SV=1 && PF00122:E1-E2 ATPase|PF00702:haloacid dehalogenase-like hydrolase	E1-E2_ATPase
ACE11L_RS02870	3012	3177	3026	2924	2941	2982	3088	3314	3392	5161	5682	5353	926.2632324	968.0702992	943.035512	940.441744	943.2643078	971.1075111	1043.316558	1114.817351	1129.257392	1618.1972	1732.612636	1697.079381	3009.249386	2998.659458	3083.419882	2892.645655	3036.153508	2949.114717	0.034212542	0.355573324	0.448390168	3242.738479	3440.757634	3491.232971	2855.362628	2995.89746	2905.954212	0.216517687	5.53E-08	1.43E-07	5205.725549	5582.111648	5453.342206	2962.852086	3078.969209	3002.649564	0.84455966	9.58E-77	1.10E-75	3141.669857	3363.759982	3405.352896	2864.734953	2871.930358	2950.084883	0.190276444	8.65E-07	6.69E-06	5052.39856	5402.60931	5302.359857	2957.967706	2975.385247	3056.57641	0.809715836	1.50E-69	1.59E-68	4976.474573	5285.835096	5192.657886	3210.516507	3427.346157	3464.585015	0.613362934	1.24E-36	7.79E-36	ppa	NZ_CP169744.1	627409	627936	-	528	protein_coding	inorganic diphosphatase&&sp|Q88QF6|IPYR_PSEPK Inorganic pyrophosphatase OS=Pseudomonas putida (strain ATCC 47054 / DSM 6125 / NCIMB 11950 / KT2440) OX=160488 GN=ppa PE=3 SV=1 && PF00719:Inorganic pyrophosphatase	Pyrophosphatase
ACE11L_RS28015	2693	2948	2809	3317	3300	3202	3130	3070	3094	5295	5745	5332	454.0706662	492.521049	479.9748685	584.9350382	580.3098634	571.726914	579.8167818	566.2356724	564.7614482	910.2720045	960.5012102	926.8355637	3413.707323	3364.697794	3310.902234	2586.286437	2817.305805	2737.628301	0.309511989	2.24E-15	8.87E-15	3286.843083	3187.424845	3184.51498	2552.952045	2779.951436	2697.562915	0.266299345	6.18E-11	1.82E-10	5340.886802	5644.004121	5431.94856	2649.057327	2857.035325	2787.324066	0.985147224	4.16E-98	6.20E-97	3184.399823	3116.096302	3106.179794	3249.769438	3222.499211	3167.730313	-0.035396835	0.312570436	0.517939342	5183.578836	5462.511525	5281.55852	3355.533133	3338.582562	3282.078358	0.67501415	2.43E-53	2.14E-52	5105.683562	5344.44256	5172.286914	3254.182859	3175.000815	3160.208147	0.704192538	2.05E-55	1.74E-54	exbB	NZ_CP169744.1	6056916	6057878	+	963	protein_coding	tonB-system energizer ExbB&&sp|Q05605|EXBB_PSEPU Biopolymer transport protein ExbB OS=Pseudomonas putida OX=303 GN=exbB PE=3 SV=1 && PF01618:MotA/TolQ/ExbB proton channel family	-
ACE11L_RS02970	4083	4047	3911	4135	4023	3988	4725	4783	4826	1792	1842	1773	488.9146723	480.1723172	474.5928298	517.8503532	502.4150525	505.6954624	621.6055079	626.5068577	625.6027498	218.7811116	218.7077168	218.8708287	4255.556159	4101.872493	4123.634637	3921.205913	3867.583647	3811.628439	0.105517828	0.001301971	0.002625757	4961.767912	4965.945613	4967.184646	3870.665874	3816.303752	3755.844984	0.380346493	3.83E-32	1.88E-31	1807.529584	1809.618031	1806.234958	4016.376185	3922.124138	3880.820371	-1.123882261	8.44E-126	1.64E-124	4807.121139	4854.817137	4844.997959	4051.189819	3928.519493	3945.318079	0.282749785	4.54E-20	7.81E-19	1754.291459	1751.426672	1756.227167	4183.035726	4070.035651	4087.735319	-1.229784096	1.73E-149	3.53E-148	1727.929168	1713.570617	1719.892104	4912.464539	4946.589217	4929.271015	-1.518649584	2.21E-233	5.82E-232	accC	NZ_CP169744.1	650642	651997	-	1356	protein_coding	"acetyl-CoA carboxylase biotin carboxylase subunit&&sp|P37798|ACCC_PSEAE Biotin carboxylase OS=Pseudomonas aeruginosa (strain ATCC 15692 / DSM 22644 / CIP 104116 / JCM 14847 / LMG 12228 / 1C / PRS 101 / PAO1) OX=208964 GN=accC PE=1 SV=1 && PF02786:Carbamoyl-phosphate synthase L chain, ATP binding domain|PF02785:Biotin carboxylase C-terminal domain|PF00289:Biotin carboxylase, N-terminal domain"	CPSase_L_D2
ACE11L_RS02120	8393	8586	8388	2402	2422	2384	1389	1318	1377	2195	2645	2311	1071.379894	1085.993877	1085.086491	320.6818233	322.4477323	322.2646998	194.7995122	184.0405137	190.2908254	285.6793981	334.790199	304.1246838	2472.030446	2469.48426	2465.081488	8060.41666	8205.355373	8174.875824	-1.722395973	0	0	1458.60225	1368.41236	1417.284139	7956.52674	8096.561408	8055.235931	-2.506026616	0	0	2214.022008	2598.501462	2354.319791	8256.048327	8321.066927	8323.273146	-1.796524638	2.22E-260	1.14E-258	1413.141008	1337.789878	1382.420678	2353.315101	2365.119118	2358.48503	-0.775816057	3.22E-67	1.97E-65	2148.811246	2514.942208	2289.13761	2429.903704	2450.317263	2443.621114	-0.074774751	0.203154818	0.26991864	2116.520381	2460.583215	2241.777017	1444.108623	1363.078526	1406.466263	0.694697537	1.66E-27	8.50E-27	ACE11L_RS02120	NZ_CP169744.1	483409	484680	-	1272	protein_coding	YeaH/YhbH family protein&&sp|P59351|Y396_PSEPK UPF0229 protein PP_0396 OS=Pseudomonas putida (strain ATCC 47054 / DSM 6125 / NCIMB 11950 / KT2440) OX=160488 GN=PP_0396 PE=3 SV=1 && PF04285:Protein of unknown function (DUF444)	-
ACE11L_RS15280	197	186	187	145	139	152	476	461	428	12950	14636	13735	32.70700306	30.59832782	31.46268614	25.17778959	24.06845677	26.7238072	86.82420763	83.7234678	76.92649323	2192.1104	2409.44888	2350.870169	149.2274832	141.7251495	157.1696251	189.1936235	177.7540297	182.2486623	-0.293574528	0.036477203	0.059570306	499.8521749	478.6328513	440.5211414	186.7551254	175.3972073	179.58144	1.389053333	5.00E-38	2.72E-37	13062.22551	14378.70223	13992.46314	193.7854784	180.2607091	185.5569955	6.210439847	0	0	484.2729443	467.9219528	429.6848584	142.0610698	135.7355728	150.3732066	1.690440865	1.75E-49	7.64E-48	12677.49687	13916.33049	13605.06494	146.6844451	140.6251443	155.8013462	6.503647964	0	0	12486.98813	13615.53722	13323.58604	494.8853165	476.7672233	437.1587224	4.806950401	0	0	glaH	NZ_CP169744.1	3310842	3311819	+	978	protein_coding	glutarate dioxygenase GlaH&&sp|Q88IU0|GLAH_PSEPK Glutarate 2-hydroxylase OS=Pseudomonas putida (strain ATCC 47054 / DSM 6125 / NCIMB 11950 / KT2440) OX=160488 GN=glaH PE=3 SV=1 && PF08943:CsiD	-
ACE11L_RS03720	2001	2040	1967	4998	5222	5131	6646	6420	6558	876	938	828	264.7987351	267.491021	263.7866687	691.7356229	720.7167313	719.0366851	966.2477706	929.342082	939.5023495	118.1928084	123.0814053	112.9599809	5143.716973	5324.379358	5305.508858	1921.70782	1949.560326	1917.022025	1.446279605	0	0	6979.028475	6665.559447	6749.854311	1896.939117	1923.711306	1888.96627	1.836640398	0	0	883.5914709	921.5101593	843.5208942	1968.348946	1977.052939	1951.821445	-1.154511796	7.13E-82	8.81E-81	6761.508378	6516.396826	6583.816124	4896.698117	5099.360873	5076.085021	0.398099996	6.90E-42	2.44E-40	857.5665836	891.8774257	820.1670019	5056.061079	5283.053982	5259.320442	-2.601404948	0	0	844.6796601	872.6000211	803.1983429	6909.680281	6639.578251	6698.333882	-3.005609171	0	0	cgtA	NZ_CP169744.1	803836	805062	+	1227	protein_coding	Obg family GTPase CgtA&&sp|A5VYC6|OBG_PSEP1 GTPase Obg OS=Pseudomonas putida (strain ATCC 700007 / DSM 6899 / BCRC 17059 / F1) OX=351746 GN=obg PE=3 SV=1 && PF01018:GTP1/OBG|PF01926:50S ribosome-binding GTPase	-
ACE11L_RS23775	854	891	836	7864	7747	7521	4811	4781	5072	1067	985	984	332.5333412	343.7678459	329.8855319	3202.549877	3146.08028	3101.223958	2058.126348	2036.422217	2138.032048	423.6038253	380.3070235	395.0007131	8093.275365	7898.882973	7776.79441	820.1591598	851.4991424	814.7587254	3.256817639	0	0	5052.077339	4963.869115	5220.381376	809.5882087	840.2092027	802.8346731	2.635033441	0	0	1076.246689	967.6839093	1002.445121	840.0649674	863.5069452	829.5489211	0.265950355	0.00014998	0.000301666	4894.61583	4852.787107	5091.966359	7704.608642	7565.061027	7440.505836	-0.613874211	5.40E-99	6.77E-97	1044.547426	936.5663799	974.6912197	7955.355007	7837.575488	7709.091609	-2.991442505	0	0	1028.850682	916.3230498	954.5255669	5001.876592	4944.520813	5180.53514	-2.383490675	0	0	ACE11L_RS23775	NZ_CP169744.1	5120828	5121244	+	417	protein_coding	Spy/CpxP family protein refolding chaperone&&-- && -	-
ACE11L_RS04725	1639	1748	1696	5465	5685	5553	6327	6201	6605	818	825	771	371.170266	392.2345775	389.2241137	1294.373053	1342.714296	1331.68686	1574.169195	1536.12909	1619.290199	188.871164	185.2545841	180.0006439	5624.332384	5796.456654	5741.86137	1574.052533	1670.505613	1652.907653	1.809193519	0	0	6644.043509	6438.182887	6798.229296	1553.764724	1648.35655	1628.717232	2.041027845	0	0	825.0888393	810.4966753	785.4524269	1612.255833	1694.063008	1682.912644	-1.043139583	3.53E-62	3.33E-61	6436.964115	6294.108523	6631.001144	5354.232735	5551.487278	5493.568529	0.239637128	5.94E-16	8.83E-15	800.787061	784.4337699	763.70623	5528.486154	5751.467233	5691.87418	-2.852981869	0	0	788.7533812	767.4786966	747.9057034	6578.023945	6413.087965	6746.339629	-3.098622502	0	0	ACE11L_RS04725	NZ_CP169744.1	1031642	1032358	-	717	protein_coding	SIMPL domain-containing protein&&-- && PF04402:Protein of unknown function (DUF541)	-
ACE11L_RS01820	3847	3940	3814	4183	4079	4103	4420	4167	4215	2076	2383	2051	236.072678	239.5686501	237.1831841	268.4642599	261.0574941	266.6277046	297.9923809	279.7169592	280.0133646	129.8879966	145.0001238	129.752178	4304.955602	4158.970395	4242.545867	3694.557714	3765.327297	3717.093037	0.184992137	1.26E-08	3.75E-08	4641.484481	4326.384146	4338.309839	3646.938921	3715.403208	3662.693114	0.27121387	8.85E-14	2.91E-13	2093.990746	2341.107366	2089.44608	3784.227084	3818.425774	3784.568882	-0.80322064	1.40E-52	1.12E-51	4496.820197	4229.567847	4231.592706	4098.216931	3983.204328	4059.087281	0.093979868	0.005562763	0.020896677	2032.315328	2265.825059	2031.597248	4231.593336	4126.690386	4205.611338	-0.988790119	6.24E-79	7.37E-78	2001.775085	2216.850587	1989.564977	4595.363653	4309.52065	4305.196296	-1.089099188	5.24E-87	6.18E-86	aceE	NZ_CP169744.1	410346	412991	-	2646	protein_coding	"pyruvate dehydrogenase (acetyl-transferring)%2C homodimeric type&&sp|Q59637|ODP1_PSEAE Pyruvate dehydrogenase E1 component OS=Pseudomonas aeruginosa (strain ATCC 15692 / DSM 22644 / CIP 104116 / JCM 14847 / LMG 12228 / 1C / PRS 101 / PAO1) OX=208964 GN=aceE PE=3 SV=2 && PF17831:Pyruvate dehydrogenase E1 component middle domain|PF00456:Transketolase, thiamine diphosphate binding domain"	-
ACE11L_RS20245	2405	2437	2320	5852	5680	5490	4300	4103	4127	2143	2304	2116	386.2578381	387.8180134	377.5981653	982.9730574	951.4138726	933.715967	758.7348469	720.8343918	717.5535778	350.915478	366.9150194	350.3509859	6022.615391	5791.358628	5676.718696	2309.698805	2328.960056	2261.052922	1.341924617	0	0	4515.471328	4259.936201	4247.735398	2279.929323	2298.080614	2227.962251	0.936078603	1.97E-128	2.31E-127	2161.571372	2263.49617	2155.664507	2365.756729	2361.802947	2302.097484	-0.095116187	0.058879436	0.086521717	4374.734581	4164.606881	4143.246286	5733.388831	5546.604703	5431.242792	-0.398038187	7.03E-34	2.07E-32	2097.905467	2190.709583	2095.982338	5919.981879	5746.408774	5627.298622	-1.437462763	5.69E-211	1.55E-209	2066.379579	2143.358687	2052.617987	4470.602649	4243.331708	4215.313195	-1.045703655	2.21E-99	2.82E-98	adhP	NZ_CP169744.1	4365963	4366973	+	1011	protein_coding	"alcohol dehydrogenase AdhP&&sp|P39451|ADHP_ECOLI Alcohol dehydrogenase, propanol-preferring OS=Escherichia coli (strain K12) OX=83333 GN=adhP PE=1 SV=1 && PF00107:Zinc-binding dehydrogenase|PF08240:Alcohol dehydrogenase GroES-like domain"	ADH_N
ACE11L_RS13070	3292	3121	3291	3878	4086	3820	3607	3668	3931	3368	3720	3364	1497.286782	1406.530507	1516.885194	1844.709741	1938.217211	1839.876801	1802.397834	1824.93016	1935.55648	1561.835808	1677.6791	1577.344687	3991.06331	4166.107632	3949.920841	3161.550297	2982.636166	3207.381537	0.372713233	2.60E-23	1.28E-22	3787.745367	3808.297827	4046.001418	3120.801385	2943.089699	3160.441279	0.33597525	4.64E-17	1.68E-16	3397.187299	3654.603191	3427.058319	3238.283223	3024.697167	3265.604664	0.137329713	0.006439729	0.010898596	3669.690147	3723.075321	3946.474716	3799.398819	3990.039933	3779.116114	-0.0288512	0.43176937	0.635314076	3297.128143	3537.083181	3332.17608	3923.050193	4133.772227	3915.533832	-0.235798507	1.01E-06	2.57E-06	3247.581159	3460.631214	3263.23578	3750.10785	3793.453742	4015.119013	-0.213028415	1.84E-05	4.14E-05	ACE11L_RS13070	NZ_CP169744.1	2819581	2819937	+	357	protein_coding	MerR family transcriptional regulator&&-- && PF13411:MerR HTH family regulatory protein	-
ACE11L_RS28465	1685	1672	1755	5283	5290	5082	2307	2148	2280	5281	5202	5078	267.4469514	262.9567013	282.2893757	876.9875528	875.6939269	854.1863433	402.2950524	372.9441344	391.7691499	854.6180136	818.7077182	830.9136606	5437.026164	5393.712525	5254.842334	1618.229724	1597.874934	1710.408568	1.707316926	0	0	2422.602873	2230.159142	2346.701407	1597.37252	1576.688874	1685.376616	0.526511285	4.49E-28	2.06E-27	5326.765477	5110.549946	5173.18732	1657.505234	1620.408095	1741.457364	1.637036973	4.03E-252	1.98E-250	2347.095972	2180.252396	2288.975414	5175.921599	5165.763887	5027.609448	-1.173008203	1.45E-233	1.77E-230	5169.873434	4946.21148	5029.961396	5344.371885	5351.849017	5209.095008	-0.070624522	0.091471076	0.133134433	5092.184115	4839.302036	4925.895151	2398.530305	2221.466368	2328.789456	1.096315852	2.32E-110	3.17E-109	ACE11L_RS28465	NZ_CP169744.1	6149587	6150609	-	1023	protein_coding	cytochrome D1 domain-containing protein&&-- && PF02239:Cytochrome D1 heme domain	-
ACE11L_RS26880	1979	2090	2086	4907	5040	5182	5707	5836	4950	1471	1477	2289	1487.665951	1556.740194	1589.108677	3857.898162	3951.382615	4125.12634	4713.319195	4798.954915	4028.306144	1127.43219	1100.933063	1773.907123	5050.063863	5138.811177	5358.243403	1900.579599	1997.343667	2032.998446	1.39036575	1.06E-290	3.00E-289	5992.975551	6059.221952	5094.812266	1876.083214	1970.861093	2003.245369	1.551387729	5.17E-80	4.39E-79	1483.747778	1451.034654	2331.9074	1946.707928	2025.510118	2069.903169	-0.198220746	0.362612542	0.437579803	5806.188431	5923.628018	4969.486096	4807.542549	4921.635159	5126.539189	0.168753544	0.038761414	0.108892635	1440.04617	1404.374155	2267.345734	4964.003944	5098.926095	5311.595894	-1.588706817	3.46E-11	1.11E-10	1418.406142	1374.019436	2220.435999	5933.425423	6035.604155	5055.924476	-1.763992372	1.62E-12	5.39E-12	rpmE	NZ_CP169744.1	5813549	5813764	-	216	protein_coding	50S ribosomal protein L31&&sp|Q88CU3|RL31_PSEPK 50S ribosomal protein L31 OS=Pseudomonas putida (strain ATCC 47054 / DSM 6125 / NCIMB 11950 / KT2440) OX=160488 GN=rpmE PE=3 SV=1 && PF01197:Ribosomal protein L31	-
ACE11L_RS08430	3260	3004	3110	3532	3547	3427	4177	4195	4181	3663	3499	3299	410.3375584	374.6569745	396.7013925	464.9641159	465.6330278	456.7914756	577.6270138	577.6002767	569.7200165	470.0875153	436.7052396	428.0864104	3634.97566	3616.540326	3543.55464	3130.818338	2870.823147	3030.980426	0.257219418	1.27E-11	4.38E-11	4386.307846	4355.455122	4303.315169	3090.465527	2832.759197	2986.62181	0.55005658	6.41E-48	3.96E-47	3694.743788	3437.488324	3360.839891	3206.805379	2911.307366	3086.001369	0.189143039	0.000367489	0.000712798	4249.596825	4257.988269	4197.458862	3460.411714	3463.698395	3390.322231	0.300692041	1.28E-20	2.27E-19	3585.920543	3326.950013	3267.79099	3573.030758	3588.470409	3512.705351	-0.068321074	0.163758497	0.223670142	3532.033784	3255.039951	3200.18277	4342.72262	4338.478312	4270.468734	-0.375009721	4.30E-14	1.53E-13	eno	NZ_CP169744.1	1811998	1813287	+	1290	protein_coding	"phosphopyruvate hydratase&&sp|Q88MF9|ENO_PSEPK Enolase OS=Pseudomonas putida (strain ATCC 47054 / DSM 6125 / NCIMB 11950 / KT2440) OX=160488 GN=eno PE=3 SV=1 && PF00113:Enolase, C-terminal TIM barrel domain|PF03952:Enolase, N-terminal domain"	-
ACE11L_RS25450	3873	4015	4071	4227	4246	4066	3313	3215	3147	2756	2897	2774	940.0149474	965.5683807	1001.308795	1072.987302	1074.796322	1045.044667	883.4216713	853.5716795	826.8783977	682.0003607	697.1986667	694.0954143	4350.238424	4329.244495	4204.287471	3719.527431	3837.002309	3967.563123	0.16099464	2.67E-06	6.82E-06	3479.013142	3337.970969	3239.065495	3671.586806	3786.127889	3909.497553	-0.176864258	4.99E-06	1.15E-05	2779.883669	2846.071356	2825.998745	3809.802832	3891.111543	4039.585715	-0.474081303	6.49E-25	3.04E-24	3370.580388	3263.273488	3159.388433	4141.325118	4146.282319	4022.483277	-0.330083292	3.91E-21	7.19E-20	2698.006284	2754.551068	2747.757564	4276.104478	4295.642897	4167.68601	-0.635551648	8.47E-46	6.70E-45	2657.462492	2695.013071	2690.908458	3444.44339	3324.960137	3214.342288	-0.311708957	1.71E-10	5.23E-10	ACE11L_RS25450	NZ_CP169744.1	5478270	5478938	+	669	protein_coding	DNA-3-methyladenine glycosylase&&sp|Q48DL2|3MGH_PSE14 Putative 3-methyladenine DNA glycosylase OS=Pseudomonas savastanoi pv. phaseolicola (strain 1448A / Race 6) OX=264730 GN=PSPPH_4413 PE=3 SV=1 && PF02245:Methylpurine-DNA glycosylase (MPG)	-
ACE11L_RS08480	4075	4295	4082	2611	2672	2850	2202	2320	2383	4761	4831	5389	771.1763555	805.3774843	782.8503656	516.782783	527.3773401	571.1512989	457.8284296	480.2704152	488.2112417	918.6337614	906.5336304	1051.38005	2687.123853	2724.385608	2946.930471	3913.522923	4104.58902	3978.283633	-0.521389884	4.72E-40	3.11E-39	2312.341364	2408.737993	2452.714673	3863.081909	4050.166695	3920.061167	-0.721966085	1.12E-76	9.05E-76	4802.259124	4746.072047	5490.017028	4008.506724	4162.471751	4050.500832	0.299101751	4.70E-08	1.19E-07	2240.271058	2354.83499	2392.380882	2558.078988	2609.247846	2819.497624	-0.192710322	1.36E-05	8.90E-05	4660.815645	4593.453991	5338.019291	2641.331628	2703.240184	2921.275241	0.819918899	7.57E-42	5.57E-41	4590.776098	4494.169192	5227.579553	2289.364426	2399.34915	2433.993541	1.006636693	3.45E-64	3.26E-63	ACE11L_RS08480	NZ_CP169744.1	1820838	1821695	+	858	protein_coding	peptidoglycan DD-metalloendopeptidase family protein&&sp|P45682|NLPD_PSEAE Lipoprotein NlpD/LppB homolog OS=Pseudomonas aeruginosa (strain ATCC 15692 / DSM 22644 / CIP 104116 / JCM 14847 / LMG 12228 / 1C / PRS 101 / PAO1) OX=208964 GN=PA3623 PE=3 SV=1 && PF01476:LysM domain|PF01551:Peptidase family M23	Peptidase_M23
ACE11L_RS05655	1576	1494	1521	3917	3990	3776	3248	3265	3380	5188	6033	5031	166.276538	156.1836548	162.6236261	432.2185521	439.0425128	421.8780816	376.4871272	376.8163197	386.0549287	558.0753707	631.1446075	547.2106405	4031.200357	4068.225515	3904.424371	1513.548988	1427.766239	1482.354092	1.440268451	8.04E-276	2.13E-274	3410.756017	3389.883426	3478.881911	1494.041003	1408.835633	1460.659734	1.236274493	1.08E-186	1.70E-185	5232.959533	5926.941142	5125.306303	1550.283827	1447.900534	1509.263049	1.853360859	1.06E-215	4.00E-214	3304.450679	3314.024243	3393.305657	3837.608348	3896.294501	3735.587028	-0.196110879	8.90E-09	8.39E-08	5078.830406	5736.350223	4983.406023	3962.50325	4036.649826	3870.433442	0.412646783	2.83E-14	1.03E-13	5002.50922	5612.362396	4880.302975	3376.864513	3376.670248	3452.328228	0.602550311	4.52E-28	2.35E-27	glpD	NZ_CP169744.1	1233871	1235409	-	1539	protein_coding	glycerol-3-phosphate dehydrogenase&&sp|O83004|GLPD_PSETO Glycerol-3-phosphate dehydrogenase OS=Pseudomonas tolaasii OX=29442 GN=glpD PE=3 SV=1 && PF16901:C-terminal domain of alpha-glycerophosphate oxidase|PF01266:FAD dependent oxidoreductase	DAO
ACE11L_RS05775	2566	2723	2559	2737	2707	2697	2854	2903	2830	5605	6426	5798	204.2395594	214.753909	206.4111553	227.8416318	224.7141332	227.3235218	249.5723866	252.7563098	243.852543	454.859174	507.159686	475.7588544	2816.79739	2760.071797	2788.726835	2464.318974	2602.280769	2493.980357	0.145903554	0.000179519	0.000395151	2997.01283	3014.037239	2912.791659	2432.556608	2567.777395	2457.480776	0.25882207	9.92E-11	2.92E-10	5653.573281	6313.032286	5906.68375	2524.129633	2638.978016	2539.253217	1.214461926	2.34E-129	4.75E-128	2903.602906	2946.588783	2841.140535	2681.525159	2643.425868	2668.13512	0.120794493	0.001115198	0.004976672	5487.055595	6110.025946	5743.150093	2768.795353	2738.649393	2764.448886	1.067921547	5.13E-104	7.40E-103	5404.59988	5977.961338	5624.328493	2967.232549	3002.289044	2890.558842	0.940848287	1.65E-79	1.81E-78	metG	NZ_CP169744.1	1256164	1258203	-	2040	protein_coding	methionine--tRNA ligase&&sp|Q88NV7|SYM_PSEPK Methionine--tRNA ligase OS=Pseudomonas putida (strain ATCC 47054 / DSM 6125 / NCIMB 11950 / KT2440) OX=160488 GN=metG PE=3 SV=1 && PF09334:tRNA synthetases class I (M)|PF01588:Putative tRNA binding domain	-
ACE11L_RS04805	2906	2738	2840	4870	4829	4815	5260	5062	5285	1275	1204	1316	692.8861467	646.8594626	686.2214265	1214.423889	1200.832388	1215.745795	1377.879894	1320.262131	1364.171276	309.952099	284.6515451	323.4801334	5011.985126	4923.674439	4978.761479	2790.84604	2616.615771	2767.840646	0.867428536	3.75E-137	5.58E-136	5523.576554	5255.617122	5439.612692	2754.875099	2581.922331	2727.3331	1.008120527	2.43E-164	3.54E-163	1286.04923	1182.833936	1340.668474	2858.581728	2653.51517	2818.084852	-1.12899505	4.96E-81	6.05E-80	5351.419511	5138.006345	5305.804852	4771.292483	4715.590513	4763.467039	0.148506229	6.74E-07	5.28E-06	1248.170541	1144.79789	1303.550452	4926.57412	4885.45915	4935.417644	-1.996668056	5.78E-306	2.35E-304	1229.413889	1120.053758	1276.580941	5468.690683	5235.131637	5398.093102	-2.151215225	0	0	ACE11L_RS04805	NZ_CP169744.1	1046131	1046811	+	681	protein_coding	class I SAM-dependent methyltransferase&&-- && PF13649:Methyltransferase domain	-
ACE11L_RS02590	2349	2487	2534	3783	3850	3717	3964	3683	3939	4158	4033	3812	273.4149071	286.8304019	298.8996793	460.5222163	467.3678362	458.1544932	506.9115291	468.9350006	496.3440203	493.4484467	465.4662374	457.4224972	3893.293579	3925.48076	3843.41774	2255.917876	2376.743398	2469.615562	0.715608574	2.06E-76	2.05E-75	4162.634498	3823.871564	4054.235458	2226.841572	2345.230401	2433.472562	0.781394584	1.16E-73	9.16E-73	4194.033489	3962.100717	3883.456098	2310.670502	2410.260127	2514.446132	0.734683845	4.08E-47	2.99E-46	4032.894856	3738.300547	3954.506208	3706.324325	3759.582413	3677.21848	0.07350856	0.037257995	0.10549581	4070.5044	3834.692599	3775.937936	3826.946591	3895.01299	3809.957919	0.01853235	0.689932893	0.752605678	4009.335647	3751.80798	3697.816526	4121.271838	3808.966776	4023.290204	-0.060984962	0.229527097	0.29888526	ACE11L_RS02590	NZ_CP169744.1	571945	573339	+	1395	protein_coding	MFS transporter&&sp|P77726|YAJR_ECOLI Inner membrane transport protein YajR OS=Escherichia coli (strain K12) OX=83333 GN=yajR PE=1 SV=2 && PF07690:Major Facilitator Superfamily	MFS_1
ACE11L_RS26270	2728	2740	2624	5054	5049	4786	5378	5504	5441	988	1039	892	371.9169612	370.1369185	362.530972	720.6293206	717.9032323	690.962582	805.5300886	820.8273175	803.0414922	137.3335644	140.4552434	125.3695102	5201.349656	5147.987625	4948.775169	2619.899517	2618.527105	2557.328822	0.972570304	1.90E-173	3.33E-172	5647.489488	5714.523239	5600.176473	2586.131889	2583.808323	2519.902132	1.141237552	1.74E-248	3.42E-247	996.5620699	1020.734601	908.7205769	2683.486219	2655.453457	2603.751638	-1.44036914	1.77E-133	3.71E-132	5471.470367	5586.643011	5462.418959	4951.563082	4930.423793	4734.777414	0.176580261	4.56E-09	4.39E-08	967.2097998	987.9111357	883.5615528	5112.711623	5108.031321	4905.692387	-2.413400559	0	0	952.675233	966.5580191	865.2813066	5591.372337	5692.249018	5557.431328	-2.596110013	0	0	metK	NZ_CP169744.1	5662216	5663406	+	1191	protein_coding	"methionine adenosyltransferase&&sp|A5WA00|METK_PSEP1 S-adenosylmethionine synthase OS=Pseudomonas putida (strain ATCC 700007 / DSM 6899 / BCRC 17059 / F1) OX=351746 GN=metK PE=3 SV=1 && PF00438:S-adenosylmethionine synthetase, N-terminal domain|PF02772:S-adenosylmethionine synthetase, central domain|PF02773:S-adenosylmethionine synthetase, C-terminal domain"	-
ACE11L_RS04780	2254	2359	2268	4863	4746	4532	5073	4940	5121	2082	2106	1824	240.1498529	249.0385492	244.8787667	541.8857806	527.3695695	511.3267705	593.8169992	575.7409495	590.6644456	226.1659739	222.4885012	200.3450899	5004.78104	4839.047191	4686.136454	2164.682372	2254.418044	2210.37415	1.132063419	1.55E-203	3.15E-202	5327.206057	5128.950727	5270.814872	2136.781994	2224.526946	2178.025166	1.265986221	3.44E-266	7.19E-265	2100.042742	2068.976968	1858.190955	2217.220652	2286.209746	2250.498748	-0.164101627	0.003862465	0.006753045	5161.169426	5014.174505	5141.159252	4764.434362	4634.539775	4483.495871	0.141786508	7.66E-06	5.26E-05	2038.189072	2002.445478	1806.7447	4919.492802	4801.48874	4645.340137	-1.296668862	4.94E-130	8.82E-129	2007.560562	1959.1638	1769.364466	5274.271451	5108.958966	5230.583685	-1.444537456	2.72E-162	5.07E-161	ACE11L_RS04780	NZ_CP169744.1	1040393	1041916	-	1524	protein_coding	"fumarate hydratase&&sp|P40720|FUMA_SALTY Fumarate hydratase class I, aerobic OS=Salmonella typhimurium (strain LT2 / SGSC1412 / ATCC 700720) OX=99287 GN=fumA PE=3 SV=3 && PF05681:Fumarate hydratase (Fumerase)|PF05683:Fumarase C-terminus"	-
ACE11L_RS06375	2700	2856	2548	3895	3952	3792	4325	4533	4429	2960	3154	3021	246.8505976	258.7252679	236.0747337	372.4371143	376.8306973	367.1292304	434.4260715	453.3440242	438.3628479	275.918143	285.9255058	284.738767	4008.558946	4029.48051	3920.968542	2593.009053	2729.384457	2483.259847	0.615384212	2.26E-57	1.86E-56	4541.724068	4706.383329	4558.570409	2559.588014	2693.195828	2446.917162	0.842369329	9.21E-102	9.24E-101	2985.651545	3098.55335	3077.62877	2655.943105	2767.874114	2528.338099	0.204214427	4.64E-05	9.66E-05	4400.169085	4601.063366	4446.435135	3816.054255	3859.186934	3751.415786	0.23491567	5.06E-13	6.54E-12	2897.71357	2998.914073	2992.420909	3940.247679	3998.205541	3886.833584	-0.411765449	6.30E-20	2.79E-19	2854.168714	2934.094314	2930.509896	4496.594525	4688.038663	4523.775658	-0.652831573	2.75E-46	2.04E-45	aspS	NZ_CP169744.1	1392939	1394714	+	1776	protein_coding	"aspartate--tRNA ligase&&sp|A5VZU3|SYDND_PSEP1 Aspartate--tRNA(Asp/Asn) ligase OS=Pseudomonas putida (strain ATCC 700007 / DSM 6899 / BCRC 17059 / F1) OX=351746 GN=aspS PE=3 SV=1 && PF02938:GAD domain|PF01336:OB-fold nucleic acid binding domain|PF00152:tRNA synthetases class II (D, K and N)"	tRNA-synt_2
ACE11L_RS12575	1717	1787	1816	4054	4136	4080	4019	3854	3800	4201	4411	4130	476.5712172	491.4646553	510.8025119	1176.837045	1197.283406	1199.217324	1225.560826	1170.148505	1141.822907	1188.853455	1213.990707	1181.770166	4172.1946	4217.087902	4218.763621	1648.961683	1707.776619	1769.858667	1.298388749	4.39E-247	1.04E-245	4220.390527	4001.412167	3911.169012	1627.708377	1685.133384	1743.956658	1.262636962	1.30E-188	2.07E-187	4237.406129	4333.455557	4207.417021	1688.983079	1731.859608	1801.986652	1.290889637	1.64E-157	4.25E-156	4088.850763	3911.868126	3814.959023	3971.831566	4038.865678	4036.333441	-0.028034189	0.411026536	0.617190316	4112.599564	4194.10589	4090.929611	4101.094761	4184.356812	4182.036134	-0.008050447	0.850085251	0.883842948	4050.798233	4103.452764	4006.291251	4178.453964	3985.815355	3881.315759	0.013789886	0.766934777	0.819916681	nfuA	NZ_CP169744.1	2721922	2722506	+	585	protein_coding	Fe-S biogenesis protein NfuA&&sp|A5W5N3|NFUA_PSEP1 Fe/S biogenesis protein NfuA OS=Pseudomonas putida (strain ATCC 700007 / DSM 6899 / BCRC 17059 / F1) OX=351746 GN=nfuA PE=3 SV=1 && PF01521:Iron-sulphur cluster biosynthesis|PF01106:NifU-like domain	-
ACE11L_RS04010	4147	4033	3921	2780	2995	2841	2303	2410	2355	4584	4910	4636	743.2231317	716.1823735	712.1339502	521.0807753	559.8103563	539.1835486	453.4594646	472.4697225	456.9132315	837.6217004	872.5442581	856.5526554	2861.051057	3053.71815	2937.624374	3982.669831	3854.204311	3821.374357	-0.39718132	2.37E-27	1.27E-26	2418.402434	2502.180416	2423.895533	3931.33759	3803.101812	3765.448269	-0.646901907	5.67E-65	4.16E-64	4623.725231	4823.683243	4722.902012	4079.331873	3908.556128	3890.743205	0.254548048	5.69E-09	1.52E-08	2343.026451	2446.186348	2364.270658	2723.653614	2924.662163	2810.593947	-0.241857059	2.32E-09	2.29E-08	4487.540205	4668.569467	4592.142779	2812.294878	3030.016598	2912.050161	0.651206765	7.27E-44	5.50E-43	4420.104523	4567.661091	4497.134683	2394.371605	2492.42735	2405.394372	0.886966286	1.71E-80	1.91E-79	ACE11L_RS04010	NZ_CP169744.1	864268	865173	+	906	protein_coding	TIGR01777 family oxidoreductase&&sp|P77775|YFCH_ECOLI Epimerase family protein YfcH OS=Escherichia coli (strain K12) OX=83333 GN=yfcH PE=3 SV=1 && PF08338:Domain of unknown function (DUF1731)|PF01370:NAD dependent epimerase/dehydratase family	Epimerase
ACE11L_RS02350	3084	3299	3183	4202	4156	4287	4351	4347	4281	2183	2047	2400	5961.40275	6318.68395	6235.200148	8495.03582	8378.543954	8775.41763	9240.224605	9191.692604	8958.534339	4302.352187	3923.491599	4782.674139	4324.509548	4237.48001	4432.803834	2961.792563	3152.744861	3102.125626	0.495579197	1.02E-43	7.07E-43	4569.026918	4513.26899	4406.240669	2923.618309	3110.94294	3056.725795	0.569129558	3.92E-55	2.61E-54	2201.918015	2011.014175	2444.988099	3033.677236	3197.204728	3158.438057	-0.49622749	1.43E-15	5.04E-15	4426.620968	4412.270561	4297.85252	4116.83183	4058.395976	4241.118005	0.081379261	0.011477969	0.039730183	2137.063758	1946.346578	2377.295658	4250.814056	4204.590645	4394.212968	-0.99225719	6.41E-59	6.06E-58	2104.949427	1904.277445	2328.111139	4523.626076	4495.67705	4372.608623	-1.079713239	2.38E-68	2.35E-67	ACE11L_RS02350	NZ_CP169744.1	534691	534774	+	84	protein_coding	tRNA-Tyr&&-- && -	-
ACE11L_RS18475	3733	3793	3707	4234	4254	4316	4013	4060	4386	1717	1743	1825	2270.179036	2285.573463	2284.569481	2692.94848	2698.102993	2779.481395	2681.208756	2700.846548	2887.542512	1064.610003	1051.042545	1144.169703	4357.44251	4337.401338	4462.790144	3585.075109	3624.844273	3612.811717	0.281806539	2.20E-18	9.55E-18	4214.089869	4215.291488	4514.312444	3538.867428	3576.782835	3559.937958	0.278012336	2.74E-14	9.13E-14	1731.87963	1712.35843	1859.2097	3672.087264	3675.961665	3678.394558	-1.056151726	8.66E-99	1.30E-97	4082.746482	4120.961233	4403.265862	4148.183239	4154.094438	4269.80763	0.004102947	0.906430707	0.955669883	1680.869662	1657.294619	1807.73524	4283.185796	4303.736431	4423.938224	-1.338423546	1.72E-154	3.58E-153	1655.610704	1621.473173	1770.334512	4172.215914	4198.861013	4479.855506	-1.348492203	6.75E-138	1.09E-136	ACE11L_RS18475	NZ_CP169744.1	3977861	3978127	+	267	protein_coding	hypothetical protein&&-- && -	-
ACE11L_RS05835	2990	3083	2974	2138	2143	2041	1580	1568	1633	6952	7342	7228	679.9646838	694.7025878	685.3868988	508.5081777	508.2720855	491.5168261	394.7586052	390.0614082	402.0304925	1611.918429	1655.580639	1694.567092	2200.333511	2185.014355	2110.415821	2871.517433	2946.320826	2898.435944	-0.424189117	4.32E-27	2.31E-26	1659.173186	1627.974644	1680.77342	2834.506726	2907.255861	2856.017127	-0.791316015	7.94E-78	6.51E-77	7012.246468	7212.9292	7363.489159	2941.211069	2987.869711	2951.050827	1.281592212	6.01E-202	2.10E-200	1607.460614	1591.543649	1639.428443	2094.665981	2092.671458	2019.156018	-0.359246503	8.47E-16	1.25E-14	6805.711061	6980.985138	7159.622089	2162.836852	2168.055282	2092.043076	1.705334477	0	0	6703.439494	6830.095261	7011.494713	1642.686555	1621.629081	1667.944378	2.058426262	0	0	ACE11L_RS05835	NZ_CP169744.1	1272307	1273020	+	714	protein_coding	serine O-acetyltransferase&&sp|P95231|CYSE_MYCTU Serine acetyltransferase OS=Mycobacterium tuberculosis (strain ATCC 25618 / H37Rv) OX=83332 GN=cysE PE=1 SV=1 && PF00132:Bacterial transferase hexapeptide (six repeats)	Hexapep
ACE11L_RS23055	4329	4244	4389	4264	4413	4188	3781	3628	3797	1509	1541	1464	633.2540664	615.1428779	650.6323429	652.3530086	673.260675	648.7498805	607.6540954	580.5363758	601.2964493	225.0597177	223.5186833	220.7785792	4388.317161	4499.518596	4330.436776	4157.457848	4055.850012	4277.483308	0.081782771	0.01357303	0.024032122	3970.46444	3766.767862	3908.081247	4103.872782	4002.073913	4214.882034	-0.081318952	0.023138652	0.037290652	1522.077089	1513.909547	1491.442741	4258.362112	4113.045427	4355.131836	-1.490993705	1.14E-201	3.95E-200	3846.714291	3682.474717	3811.947213	4177.575184	4309.360309	4143.177561	-0.155327604	3.16E-06	2.29E-05	1477.246546	1465.227199	1450.150351	4313.534302	4464.595409	4292.737091	-1.573192147	2.66E-228	7.79E-227	1455.047497	1433.557177	1420.147795	3931.011306	3752.085654	3878.251563	-1.423965379	2.07E-173	4.11E-172	ACE11L_RS23055	NZ_CP169744.1	4979858	4980967	-	1110	protein_coding	flagellar basal body P-ring protein FlgI&&sp|Q88ES0|FLGI_PSEPK Flagellar P-ring protein OS=Pseudomonas putida (strain ATCC 47054 / DSM 6125 / NCIMB 11950 / KT2440) OX=160488 GN=flgI PE=3 SV=1 && PF02119:Flagellar P-ring protein	-
ACE11L_RS14400	3847	3827	3839	2986	2796	3030	2398	2224	2448	4595	4895	4495	2041.334333	2012.151327	2064.380423	1657.130953	1547.34815	1702.608506	1397.97847	1290.917518	1406.245054	2485.968367	2575.523045	2458.935323	3073.056999	2850.816677	3133.052395	3694.557714	3657.336945	3741.457831	-0.292677169	3.02E-14	1.15E-13	2518.162847	2309.066076	2519.616248	3646.938921	3608.84469	3686.701328	-0.574733042	4.24E-45	2.53E-44	4634.820558	4808.94694	4579.258961	3784.227084	3708.912547	3809.375967	0.311258117	6.76E-13	2.15E-12	2439.677564	2257.393542	2457.63676	2925.478307	2730.335695	2997.571158	-0.274267209	7.48E-10	7.78E-09	4498.308735	4654.307035	4452.476659	3020.687951	2828.689953	3105.776835	0.603466052	4.30E-35	2.78E-34	4430.711231	4553.706933	4360.358154	2493.140733	2300.065737	2500.384468	0.871608749	2.29E-67	2.24E-66	ACE11L_RS14400	NZ_CP169744.1	3117997	3118302	+	306	protein_coding	DUF6482 family protein&&-- && -	-
ACE11L_RS21165	2038	1968	1956	3616	3604	3431	4934	4707	4852	3250	3554	3250	241.3682297	230.9464246	234.7601843	447.8983055	445.1635807	430.3054632	641.9991026	609.8062641	622.0916303	392.4437483	417.3631862	396.8119499	3721.424685	3674.657833	3547.690682	1957.241648	1880.752315	1906.301515	0.929939786	6.64E-125	9.14E-124	5181.240821	4887.038679	4993.945276	1932.014952	1855.815613	1878.402656	1.410433225	2.37E-291	5.33E-290	3278.164704	3491.521435	3310.921384	2004.745203	1907.2746	1940.906327	0.784486456	8.01E-55	6.60E-54	5019.753587	4777.675991	4871.10031	3542.709162	3519.359745	3394.279421	0.488285436	1.43E-48	6.04E-47	3181.611184	3379.245598	3219.254537	3658.006575	3646.136835	3516.805386	-0.145824039	0.00193291	0.003603342	3133.800109	3306.205197	3152.650501	5129.756621	4867.989849	4955.827386	-0.640358028	7.32E-43	5.13E-42	purB	NZ_CP169744.1	4530003	4531373	+	1371	protein_coding	adenylosuccinate lyase&&sp|Q9I0K9|PUR8_PSEAE Adenylosuccinate lyase OS=Pseudomonas aeruginosa (strain ATCC 15692 / DSM 22644 / CIP 104116 / JCM 14847 / LMG 12228 / 1C / PRS 101 / PAO1) OX=208964 GN=purB PE=3 SV=1 && PF00206:Lyase|PF08328:Adenylosuccinate lyase C-terminal	-
ACE11L_RS07260	3633	3631	3659	3593	3744	3626	4409	4436	4413	1956	2018	1907	187.0918233	185.2788651	190.955198	193.5181479	201.0870805	197.7413185	249.4530732	249.8922023	246.0259841	102.7014058	103.046053	101.2431289	3697.754118	3817.402588	3749.322767	3489.037737	3470.026247	3566.031311	0.098020799	0.003695132	0.007033433	4629.933275	4605.673163	4542.102329	3444.067872	3424.017525	3513.842188	0.408276079	2.05E-34	1.04E-33	1972.950819	1982.523989	1942.746794	3573.719001	3518.960402	3630.764955	-0.862335533	1.26E-74	1.40E-73	4485.629016	4502.606904	4430.37215	3520.175337	3656.071832	3587.192416	0.318068104	4.26E-23	8.61E-22	1914.840454	1918.772543	1888.959508	3634.739387	3787.773671	3716.682113	-0.960868366	1.45E-89	1.89E-88	1886.065542	1877.299406	1849.878309	4583.927228	4587.721047	4507.433275	-1.285025354	1.11E-165	2.12E-164	ttgB	NZ_CP169744.1	1581164	1584316	-	3153	protein_coding	multidrug efflux RND transporter permease subunit TtgB&&sp|P0C070|MEPB_PSEPU Multidrug/solvent efflux pump membrane transporter MepB OS=Pseudomonas putida OX=303 GN=mepB PE=1 SV=1 && PF00873:AcrB/AcrD/AcrF family	ACR_tran
ACE11L_RS02450	1722	1724	1553	4739	4913	4902	5935	6087	6236	1001	979	1008	932.0200875	924.5696017	851.811006	2682.587561	2773.306113	2809.60747	3529.166915	3603.85397	3653.893398	552.3881223	525.4067011	562.4424788	4877.165813	5009.321292	5068.720409	1653.763552	1647.569609	1513.541029	1.634866175	0	0	6232.400542	6319.822485	6418.4342	1632.448355	1625.724653	1491.390248	1.997734369	0	0	1009.674729	961.7893881	1026.895002	1693.901492	1670.803562	1541.016118	-0.710574767	7.16E-29	3.72E-28	6038.151102	6178.396804	6260.548544	4642.947654	4797.617765	4849.535914	0.370773333	2.54E-35	7.70E-34	979.9362445	930.861407	998.4641762	4794.052311	4970.441251	5024.593414	-2.346097605	0	0	965.2104335	910.7413866	977.8066783	6170.471331	6295.188912	6369.443441	-2.722854539	0	0	rplW	NZ_CP169744.1	554620	554919	+	300	protein_coding	50S ribosomal protein L23&&sp|Q1IFW4|RL23_PSEE4 50S ribosomal protein L23 OS=Pseudomonas entomophila (strain L48) OX=384676 GN=rplW PE=3 SV=1 && PF00276:Ribosomal protein L23	-
ACE11L_RS25445	1868	2025	1914	3980	3924	3754	4319	4107	4392	3558	3656	3262	238.4531922	256.1306313	247.5984196	531.3545615	522.4132541	507.4587597	605.7156899	573.4858798	606.9406718	463.07394	462.7572656	429.2750837	4096.037125	4000.931559	3881.676136	1793.978115	1935.225324	1865.368661	1.098348161	1.64E-164	2.78E-163	4535.42341	4264.089198	4520.487974	1770.855707	1909.56637	1838.068857	1.27120168	3.01E-205	5.09E-204	3588.833851	3591.728297	3323.146325	1837.519156	1962.515785	1899.230425	0.882080107	1.63E-63	1.56E-62	4394.064804	4168.666942	4409.289481	3899.331434	3831.844517	3713.822485	0.180670927	1.57E-07	1.32E-06	3483.130028	3476.230137	3231.141015	4026.235113	3969.878174	3847.883247	-0.216853125	6.56E-06	1.55E-05	3430.787934	3401.093472	3164.291056	4490.356475	4247.468517	4485.983899	-0.403618433	5.04E-16	1.92E-15	ACE11L_RS25445	NZ_CP169744.1	5476693	5477964	-	1272	protein_coding	glutamate-5-semialdehyde dehydrogenase&&sp|Q88DL4|PROA_PSEPK Gamma-glutamyl phosphate reductase OS=Pseudomonas putida (strain ATCC 47054 / DSM 6125 / NCIMB 11950 / KT2440) OX=160488 GN=proA PE=3 SV=1 && PF00171:Aldehyde dehydrogenase family	Aldedh
ACE11L_RS06185	2137	2145	2171	4105	4102	4198	4339	4377	4383	2780	2977	2778	277.3707065	275.8630862	285.5588077	557.2425927	555.2782285	577.0038636	618.7355523	621.447399	615.8645155	367.8908573	383.1384125	371.7181507	4224.681507	4182.421319	4340.776883	2052.318647	2049.905343	2115.838747	1.035760849	4.56E-174	8.04E-173	4556.425603	4544.416464	4511.224679	2025.866513	2022.725858	2084.873296	1.150163066	2.23E-215	3.87E-214	2804.091654	2924.664973	2830.073725	2102.129784	2078.813016	2154.247258	0.434151409	8.10E-19	3.17E-18	4414.412406	4442.721014	4400.254052	4021.797873	4005.664171	4153.070536	0.122255405	0.000103016	0.000580473	2721.501259	2830.617373	2751.719724	4152.687221	4149.959294	4302.987179	-0.602114298	1.19E-39	8.45E-39	2680.604401	2769.435248	2694.788643	4511.149976	4526.703116	4476.791309	-0.730476381	5.20E-59	4.61E-58	ACE11L_RS06185	NZ_CP169744.1	1353237	1354487	-	1251	protein_coding	"ribonucleotide-diphosphate reductase subunit beta&&sp|Q9Z6S4|RIR2_CHLPN Ribonucleoside-diphosphate reductase subunit beta OS=Chlamydia pneumoniae OX=83558 GN=nrdB PE=3 SV=1 && PF00268:Ribonucleotide reductase, small chain"	-
ACE11L_RS08820	2637	2635	2666	4708	4624	4244	5556	5194	5411	964	993	780	1903.009656	1884.177031	1949.712936	3553.386013	3480.227279	3243.295009	4405.066303	4100.195503	4227.328881	709.293573	710.5602373	580.2977956	4845.262007	4714.655333	4388.341374	2532.505509	2518.182088	2598.261677	0.866843583	4.04E-107	4.97E-106	5834.408999	5392.666008	5569.298822	2499.864293	2484.79377	2560.235931	1.154574777	1.03E-206	1.76E-205	972.3540844	975.543271	794.6211322	2593.9711	2553.693379	2645.42754	-1.506237116	4.22E-107	6.94E-106	5652.564031	5271.988336	5432.300861	4612.575977	4515.404955	4198.578216	0.295516061	8.76E-16	1.28E-14	943.7148249	944.1730104	772.6210888	4762.692189	4678.062354	4350.137587	-2.373481374	4.62E-274	1.71E-272	929.5333246	923.7652675	756.6361201	5776.434493	5371.64633	5526.789362	-2.675137134	0	0	ACE11L_RS08820	NZ_CP169744.1	1886491	1886715	-	225	protein_coding	hypothetical protein&&-- && -	-
ACE11L_RS15250	2948	2919	2941	3245	3321	3325	3165	3147	3269	4028	3902	4077	955.4393714	937.3892589	965.9404316	1099.930963	1122.544197	1141.162575	1126.960565	1115.691578	1146.959851	1331.015904	1253.960077	1362.202967	3339.608159	3386.109507	3438.085549	2831.181737	2789.591467	2866.274416	0.260139251	3.47E-13	1.26E-12	3323.596919	3267.370028	3364.634606	2794.690913	2752.60456	2824.326284	0.250054563	1.51E-11	4.59E-11	4062.9069	3833.403669	4153.423534	2899.896398	2828.930161	2918.305475	0.478629296	1.15E-23	5.18E-23	3220.008128	3194.252463	3281.868696	3179.228769	3243.006024	3289.413895	-0.002252199	0.948746884	0.976087718	3943.239953	3710.134025	4038.430999	3282.696719	3359.828088	3408.154448	0.218091513	6.09E-06	1.44E-05	3883.983642	3629.941665	3954.878797	3290.571485	3254.634386	3338.952952	0.214368801	1.28E-05	2.91E-05	ACE11L_RS15250	NZ_CP169744.1	3303951	3304451	-	501	protein_coding	peptidylprolyl isomerase&&sp|P83221|PPIB_STRAT Peptidyl-prolyl cis-trans isomerase cyp18 OS=Streptomyces antibioticus OX=1890 GN=cyp18 PE=1 SV=3 && PF00160:Cyclophilin type peptidyl-prolyl cis-trans isomerase/CLD	Pro_isomerase
ACE11L_RS05785	1681	1574	1406	3804	4063	4310	4347	4722	4397	2735	2628	4303	1299.755904	1205.89373	1101.68915	3076.165279	3276.421952	3528.999299	3692.69192	3993.850699	3680.511608	2156.103203	2014.83848	3429.97447	3914.905835	4142.656708	4456.58608	1614.388229	1504.219585	1370.276038	1.47904997	1.47E-67	1.35E-66	4564.826479	4902.612416	4525.634249	1593.580537	1484.275292	1350.22195	1.659879621	8.87E-106	9.21E-105	2758.701681	2581.800319	4383.659913	1653.570504	1525.432022	1395.150458	1.088037881	3.81E-05	7.96E-05	4422.551448	4792.901217	4414.309164	3726.898687	3967.58009	4263.871846	0.188758669	0.005214159	0.019754027	2677.448181	2498.778118	4262.293006	3848.190545	4110.503319	4417.788171	-0.390997325	0.137075256	0.191478796	2637.213322	2444.768503	4174.109263	4519.467376	4883.502882	4491.090893	-0.586022608	0.023391401	0.038071522	ACE11L_RS05785	NZ_CP169744.1	1259624	1259833	-	210	protein_coding	cold-shock protein&&sp|P0A106|CAPB_PSEFR Cold shock protein CapB OS=Pseudomonas fragi OX=296 GN=capB PE=1 SV=1 && PF00313:'Cold-shock' DNA-binding domain	CSD
ACE11L_RS02480	1833	1910	1967	4760	4875	4782	5486	5710	5520	972	998	1063	1550.153183	1600.500235	1685.76168	4210.11711	4299.774609	4282.545045	5097.14872	5282.26296	5053.693162	838.1013594	836.8805665	926.7676633	4898.77807	4970.576287	4944.639126	1760.365035	1825.323639	1917.022025	1.428899299	0	0	5760.901326	5928.402561	5681.487618	1737.675863	1801.12186	1888.96627	1.678343037	0	0	980.4234129	980.4553721	1082.925979	1803.090264	1851.064271	1951.821445	-0.881276705	5.01E-44	3.53E-43	5581.347421	5795.736118	5541.729949	4663.522016	4760.510199	4730.820224	0.257308655	1.17E-17	1.85E-16	951.5464832	948.9271544	1052.943868	4815.296265	4931.996967	4901.592351	-2.310689169	0	0	937.2472941	928.4166535	1031.159225	5703.65724	5905.294675	5638.12184	-2.574131774	0	0	rpmC	NZ_CP169744.1	557520	557711	+	192	protein_coding	50S ribosomal protein L29&&sp|Q48D44|RL29_PSE14 50S ribosomal protein L29 OS=Pseudomonas savastanoi pv. phaseolicola (strain 1448A / Race 6) OX=264730 GN=rpmC PE=3 SV=1 && PF00831:Ribosomal L29 protein	-
ACE11L_RS10500	3126	3136	3021	4114	4158	4137	4612	4411	4535	1492	1576	1437	567.7600561	564.3676854	556.0402791	781.4752372	787.6245884	795.6857838	920.2895922	876.3642982	891.6836296	276.2885029	283.8264497	269.0655434	4233.943903	4239.519221	4277.70223	3002.128259	2996.971168	2944.241758	0.511696583	3.57E-53	2.76E-52	4843.105526	4579.716935	4667.67144	2963.434122	2957.234635	2901.152569	0.675491125	9.86E-80	8.34E-79	1504.929765	1548.294255	1463.936624	3074.991906	3039.234321	2997.688147	-1.012189204	7.76E-88	1.04E-86	4692.157183	4477.231526	4552.852413	4030.615457	4060.349006	4092.723393	0.171560754	6.70E-08	5.86E-07	1460.604273	1498.506208	1423.405775	4161.791772	4206.614029	4240.461639	-1.524424569	7.73E-213	2.14E-211	1438.655311	1466.11688	1393.956544	4794.98126	4561.865992	4632.043939	-1.702129589	1.02E-249	2.84E-248	accD	NZ_CP169744.1	2267099	2267992	+	894	protein_coding	acetyl-CoA carboxylase%2C carboxyltransferase subunit beta&&sp|A5W6X9|ACCD_PSEP1 Acetyl-coenzyme A carboxylase carboxyl transferase subunit beta OS=Pseudomonas putida (strain ATCC 700007 / DSM 6899 / BCRC 17059 / F1) OX=351746 GN=accD PE=3 SV=1 && PF17848:Acetyl-coA carboxylase zinc finger domain|PF01039:Carboxyl transferase domain	Carboxyl_trans
ACE11L_RS09355	3598	3639	3781	2993	3083	2817	3726	3635	3628	2760	3115	2887	404.8631112	405.7320621	431.1549658	352.2320239	361.8091061	335.6712243	460.6268507	447.4280651	441.9488094	316.6461849	347.5568804	334.9031936	3080.261084	3143.443424	2912.808118	3455.424657	3477.671582	3684.931508	-0.216645866	3.82E-08	1.11E-07	3912.708411	3774.035606	3734.137152	3410.888027	3431.561491	3631.002272	0.124953116	0.000885656	0.001718483	2783.918333	3060.238962	2941.116934	3539.290109	3526.713551	3751.82353	-0.300103565	3.34E-09	8.99E-09	3790.758384	3689.579823	3642.28193	2932.336427	3010.595475	2786.85081	0.349364027	9.08E-21	1.63E-19	2701.922113	2961.831749	2859.688568	3027.769269	3119.045467	2887.449949	-0.083919643	0.110312228	0.157676513	2661.319477	2897.813503	2800.523691	3873.829179	3759.325069	3705.635151	-0.439597724	1.35E-18	5.57E-18	ACE11L_RS09355	NZ_CP169744.1	2017093	2018535	-	1443	protein_coding	DUF4214 domain-containing protein&&-- && PF13946:Domain of unknown function (DUF4214)	-
ACE11L_RS28610	2410	2356	2430	4185	3984	3870	5596	5817	5627	1071	1209	1076	830.8249225	804.7814968	848.9427673	1508.908856	1432.421141	1412.809656	2119.481008	2193.629584	2100.037399	376.443734	413.2754089	382.4108452	4307.013912	4062.107882	4001.621376	2314.500673	2251.551043	2368.258018	0.835190656	3.72E-101	4.35E-100	5876.413384	6039.495219	5791.617903	2284.669301	2221.697959	2333.598392	1.372374155	0	0	1080.281353	1187.746037	1096.169664	2370.675142	2283.302315	2411.248658	-1.070130755	8.15E-75	9.09E-74	5693.259236	5904.342732	5649.151164	4100.176394	3890.435411	3828.580984	0.545141118	2.48E-60	1.28E-58	1048.463255	1149.552034	1065.820887	4233.61657	4030.579675	3966.784274	-1.905601865	1.92E-259	6.51E-258	1032.707667	1124.705144	1043.769827	5818.021494	6015.954313	5747.411521	-2.456983904	0	0	ACE11L_RS28610	NZ_CP169744.1	6182907	6183377	-	471	protein_coding	F0F1 ATP synthase subunit B&&sp|A5WBA7|ATPF_PSEP1 ATP synthase subunit b OS=Pseudomonas putida (strain ATCC 700007 / DSM 6899 / BCRC 17059 / F1) OX=351746 GN=atpF PE=3 SV=1 && PF00430:ATP synthase B/B' CF(0)	-
ACE11L_RS10000	2744	2668	2702	3426	3354	3289	4197	4145	4381	2951	2941	2829	601.2834902	579.2835834	600.0123408	785.1589817	766.5088081	763.2015824	1010.400359	993.5539738	1039.264437	659.2991417	639.0149033	639.0775707	3525.885224	3419.756485	3400.861164	2635.265497	2549.719093	2633.346981	0.404254217	4.60E-28	2.49E-27	4407.310038	4303.542665	4509.166169	2601.299818	2515.912629	2594.807759	0.777608749	1.05E-99	1.03E-98	2976.573551	2889.297845	2882.029722	2699.225141	2585.675118	2681.149743	0.135111189	0.004430537	0.007672724	4269.944427	4207.237515	4398.246179	3356.560174	3275.231017	3253.799188	0.381244999	1.09E-29	2.73E-28	2888.902955	2796.387536	2802.237257	3465.799371	3393.213913	3371.254129	-0.269465722	4.88E-09	1.41E-08	2845.490499	2735.945269	2744.261005	4363.516121	4286.768201	4474.748511	-0.656745422	2.90E-45	2.11E-44	fabG	NZ_CP169744.1	2160699	2161439	+	741	protein_coding	3-oxoacyl-ACP reductase FabG&&sp|O54438|FABG_PSEAE 3-oxoacyl-[acyl-carrier-protein] reductase FabG OS=Pseudomonas aeruginosa (strain ATCC 15692 / DSM 22644 / CIP 104116 / JCM 14847 / LMG 12228 / 1C / PRS 101 / PAO1) OX=208964 GN=fabG PE=1 SV=1 && PF13561:Enoyl-(Acyl carrier protein) reductase	-
ACE11L_RS02210	8591	8455	8294	376	432	355	316	309	270	4113	3863	4005	1684.716241	1642.88392	1648.263875	77.11626029	88.35389699	73.7210671	68.08155655	66.28469777	57.31977122	822.3560306	751.1532348	809.6755404	386.9623013	440.4695294	367.0737955	8250.570658	8080.163018	8083.264197	-4.352694419	0	0	331.8346371	320.8189827	277.8988509	8144.229861	7973.028966	7964.965046	-4.694428879	0	0	4148.643516	3795.089281	4080.073891	8450.817488	8194.109115	8229.998507	-1.04892068	8.81E-123	1.66E-121	321.4921227	313.6396603	271.0628779	368.37905	421.8544422	351.2005813	-0.333370195	0.001764099	0.007496271	4026.451322	3673.051701	3967.112129	380.3679403	437.0508082	363.878144	3.303591271	0	0	3965.944568	3593.660854	3885.035463	328.537311	319.5684859	275.7776987	3.631190495	0	0	ACE11L_RS02210	NZ_CP169744.1	505290	506117	+	828	protein_coding	ABC transporter permease&&sp|P9WG00|SUGB_MYCTO Trehalose transport system permease protein SugB OS=Mycobacterium tuberculosis (strain CDC 1551 / Oshkosh) OX=83331 GN=sugB PE=3 SV=1 && PF00528:Binding-protein-dependent transport system inner membrane component	BPD_transp_1
ACE11L_RS25755	4626	4613	4512	2595	2667	2619	2153	1992	2133	3622	3809	3858	1669.19277	1649.280577	1649.869611	979.2944672	1003.651184	1000.729221	853.5014175	786.2523528	833.2001944	1332.500685	1362.801583	1435.121087	2670.657372	2719.287581	2708.074001	4442.688844	4408.491071	4397.358097	-0.710189057	3.35E-98	3.87E-97	2260.885993	2068.192277	2195.400922	4385.427463	4350.03934	4333.002446	-1.002230245	8.19E-144	1.07E-142	3653.388479	3742.03859	3930.318369	4550.515854	4470.659415	4477.182694	-0.253229888	1.59E-08	4.16E-08	2190.419431	2021.910043	2141.396736	2542.403284	2604.365272	2590.969922	-0.284299873	1.10E-11	1.30E-10	3545.783294	3621.706945	3821.50277	2625.145758	2698.181725	2684.498195	0.456519192	5.14E-21	2.38E-20	3492.49969	3543.425885	3742.438656	2238.42035	2060.130822	2178.64382	0.734656311	6.63E-44	4.75E-43	azu	NZ_CP169744.1	5540296	5540745	-	450	protein_coding	"azurin&&sp|Q9F646|AZUR5_PSEPU Azurin OS=Pseudomonas putida OX=303 PE=1 SV=1 && PF00127:Copper binding proteins, plastocyanin/azurin family"	-
ACE11L_RS10485	4710	4849	4938	3136	3253	3077	3194	3457	3262	1837	1804	1680	279.5234155	285.1410173	296.9805715	194.6473132	201.3447313	193.3770808	208.2531357	224.4235481	209.5747152	111.1538659	106.1584602	102.7855407	3227.430258	3316.776341	3181.650898	4523.360237	4634.028442	4812.534194	-0.522315701	3.13E-50	2.36E-49	3354.050098	3589.22726	3357.429821	4465.05909	4572.586334	4742.102411	-0.419751872	1.70E-28	7.87E-28	1852.919557	1772.286063	1711.491669	4633.145195	4699.377303	4899.895421	-1.415096281	2.27E-178	6.77E-177	3249.512152	3508.907138	3274.84114	3072.438034	3176.60301	3044.068137	0.110499199	0.004070688	0.015915055	1798.344537	1715.295177	1664.10696	3172.430481	3291.033053	3153.952251	-0.893310479	2.39E-66	2.45E-65	1771.320246	1678.220083	1629.677797	3320.722061	3575.237074	3331.80316	-1.009812185	4.24E-75	4.52E-74	ACE11L_RS10485	NZ_CP169744.1	2262461	2265196	+	2736	protein_coding	FimV/HubP family polar landmark protein&&sp|Q9HZA6|FIMV_PSEAE Motility hub protein FimV OS=Pseudomonas aeruginosa (strain ATCC 15692 / DSM 22644 / CIP 104116 / JCM 14847 / LMG 12228 / 1C / PRS 101 / PAO1) OX=208964 GN=fimV PE=1 SV=1 && -	-
ACE11L_RS07730	6407	6378	6787	2557	2620	2454	1640	1660	1666	2405	2360	2150	939.7676334	926.9589409	1008.842279	392.2577741	400.7983915	381.1715991	264.2828356	266.345648	264.5442931	359.6656553	343.2405211	325.1095113	2631.54948	2671.366127	2537.462237	6153.114446	6095.24302	6614.554389	-1.266424646	1.01E-249	2.41E-248	1722.179762	1723.493564	1714.738835	6073.807557	6014.426818	6517.749912	-1.85015357	0	0	2425.841881	2318.511702	2190.301839	6302.454621	6181.197864	6734.627425	-1.470480555	8.71E-181	2.66E-179	1668.503422	1684.925036	1672.558351	2505.173486	2558.469071	2427.735849	-0.575880845	2.35E-41	8.14E-40	2354.392276	2243.955996	2129.660693	2586.704317	2650.632216	2515.371734	-0.204491877	0.000141681	0.000296137	2319.01208	2195.454211	2085.599562	1705.067057	1716.775685	1701.650541	0.365379093	1.56E-10	4.81E-10	ACE11L_RS07730	NZ_CP169744.1	1686342	1687448	+	1107	protein_coding	NADH:flavin oxidoreductase/NADH oxidase&&sp|Q5KXG9|NAMA_GEOKA NADPH dehydrogenase OS=Geobacillus kaustophilus (strain HTA426) OX=235909 GN=namA PE=1 SV=1 && PF00724:NADH:flavin oxidoreductase / NADH oxidase family	Oxidored_FMN
ACE11L_RS11260	3618	3378	3476	3039	2986	3090	3298	3263	3404	3162	3240	3028	225.0823472	208.2297327	219.1453736	197.7327676	193.7410261	203.5689651	225.4150323	222.0555868	229.2556592	200.5639467	199.8658861	194.2022242	3127.602217	3044.541701	3195.093037	3474.632131	3228.24254	3387.681016	-0.107320138	0.004896587	0.009180114	3463.261497	3387.806928	3503.584031	3429.847938	3185.439603	3338.102062	0.057070043	0.135518147	0.188015301	3189.40209	3183.041489	3084.759985	3558.963761	3273.767072	3449.177093	-0.120520302	0.012500768	0.020346574	3355.319686	3311.994212	3417.400135	2977.404077	2915.873529	3056.929003	0.172259537	1.59E-06	1.20E-05	3095.462942	3080.685351	2999.354688	3074.303645	3020.911373	3167.277366	-0.01353676	0.7725809	0.820758371	3048.946444	3014.098154	2937.30022	3428.848264	3374.601843	3476.841801	-0.191817187	3.89E-05	8.51E-05	topA	NZ_CP169744.1	2443911	2446520	+	2610	protein_coding	type I DNA topoisomerase&&sp|Q9HZJ5|TOP1_PSEAE DNA topoisomerase 1 OS=Pseudomonas aeruginosa (strain ATCC 15692 / DSM 22644 / CIP 104116 / JCM 14847 / LMG 12228 / 1C / PRS 101 / PAO1) OX=208964 GN=topA PE=3 SV=1 && PF01396:Topoisomerase DNA binding C4 zinc finger|PF01131:DNA topoisomerase|PF01751:Toprim domain|PF08272:Topoisomerase I zinc-ribbon-like	Topoisom_bac
ACE11L_RS03890	2179	2227	2115	4102	4124	4048	5513	5683	5652	984	1158	1036	595.6404259	603.1945039	585.8911972	1172.728996	1175.721638	1171.784248	1655.671901	1699.324617	1672.579344	274.2459118	313.8746814	291.9524651	4221.594042	4204.852637	4185.675279	2092.654343	2128.270023	2061.261608	1.005409673	9.82E-172	1.71E-170	5789.254286	5900.369835	5817.349278	2065.682326	2100.051509	2031.094897	1.498269525	0	0	992.5274057	1137.642606	1055.419863	2143.444454	2158.282791	2098.679388	-1.006331456	5.67E-61	5.24E-60	5608.816685	5768.330711	5674.249578	4018.858679	4027.147499	4004.675924	0.500770206	8.41E-64	4.73E-62	963.2939707	1101.059764	1026.199292	4149.65237	4172.216511	4149.235851	-2.012291739	2.95E-288	1.13E-286	948.8182483	1077.261007	1004.967975	5731.728466	5877.371215	5772.946493	-2.519271708	0	0	ACE11L_RS03890	NZ_CP169744.1	840364	840957	-	594	protein_coding	"50S ribosomal protein L25/general stress protein Ctc&&sp|Q88PX7|RL25_PSEPK 50S ribosomal protein L25 OS=Pseudomonas putida (strain ATCC 47054 / DSM 6125 / NCIMB 11950 / KT2440) OX=160488 GN=rplY PE=3 SV=2 && PF14693:Ribosomal protein TL5, C-terminal domain|PF01386:Ribosomal L25p family"	-
ACE11L_RS24975	1671	1719	1541	3850	3805	3742	4464	4316	4160	3140	3252	3077	238.632376	243.2422521	223.0155882	575.0276356	566.7173333	565.8963791	700.3843801	674.2269516	643.1375796	457.1941789	460.4942829	453.007996	3962.246968	3879.598517	3869.268007	1604.784492	1642.791275	1501.845928	1.301854517	2.19E-220	4.73E-219	4687.689304	4481.083267	4281.700813	1584.100582	1621.009674	1479.866305	1.521308274	1.16E-249	2.30E-248	3167.211437	3194.830531	3134.678492	1643.733677	1665.957844	1529.108717	0.972676698	1.99E-78	2.35E-77	4541.584923	4380.805094	4176.376194	3771.966336	3715.639242	3701.950916	0.227197107	1.06E-10	1.19E-09	3073.925882	3092.095297	3047.891141	3894.724921	3849.486864	3835.583141	-0.329700919	6.66E-14	2.41E-13	3027.733028	3025.26148	2984.832489	4641.109355	4463.616781	4249.019358	-0.563125304	3.72E-31	2.10E-30	carA	NZ_CP169744.1	5375203	5376339	-	1137	protein_coding	"glutamine-hydrolyzing carbamoyl-phosphate synthase small subunit&&sp|Q88DU5|CARA_PSEPK Carbamoyl-phosphate synthase small chain OS=Pseudomonas putida (strain ATCC 47054 / DSM 6125 / NCIMB 11950 / KT2440) OX=160488 GN=carA PE=3 SV=1 && PF00988:Carbamoyl-phosphate synthase small chain, CPSase domain|PF00117:Glutamine amidotransferase class-I"	CPSase_sm_chain
ACE11L_RS26870	2857	2909	2933	2871	2844	2958	3172	3072	3090	3886	4131	3929	365.5628029	368.8125602	380.3150283	384.2023552	379.5248956	400.8022438	445.906997	429.9765067	428.0237605	506.9588197	524.1163928	518.2737859	2954.704168	2899.757735	3058.603625	2743.787728	2780.034798	2858.477681	0.088575627	0.02029388	0.034904981	3330.947686	3189.501343	3180.39796	2708.423317	2743.174602	2816.643656	0.23050676	2.36E-09	6.52E-09	3919.676319	4058.377898	4002.649267	2810.381279	2819.238725	2910.367208	0.488478629	1.74E-27	8.73E-27	3227.129789	3118.126332	3102.164048	2812.809182	2777.208411	2926.341745	0.149709765	6.24E-05	0.000365751	3804.228018	3927.873823	3891.8311	2904.352012	2877.251154	3031.976197	0.399370372	5.54E-18	2.30E-17	3747.060684	3842.975146	3811.311944	3297.84921	3177.069219	3156.122552	0.243506652	1.23E-07	3.24E-07	ACE11L_RS26870	NZ_CP169744.1	5811279	5812547	-	1269	protein_coding	"malic enzyme-like NAD(P)-binding protein&&sp|E1V8J1|MAEB_HALED NADP-dependent malic enzyme OS=Halomonas elongata (strain ATCC 33173 / DSM 2581 / NBRC 15536 / NCIMB 2198 / 1H9) OX=768066 GN=maeB PE=1 SV=1 && PF00390:Malic enzyme, N-terminal domain|PF03949:Malic enzyme, NAD binding domain"	Malic_M
ACE11L_RS04520	1658	1690	1673	4373	4399	4398	4022	4239	4151	2535	2760	2554	830.9079156	839.1996578	849.6576597	2292.043837	2299.223826	2334.015906	2214.469926	2323.825666	2252.053711	1295.282394	1371.507675	1319.516177	4500.495063	4485.24412	4547.579021	1592.299633	1615.076937	1630.492043	1.484097415	0	0	4223.540856	4401.138084	4272.437518	1571.776639	1593.662797	1606.629675	1.434405756	9.10E-287	2.02E-285	2556.968469	2711.479787	2601.874836	1630.945803	1637.852679	1660.090126	0.675276936	6.66E-39	4.27E-38	4091.902904	4302.648932	4167.340764	4284.365919	4295.6891	4350.930018	-0.041762899	0.193077445	0.369027661	2481.656723	2624.287521	2529.838796	4423.80054	4450.431725	4507.988951	-0.809346276	6.03E-70	6.43E-69	2444.364085	2567.565094	2477.49827	4181.57299	4383.98321	4239.826768	-0.773710908	5.17E-59	4.59E-58	iscA	NZ_CP169744.1	982749	983072	+	324	protein_coding	iron-sulfur cluster assembly protein IscA&&sp|B4EZU6|ISCA_PROMH Iron-binding protein IscA OS=Proteus mirabilis (strain HI4320) OX=529507 GN=iscA PE=3 SV=1 && PF01521:Iron-sulphur cluster biosynthesis	-
ACE11L_RS00040	2333	2476	2434	3131	3354	3240	4088	3862	4215	3042	3171	3001	935.3477284	983.6015871	988.9141631	1312.854197	1402.427227	1375.572813	1800.647053	1693.722996	1829.420649	1243.471098	1260.594446	1240.365872	3222.284482	3419.756485	3350.19464	2240.551897	2366.231063	2372.156385	0.517863887	1.52E-38	9.78E-38	4292.84809	4009.71816	4338.309839	2211.673643	2334.857448	2337.439706	0.876810591	3.52E-100	3.46E-99	3068.362163	3115.254494	3057.253869	2294.93158	2399.599547	2415.217792	0.378264351	2.45E-15	8.52E-15	4159.049992	3919.988247	4231.592706	3067.539377	3275.231017	3205.323615	0.36665305	3.75E-22	7.24E-21	2977.988068	3015.078163	2972.610112	3167.372396	3393.213913	3321.028695	-0.140293614	0.003158784	0.00574657	2933.236902	2949.909026	2911.10897	4250.191542	3994.088973	4305.196296	-0.512989703	1.45E-26	7.28E-26	rnpA	NZ_CP169744.1	8394	8798	-	405	protein_coding	ribonuclease P protein component&&sp|A5WBB9|RNPA_PSEP1 Ribonuclease P protein component OS=Pseudomonas putida (strain ATCC 700007 / DSM 6899 / BCRC 17059 / F1) OX=351746 GN=rnpA PE=3 SV=1 && PF00825:Ribonuclease P	-
ACE11L_RS14160	5512	5502	5315	1687	1777	1709	2004	1950	1975	3637	3605	3619	768.8995537	760.4859755	751.3518061	246.1220675	258.5275003	252.4542458	307.1266251	297.5546687	298.2532196	517.2754052	498.6392483	520.4445188	1736.184581	1811.838782	1767.124272	5293.579963	5258.07888	5179.955294	-1.565453389	0	0	2104.419661	2024.585813	2032.778631	5225.35153	5188.362551	5104.146277	-1.332610371	1.02E-291	2.31E-290	3668.51847	3541.624866	3686.838305	5422.058666	5332.228073	5273.986263	-0.556775966	2.37E-39	1.53E-38	2038.829791	1979.27941	1982.774755	1652.807067	1735.267	1690.709277	0.240649732	7.32E-08	6.37E-07	3560.467654	3427.737867	3584.763744	1706.597647	1797.776125	1751.740136	1.008232179	5.14E-90	6.73E-89	3506.963383	3353.649335	3510.597588	2083.50877	2016.694329	2017.262796	0.761517839	9.39E-53	7.53E-52	ercA	NZ_CP169744.1	3074196	3075359	+	1164	protein_coding	"alcohol dehydrogenase-like regulatory protein ErcA&&sp|P45513|DHAT_CITFR 1,3-propanediol dehydrogenase OS=Citrobacter freundii OX=546 GN=dhaT PE=3 SV=1 && PF00465:Iron-containing alcohol dehydrogenase"	-
ACE11L_RS24725	1944	1914	1803	2337	2204	2327	3467	3428	3518	5149	5136	4831	641.570724	625.8934899	603.0088279	806.6442865	758.6103906	813.2515078	1257.075811	1237.544568	1256.902972	1732.564047	1680.715026	1643.6554	2405.135367	2247.210284	2406.142879	1866.966518	1829.146306	1757.188974	0.372064866	1.98E-16	8.14E-16	3640.730022	3559.118035	3620.919101	1842.90337	1804.893843	1731.472387	1.00821753	1.84E-136	2.28E-135	5193.621557	5045.710212	4921.557295	1912.279036	1854.940845	1789.086967	1.448125777	8.33E-199	2.81E-197	3527.256929	3479.471701	3531.848906	2289.632553	2152.238867	2302.095078	0.644087198	2.22E-63	1.22E-61	5040.651072	4883.456779	4785.298051	2364.148608	2229.768475	2385.195609	1.075672743	4.85E-111	7.54E-110	4964.903618	4777.90374	4686.293713	3604.553345	3545.24521	3593.281274	0.425567653	3.88E-21	1.71E-20	ilvN	NZ_CP169744.1	5320232	5320723	-	492	protein_coding	acetolactate synthase small subunit&&sp|P21622|ILVH_SALTY Acetolactate synthase isozyme 3 small subunit OS=Salmonella typhimurium (strain LT2 / SGSC1412 / ATCC 700720) OX=99287 GN=ilvH PE=3 SV=2 && PF10369:Small subunit of acetolactate synthase|PF13710:ACT domain	-
ACE11L_RS27880	3529	3452	3555	1390	1393	1434	1133	1095	1114	6655	7108	6150	383.5433358	371.7438507	391.5453348	157.9983877	157.8966146	165.0411156	135.2857467	130.1813166	131.0706986	737.4438722	766.00392	689.070019	1430.525529	1420.310311	1482.771332	3389.15887	3298.961885	3464.673766	-1.228240297	1.13E-185	2.09E-184	1189.774189	1136.882803	1146.590074	3345.476333	3255.221288	3413.968018	-1.527803894	8.37E-249	1.65E-247	6712.672647	6983.042871	6265.282004	3471.416007	3345.483698	3527.567481	0.948456619	3.68E-84	4.68E-83	1152.691693	1111.441515	1118.385356	1361.826807	1360.285273	1418.652489	-0.291771803	3.88E-08	3.47E-07	6514.960747	6758.491196	6091.820123	1406.147439	1409.286518	1469.8627	2.176147218	0	0	6417.058376	6612.410394	5965.784793	1177.951814	1132.451431	1137.838357	2.461827338	0	0	ACE11L_RS27880	NZ_CP169744.1	6031226	6032719	-	1494	protein_coding	aldehyde dehydrogenase&&sp|P23883|PUUC_ECOLI NADP/NAD-dependent aldehyde dehydrogenase PuuC OS=Escherichia coli (strain K12) OX=83333 GN=puuC PE=1 SV=2 && PF00171:Aldehyde dehydrogenase family	Aldedh
ACE11L_RS05450	1645	1578	1687	4157	4332	4161	5413	5525	5427	1359	1420	1276	169.2669948	160.8879817	175.9142941	447.3644586	464.8937939	453.4029209	611.9328375	621.8854863	604.5383323	142.5751925	144.8823615	135.3575583	4278.19757	4416.930559	4302.518487	1579.814775	1508.042252	1644.136327	1.457937753	4.16E-288	1.17E-286	5684.243325	5736.326471	5585.766903	1559.452697	1488.047275	1620.074275	1.865482651	0	0	1370.777179	1395.036702	1299.918673	1618.157929	1529.308597	1673.982093	-0.245673497	5.05E-05	0.000104758	5507.078672	5607.958328	5448.363847	4072.743912	4230.262601	4116.466531	0.415355333	3.68E-42	1.33E-40	1330.402953	1350.176913	1263.928858	4205.291297	4382.648382	4265.061852	-1.703984295	5.08E-245	1.63E-243	1310.410569	1320.993635	1237.779089	5627.760963	5713.967265	5543.131744	-2.125427083	0	0	guaA	NZ_CP169744.1	1179821	1181398	+	1578	protein_coding	glutamine-hydrolyzing GMP synthase&&sp|Q88P21|GUAA_PSEPK GMP synthase [glutamine-hydrolyzing] OS=Pseudomonas putida (strain ATCC 47054 / DSM 6125 / NCIMB 11950 / KT2440) OX=160488 GN=guaA PE=3 SV=1 && PF00958:GMP synthase C terminal domain|PF00117:Glutamine amidotransferase class-I|PF02540:NAD synthase	GATase
ACE11L_RS25895	2826	2861	2609	4295	4516	4596	3467	3629	3605	1879	1696	1930	1758.105896	1763.603509	1644.851207	2794.545038	2930.12215	3027.841306	2369.660149	2469.628331	2427.927883	1191.839519	1046.211552	1237.814705	4420.220968	4604.537951	4752.313138	2714.016142	2734.162791	2542.709946	0.785705575	1.05E-91	1.17E-90	3640.730022	3767.806111	3710.464287	2679.035454	2697.910807	2505.497204	0.496227254	2.16E-36	1.14E-35	1895.283532	1666.18468	1966.17793	2779.887117	2772.719832	2588.867387	-0.558962904	2.03E-19	8.10E-19	3527.256929	3683.489732	3619.191389	4207.946861	4409.941345	4546.810906	-0.281597119	2.54E-15	3.62E-14	1839.460743	1612.605665	1911.741925	4344.894424	4568.799652	4710.940704	-1.345212361	1.53E-110	2.35E-109	1811.818586	1577.750145	1872.189374	3604.553345	3753.119856	3682.142977	-1.069480233	2.07E-69	2.07E-68	hfq	NZ_CP169744.1	5567429	5567689	-	261	protein_coding	RNA chaperone Hfq&&sp|A5W9T0|HFQ_PSEP1 RNA-binding protein Hfq OS=Pseudomonas putida (strain ATCC 700007 / DSM 6899 / BCRC 17059 / F1) OX=351746 GN=hfq PE=3 SV=1 && PF17209:Hfq protein	-
ACE11L_RS25005	3526	3609	3547	3023	3146	3132	2892	2799	2827	3194	3119	3051	1413.645988	1433.690682	1441.116901	1267.568904	1315.454996	1329.720385	1273.843267	1227.532539	1226.992212	1305.603776	1239.922446	1261.031748	3111.135736	3207.678564	3238.521486	3386.277749	3449.001577	3456.877032	-0.106853895	0.002376206	0.004624078	3036.916995	2906.059329	2909.703894	3342.632347	3403.271619	3406.285389	-0.197671192	1.08E-07	2.74E-07	3221.679404	3064.168643	3108.191121	3468.464959	3497.639243	3519.629214	-0.158655959	0.000454355	0.000874985	2942.263351	2841.027214	2838.128726	2961.728373	3072.115915	3098.479494	-0.083066047	0.025522559	0.076870607	3126.789576	2965.635065	3022.137105	3058.117775	3182.782043	3210.327738	-0.052363714	0.273724675	0.349929737	3079.802322	2901.534612	2959.611285	3006.7402	2894.732013	2887.494645	0.024684688	0.616440393	0.694485909	fur	NZ_CP169744.1	5383367	5383771	-	405	protein_coding	ferric iron uptake transcriptional regulator&&sp|Q52083|FUR_PSEPU Ferric uptake regulation protein OS=Pseudomonas putida OX=303 GN=fur PE=3 SV=1 && PF01475:Ferric uptake regulator family	FUR
ACE11L_RS04865	3257	3401	3447	3418	3329	3209	2877	2898	2984	3044	3091	2885	885.843102	916.5494571	950.0796118	972.2684198	944.3038569	924.2489857	859.6828469	862.2023213	878.6087187	844.1154043	833.6021852	808.9288462	3517.651984	3394.266351	3318.140309	3127.937217	3250.222877	3359.417855	0.07126086	0.061148703	0.095557517	3021.165351	3008.845993	3071.29693	3087.621541	3207.128505	3310.252534	-0.077630506	0.044440767	0.068055937	3070.379495	3036.660877	2939.079444	3203.854331	3296.057375	3420.400874	-0.133013076	0.00516236	0.008846427	2927.002649	2941.513708	2995.74677	3348.722322	3250.818144	3174.655395	-0.140985447	0.000104744	0.000589531	2979.945982	2939.011858	2857.707489	3457.706436	3367.921621	3289.25342	-0.204723627	1.35E-05	3.10E-05	2935.165394	2875.48685	2798.583598	2991.145075	2997.118033	3047.85427	-0.069814673	0.144058757	0.197853734	ACE11L_RS04865	NZ_CP169744.1	1060813	1061409	-	597	protein_coding	"superoxide dismutase&&sp|Q88PD5|SODF_PSEPK Superoxide dismutase [Fe] OS=Pseudomonas putida (strain ATCC 47054 / DSM 6125 / NCIMB 11950 / KT2440) OX=160488 GN=sodB PE=3 SV=3 && PF02777:Iron/manganese superoxide dismutases, C-terminal domain|PF00081:Iron/manganese superoxide dismutases, alpha-hairpin domain"	-
ACE11L_RS22935	2959	2928	2749	4234	4151	4034	4216	4108	4143	1504	1484	1287	495.8320189	486.1506817	466.8141469	742.0198597	725.4395947	715.8231071	776.1569592	752.9944854	751.5574378	256.9541097	246.5723046	222.3277158	4357.44251	4232.381983	4171.199129	2841.745847	2798.192468	2679.152794	0.617161015	2.71E-65	2.44E-64	4427.26212	4265.127447	4264.203478	2805.118864	2761.091521	2639.943201	0.658781339	1.57E-69	1.19E-68	1517.033758	1457.911595	1311.124868	2910.716907	2837.652453	2727.787062	-0.98361254	2.75E-61	2.56E-60	4289.27465	4169.681957	4159.309272	4148.183239	4053.513402	3990.82576	0.049465448	0.125937424	0.27248275	1472.35176	1411.029957	1274.824796	4283.185796	4199.532187	4134.885727	-1.601216938	9.04E-181	2.16E-179	1450.226266	1380.531377	1248.449598	4383.269946	4248.502719	4231.655577	-1.656763618	2.18E-184	4.61E-183	fliM	NZ_CP169744.1	4952451	4953419	-	969	protein_coding	flagellar motor switch protein FliM&&sp|Q51465|FLIM_PSEAE Flagellar motor switch protein FliM OS=Pseudomonas aeruginosa (strain ATCC 15692 / DSM 22644 / CIP 104116 / JCM 14847 / LMG 12228 / 1C / PRS 101 / PAO1) OX=208964 GN=fliM PE=3 SV=2 && PF02154:Flagellar motor switch protein FliM|PF01052:Type III flagellar switch regulator (C-ring) FliN C-term	-
ACE11L_RS12925	144	156	147	6105	6165	6042	6096	5847	6088	272	296	264	31.05137929	33.3313747	32.12294874	1376.826272	1386.469768	1379.68309	1444.184611	1379.187319	1421.18524	59.80058558	63.28938934	58.68779422	6282.991621	6285.867243	6247.492598	138.2938162	149.0840249	143.2649912	5.449258595	0	0	6401.468189	6070.642693	6266.10446	136.5113607	147.1073352	141.1682978	5.46297285	0	0	274.357169	290.7963829	268.9486909	141.650299	151.1864012	145.8656596	0.927105886	1.41E-12	4.42E-12	6201.949304	5934.793184	6111.965929	5981.260905	6020.214436	5977.334963	0.021492156	0.444407495	0.645091578	266.2763821	281.4453284	261.5025224	6175.920946	6237.079242	6193.103511	-4.522514933	0	0	262.2749629	275.3620536	256.0922253	6337.859012	6046.980379	6218.276406	-4.550178257	0	0	ACE11L_RS12925	NZ_CP169744.1	2795987	2796739	+	753	protein_coding	TerC family protein&&sp|P0AEC2|YOAE_ECO57 UPF0053 inner membrane protein YoaE OS=Escherichia coli O157:H7 OX=83334 GN=yoaE PE=3 SV=1 && PF03741:Integral membrane protein TerC family	-
ACE11L_RS26675	3239	3215	3081	3584	3895	3569	3107	3130	3209	2549	2705	2323	373.7921967	367.62961	360.3218902	432.5759358	468.797907	436.1602139	393.9307532	395.1257906	400.9097706	299.9212565	309.5332748	276.3719409	3688.491723	3971.363003	3690.384158	3110.65049	3072.468847	3002.717264	0.305270951	8.05E-16	3.25E-15	3262.690562	3249.719793	3302.879305	3070.557621	3031.731298	2958.772282	0.115324451	0.001679843	0.003168247	2571.089794	2657.446675	2366.544731	3186.148044	3115.796665	3057.225151	-0.301145133	1.14E-08	3.00E-08	3161.00008	3176.997207	3221.632501	3511.357753	3803.525584	3530.802463	-0.182126372	1.29E-06	9.83E-06	2495.362125	2571.991937	2301.024089	3625.634835	3940.539115	3658.256609	-0.607061012	2.25E-28	1.25E-27	2457.863531	2516.399848	2253.417573	3230.270333	3237.052948	3277.669019	-0.430957257	4.97E-16	1.90E-15	glnA	NZ_CP169744.1	5755292	5756698	+	1407	protein_coding	"type I glutamate--ammonia ligase&&sp|Q3V5W6|GLN1B_PSETA Glutamine synthetase OS=Pseudomonas taetrolens OX=47884 GN=glnA PE=1 SV=1 && PF03951:Glutamine synthetase, beta-Grasp domain|PF00120:Glutamine synthetase, catalytic domain"	-
ACE11L_RS01370	7187	7068	6975	2405	2509	2416	1697	1715	1833	1191	1324	1241	2646.198602	2578.585612	2602.547524	926.1150539	963.4615143	942.0022435	686.4611816	690.7337437	730.625619	447.1000113	483.3743111	471.055445	2475.117911	2558.189929	2498.169831	6902.20595	6754.65313	6797.777643	-1.441377819	0	0	1782.03601	1780.597267	1886.624421	6813.244094	6665.093877	6698.291681	-1.888424459	0	0	1201.321281	1300.724361	1264.262596	7069.727074	6849.906946	6921.176704	-2.468011159	0	0	1726.494089	1740.750866	1840.21576	2356.254296	2450.075916	2390.142547	-0.43919013	7.26E-24	1.52E-22	1165.938129	1258.897347	1229.259963	2432.938554	2538.334439	2476.421397	-1.027146914	3.69E-75	4.18E-74	1148.417209	1231.687023	1203.827468	1764.328534	1773.656807	1872.224155	-0.594056887	7.56E-23	3.48E-22	lysM	NZ_CP169744.1	315715	316155	+	441	protein_coding	peptidoglycan-binding protein LysM&&sp|P0ADE7|KBP_ECOL6 Potassium binding protein Kbp OS=Escherichia coli O6:H1 (strain CFT073 / ATCC 700928 / UPEC) OX=199310 GN=kbp PE=3 SV=2 && PF01476:LysM domain|PF04972:BON domain	BON
ACE11L_RS27275	2813	2673	2745	4599	4682	4444	4488	4109	4388	843	813	857	581.1129669	547.1419532	574.6624882	993.6405715	1008.74446	972.1764598	1018.598501	928.5359715	981.3300408	177.5564844	166.5337149	182.5143903	4733.084105	4773.792446	4595.143513	2701.531284	2554.497427	2675.254427	0.830368027	6.24E-121	8.32E-120	4712.891935	4266.165696	4516.370954	2666.711512	2520.627608	2636.101887	0.786589877	1.22E-80	1.04E-79	850.3054908	798.7076328	873.0645004	2767.099243	2590.520836	2723.817929	-1.680272199	1.73E-174	4.99E-173	4566.002047	4170.696972	4405.273735	4505.785242	4572.04282	4396.437699	-0.036060525	0.30727312	0.512401238	825.2609932	773.0238242	848.8926578	4652.425951	4736.740472	4555.139358	-2.510936199	0	0	812.8595359	756.3153701	831.3296858	4666.061556	4249.536921	4481.898303	-2.480959803	0	0	ACE11L_RS27275	NZ_CP169744.1	5894091	5894876	-	786	protein_coding	MetQ/NlpA family ABC transporter substrate-binding protein&&sp|Q9CK95|METQ_PASMU Probable D-methionine-binding lipoprotein MetQ OS=Pasteurella multocida (strain Pm70) OX=272843 GN=metQ PE=3 SV=1 && PF03180:NLPA lipoprotein	-
ACE11L_RS00020	2195	2180	2244	3040	3113	3036	3289	3213	3230	3950	4042	3912	188.2770092	185.2804016	195.0586817	272.7165047	278.4843578	275.7685591	309.9459673	301.4707972	299.9320869	345.4442678	343.779413	345.9290772	3128.631372	3174.031586	3139.256459	2108.020323	2083.353682	2186.983947	0.56600779	3.26E-48	2.37E-47	3453.810511	3335.894471	3324.49366	2080.850255	2055.730709	2154.97728	0.684919913	1.49E-65	1.10E-64	3984.230947	3970.942499	3985.330602	2159.183376	2112.733042	2226.683946	0.87773728	5.89E-80	7.08E-79	3346.163265	3261.243458	3242.715169	2978.383809	3039.890923	3003.506943	0.126690755	0.000326389	0.001648867	3866.881285	3843.250058	3874.991922	3075.315262	3149.396217	3111.926888	0.311282251	1.55E-12	5.30E-12	3808.77244	3760.180475	3794.821156	3419.491189	3322.891732	3299.118396	0.178473143	7.68E-05	0.000163647	mnmG	NZ_CP169744.1	2486	4378	-	1893	protein_coding	tRNA uridine-5-carboxymethylaminomethyl(34) synthesis enzyme MnmG&&sp|Q88RW8|MNMG_PSEPK tRNA uridine 5-carboxymethylaminomethyl modification enzyme MnmG OS=Pseudomonas putida (strain ATCC 47054 / DSM 6125 / NCIMB 11950 / KT2440) OX=160488 GN=mnmG PE=3 SV=1 && PF01134:Glucose inhibited division protein A|PF13932:GidA associated domain	-
ACE11L_RS14425	5203	5098	5079	2005	1938	1903	1006	1048	1012	4458	4437	4059	1042.994906	1012.601149	1031.777945	420.3565418	405.173519	403.9683738	221.5571105	229.8060201	219.6172831	911.1430234	881.9390659	838.8279032	2063.455889	1975.99525	1967.722346	4996.824483	4871.989482	4949.951634	-1.302664586	3.89E-284	1.06E-282	1056.410269	1088.085094	1041.606063	4932.420902	4807.392273	4877.508738	-2.197836233	0	0	4496.633307	4358.998483	4135.086123	5118.100732	4940.694059	5039.807381	-0.2168689	1.63E-06	3.77E-06	1023.484416	1063.735806	1015.983824	1964.36169	1892.4859	1882.632975	-0.887218766	5.34E-69	3.35E-67	4364.191587	4218.827439	4020.601281	2028.291809	1960.658487	1950.591854	1.085431779	4.57E-103	6.56E-102	4298.609503	4127.639972	3937.417964	1045.913085	1083.843926	1033.655671	1.966608212	1.06E-268	3.29E-267	ACE11L_RS14425	NZ_CP169744.1	3121679	3122488	-	810	protein_coding	DUF1365 domain-containing protein&&-- && PF07103:Protein of unknown function (DUF1365)	-
ACE11L_RS02545	2269	2270	2240	3922	3903	3851	4460	4319	4418	1750	1801	1964	3148.922807	3121.501868	3150.323862	5692.593597	5649.174486	5659.541561	6800.200654	6556.657229	6637.596846	2476.188463	2478.346478	2809.923251	4036.346132	3979.519846	3981.975173	2179.087978	2169.363696	2183.08558	0.877288556	2.88E-132	4.15E-131	4683.488866	4484.198014	4547.248604	2151.001927	2140.600326	2151.135966	1.089969008	6.02E-191	9.82E-190	1765.16561	1769.338803	2000.815261	2231.975891	2199.955966	2222.714813	-0.265884418	5.00E-06	1.12E-05	4537.515403	4383.850139	4435.391832	3842.507006	3811.337704	3809.784334	0.220489188	3.21E-12	3.92E-11	1713.175253	1712.44269	1945.42028	3967.561335	3948.632649	3947.309106	-1.143514677	1.93E-95	2.65E-94	1687.430828	1675.429252	1905.170949	4636.950655	4466.719387	4512.54027	-1.370214894	9.81E-134	1.57E-132	rpmJ	NZ_CP169744.1	563567	563683	+	117	protein_coding	50S ribosomal protein L36&&sp|Q48D57|RL36_PSE14 50S ribosomal protein L36 OS=Pseudomonas savastanoi pv. phaseolicola (strain 1448A / Race 6) OX=264730 GN=rpmJ PE=3 SV=1 && PF00444:Ribosomal protein L36	-
ACE11L_RS22805	3008	2980	3126	3427	3436	3313	3534	3435	3475	2448	2384	2418	619.0335809	607.6630996	651.9360798	737.6078901	737.4769509	722.0013828	799.0285046	773.2766137	774.1922627	513.6483757	486.478239	513.0009029	3526.914379	3503.364128	3425.677421	2888.80416	2847.887143	3046.573894	0.251627716	1.51E-11	5.17E-11	3711.087366	3566.385779	3576.661136	2851.570646	2810.1273	3001.987067	0.325234828	4.24E-17	1.54E-16	2469.214521	2342.089787	2463.32551	2958.917356	2888.04792	3101.877904	-0.298866739	3.14E-09	8.46E-09	3595.421398	3486.576807	3488.679633	3357.539905	3355.305239	3277.542326	0.081400061	0.017588919	0.056783765	2396.487439	2266.775888	2395.125375	3466.810988	3476.172632	3395.854341	-0.550826405	2.94E-30	1.70E-29	2360.474667	2217.780864	2345.571972	3674.211573	3552.484625	3549.361122	-0.63832781	6.90E-38	4.45E-37	ACE11L_RS22805	NZ_CP169744.1	4927271	4928059	-	789	protein_coding	ParA family protein&&sp|P37522|SOJ_BACSU Sporulation initiation inhibitor protein Soj OS=Bacillus subtilis (strain 168) OX=224308 GN=soj PE=1 SV=1 && PF13614:AAA domain	-
ACE11L_RS28605	2177	2149	2100	3640	3525	3695	5329	5261	5230	1054	1409	1088	658.2600882	643.8515321	643.4844481	1151.106617	1111.622005	1183.133506	1770.288977	1740.119821	1711.978965	324.9360031	422.4456845	339.1512686	3746.124406	3594.109007	3820.669505	2090.733596	2053.72801	2046.642731	0.850106761	1.10E-106	1.35E-105	5596.034118	5462.2287	5383.003667	2063.786335	2026.497841	2016.689968	1.428726807	0	0	1063.13403	1384.230079	1108.394605	2141.477089	2082.689591	2083.795137	-0.826823872	8.20E-12	2.50E-11	5421.61874	5339.994346	5250.588339	3566.222718	3442.215067	3655.453937	0.586472766	3.06E-72	2.08E-70	1031.820981	1339.717796	1077.707365	3682.285379	3566.213192	3787.407725	-1.677640453	1.53E-43	1.15E-42	1016.315481	1310.760586	1055.410383	5540.42826	5440.937879	5341.916164	-2.270527141	2.78E-83	3.22E-82	ACE11L_RS28605	NZ_CP169744.1	6182358	6182894	-	537	protein_coding	F0F1 ATP synthase subunit delta&&sp|A5WBA6|ATPD_PSEP1 ATP synthase subunit delta OS=Pseudomonas putida (strain ATCC 700007 / DSM 6899 / BCRC 17059 / F1) OX=351746 GN=atpH PE=3 SV=1 && PF00213:ATP synthase delta (OSCP) subunit	-
ACE11L_RS17965	477	508	520	5857	5648	5635	5496	5492	5715	429	390	404	87.22054449	92.03952109	96.35703415	1120.084302	1077.09503	1091.125112	1104.095116	1098.506676	1131.29089	79.97897524	70.71080993	76.15654541	6027.761167	5758.731255	5826.650246	458.098266	485.4787479	506.7877239	3.602395129	0	0	5771.402423	5702.06425	5882.192343	452.1938824	479.041835	499.3708493	3.600929152	0	0	432.7177409	383.1438829	411.5729967	469.2166153	492.3249474	515.9873672	-0.267783642	0.004413542	0.00765032	5591.521223	5574.46283	5737.497583	5738.287489	5515.356226	5574.690917	0.006457912	0.824807608	0.911356683	419.9726762	370.8232367	400.1781024	5925.039964	5714.03464	5775.924906	-3.870737041	0	0	413.6616144	362.8081111	391.8987084	5714.053991	5679.838591	5837.294623	-3.883217506	0	0	ACE11L_RS17965	NZ_CP169744.1	3857363	3858250	-	888	protein_coding	"pirin family protein&&sp|Q9I163|Y2418_PSEAE Putative quercetin 2,3-dioxygenase PA2418 OS=Pseudomonas aeruginosa (strain ATCC 15692 / DSM 22644 / CIP 104116 / JCM 14847 / LMG 12228 / 1C / PRS 101 / PAO1) OX=208964 GN=PA2418 PE=3 SV=1 && PF05726:Pirin C-terminal cupin domain|PF02678:Pirin"	-
ACE11L_RS26665	1541	1738	1573	3410	3306	3279	5254	5525	5317	1924	1903	1701	137.406119	153.5548118	142.1385311	318.0042218	307.4434203	309.617192	514.6984416	538.8991199	513.2485551	174.9148294	168.2530761	156.3627155	3509.418743	3370.815427	3390.521057	1479.935908	1660.948945	1533.032865	1.135722414	4.98E-143	7.70E-142	5517.275897	5736.326471	5472.548852	1460.861159	1638.926593	1510.596819	1.859030209	0	0	1940.673505	1869.545664	1732.885315	1515.854935	1684.371572	1560.861786	0.219380177	0.000407844	0.000788908	5345.31523	5607.958328	5337.930822	3340.884469	3228.358301	3243.906214	0.731280537	1.67E-107	2.34E-105	1883.513821	1809.427229	1684.908297	3449.613501	3344.652713	3361.00404	-0.917016048	2.11E-66	2.16E-65	1855.209664	1770.317527	1650.04877	5462.452632	5713.967265	5430.777867	-1.654326897	6.97E-216	1.73E-214	typA	NZ_CP169744.1	5751418	5753238	-	1821	protein_coding	translational GTPase TypA&&sp|P0A3B2|BIPA_ECO27 50S ribosomal subunit assembly factor BipA OS=Escherichia coli O127:H6 (strain E2348/69 / EPEC) OX=574521 GN=bipA PE=1 SV=1 && PF00679:Elongation factor G C-terminus|PF00009:Elongation factor Tu GTP binding domain|PF03144:Elongation factor Tu domain 2	GTP_EFTU
ACE11L_RS27540	2527	2499	2351	2530	2647	2514	2753	2749	2903	4101	4480	4277	325.6477464	319.0944971	307.0259828	340.9874762	355.7588362	343.0744098	389.7699891	387.5157268	404.9929952	538.8287164	572.4553775	568.2082581	2603.762293	2698.895473	2599.502878	2426.864399	2388.2114	2291.265267	0.153101012	0.000156252	0.000346227	2890.951759	2854.146872	2987.927274	2395.584782	2356.54635	2257.732436	0.317063727	1.29E-14	4.34E-14	4136.539523	4401.242552	4357.172542	2485.76601	2421.88985	2332.85827	0.83263917	1.77E-66	1.75E-65	2800.847512	2790.27646	2914.427906	2478.720735	2584.834973	2487.093694	0.171823101	9.88E-06	6.68E-05	4014.703835	4259.713078	4236.53897	2559.390662	2677.947892	2576.872265	0.679035767	1.03E-45	8.12E-45	3954.373614	4167.641892	4148.888059	2862.225371	2843.021902	2965.12096	0.501080423	7.03E-26	3.49E-25	rho	NZ_CP169744.1	5950473	5951732	-	1260	protein_coding	"transcription termination factor Rho&&sp|P52155|RHO_PSEFC Transcription termination factor Rho OS=Pseudomonas fluorescens biotype C OX=335 GN=rho PE=3 SV=1 && PF07497:Rho termination factor, RNA-binding domain|PF07498:Rho termination factor, N-terminal domain|PF00006:ATP synthase alpha/beta family, nucleotide-binding domain"	ATP-synt_ab
ACE11L_RS06280	2000	2033	1981	3820	3694	3581	4994	4894	5106	1430	1466	1316	243.8030594	245.5595097	244.7221598	487.0208906	469.6398771	462.267853	668.8320004	652.5967069	673.825755	177.7310561	177.200081	165.382861	3931.372316	3766.422319	3702.792286	1920.747447	1942.870658	1930.66631	0.976403816	1.02E-138	1.52E-137	5244.247398	5081.191267	5255.376047	1895.991121	1917.110336	1902.41087	1.446803907	0	0	1442.39247	1440.228032	1340.668474	1967.365263	1970.268933	1965.713412	-0.483012674	6.15E-18	2.34E-17	5080.796395	4967.483811	5126.100203	3742.574391	3607.246087	3542.674032	0.478286377	1.02E-48	4.34E-47	1399.908921	1393.915038	1303.550452	3864.376415	3737.189087	3670.556715	-1.459833934	1.12E-169	2.56E-168	1378.872048	1363.786387	1276.580941	5192.137123	5061.385664	5215.262702	-1.944221718	0	0	rimO	NZ_CP169744.1	1374544	1375875	-	1332	protein_coding	30S ribosomal protein S12 methylthiotransferase RimO&&sp|A5VZS9|RIMO_PSEP1 Ribosomal protein S12 methylthiotransferase RimO OS=Pseudomonas putida (strain ATCC 700007 / DSM 6899 / BCRC 17059 / F1) OX=351746 GN=rimO PE=3 SV=1 && PF18693:TRAM domain|PF00919:Uncharacterized protein family UPF0004|PF04055:Radical SAM superfamily	Radical_SAM
[truncated: 5,707,450 more chars]
