# Supplementary material for: Calcium chloride induces dose-dependent architectural, mechanical, and transcriptional remodeling in Pseudomonas putida biofilms: an exploratory multi-scale study
Source: Front Microbiol. 2026 Jun 5;17:1849493. doi: 10.3389/fmicb.2026.1849493 (PMC13279706; doi:10.3389/fmicb.2026.1849493)
Supplement: Supplementary file 6 [file Data_sheet_4.xlsx]

## Sheet: d1_dead
Filename	Ncells	Timepoint	Architecture_LocalSubstrateArea_max	Architecture_LocalSubstrateArea_mean	Architecture_LocalSubstrateArea_mean_biovolume	Architecture_LocalSubstrateArea_median	Architecture_LocalSubstrateArea_min	Architecture_LocalSubstrateArea_p25	Architecture_LocalSubstrateArea_p75	Architecture_LocalSubstrateArea_std	Architecture_LocalSubstrateArea_std_biovolume	Biofilm_AspectRatio_HeightToLength	Biofilm_AspectRatio_HeightToWidth	Biofilm_AspectRatio_LengthToWidth	Biofilm_BaseArea	Biofilm_BaseEccentricity	Biofilm_Height	Biofilm_Length	Biofilm_MeanThickness	Biofilm_OuterSurface	Biofilm_OuterSurfaceIgnoreSubstratePerSubstrate	Biofilm_OuterSurfaceIgnoreSubstratePerVolume	Biofilm_OuterSurfacePerSubstrate	Biofilm_OuterSurfacePerVolume	Biofilm_OuterSurface_ignoreSubstrate	Biofilm_Roughness	Biofilm_SubstrateArea	Biofilm_SubstratumCoverage	Biofilm_Volume	Biofilm_VolumePerSubstrate	Biofilm_Width	Cube_Surface_max	Cube_Surface_mean	Cube_Surface_mean_biovolume	Cube_Surface_median	Cube_Surface_min	Cube_Surface_p25	Cube_Surface_p75	Cube_Surface_std	Cube_Surface_std_biovolume	Cube_VolumeFraction_max	Cube_VolumeFraction_mean	Cube_VolumeFraction_mean_biovolume	Cube_VolumeFraction_median	Cube_VolumeFraction_min	Cube_VolumeFraction_p25	Cube_VolumeFraction_p75	Cube_VolumeFraction_std	Cube_VolumeFraction_std_biovolume
			A_{substrate}_{max} ((\mum^2))	A_{substrate}_{mean} ((\mum^2))	A_{substrate}_{mean} ((\mum^2))	A_{substrate}_{median} ((\mum^2))	A_{substrate}_{min} ((\mum^2))	A_{substrate}_{p25} ((\mum^2))	A_{substrate}_{p75} ((\mum^2))	A_{substrate}_{std}_{std} ((\mum^2))	A_{substrate}_{std}_{std} ((\mum^2))	Biofilm height/length ()	Biofilm AspectRatio HeightToWidth ((a.u.))	Biofilm AspectRatio LengthToWidth ((a.u.))	Biofilm substrate area ((\mum^2))	Biofilm substrate eccentricity ()	Height_{biofilm} ((\mum))	Length_{biofilm} ((\mum))	\langleThickness_{biofilm}\rangle ((\mum^2))	A_{biofilm} ((\mum^2))	A_{biofilm} ((\mum^2))	A_{biofilm} ((\mum^2))	A_{biofilm} ((\mum^2))	A_{biofilm} ((\mum^2))	A_{biofilm} ((\mum^2))	Biofilm Roughness ((a.u.))	Biofilm SubstrateArea ((a.u.))	Biofilm SubstratumCoverage ((a.u.))	V_{biofilm} ((\mum^3))	V_{biofilm} ((\mum^3))	Width_{biofilm} ((\mum))	A_{cube}_{max} ((\mum^2))	A_{cube}_{mean} ((\mum^2))	A_{cube}_{mean} ((\mum^2))	A_{cube}_{median} ((\mum^2))	A_{cube}_{min} ((\mum^2))	A_{cube}_{p25} ((\mum^2))	A_{cube}_{p75} ((\mum^2))	A_{cube}_{std}_{std} ((\mum^2))	A_{cube}_{std}_{std} ((\mum^2))	A_{cube}/A_{0}_{max} ()	A_{cube}/A_{0}_{mean} ()	A_{cube}/A_{0}_{mean} ()	A_{cube}/A_{0}_{median} ()	A_{cube}/A_{0}_{min} ()	A_{cube}/A_{0}_{p25} ()	A_{cube}/A_{0}_{p75} ()	A_{cube}/A_{0}_{std}_{std} ()	A_{cube}/A_{0}_{std}_{std} ()
0 mM	3463	2025-12-25 17:18:00	100	7.7794	23.2221	2	0	0	12	12.2361	21.453	0.0076725	0.0088903	1.1587	224888	0.50517	4.4194	576.006	4.0578	24188.1	3.7202	1.2293	5.2303	1.7283	17204.5	0.20181	4624.58	0.025692	13995.1	3.0262	497.106	256	34.3396	79.1488	23	1	8	49	35.1986	48.9645	0.9	0.061208	0.16938	0.033	0.001	0.01	0.083	0.07993	0.15466
0 mM	19487	2025-12-25 17:18:00	100	26.8354	57.9216	0	0	0	60	38.2285	39.7625	0.0099162	0.01165	1.1749	229280	0.52492	5.8074	585.647	7.5097	354123	2.2233	0.51579	3.9448	0.91515	199588	0.12485	89769.2	0.49872	386957	4.3106	498.473	247	87.648	135.858	90	1	30	134	60.4995	42.5816	0.992	0.30027	0.53818	0.242	0.001	0.057	0.508	0.25798	0.21523
0 mM	12414	2025-12-25 17:18:00	100	39.0944	71.6478	16	0	0	93	42.8628	37.2156	0.0069575	0.0080153	1.152	235170	0.49653	4.0863	587.329	3.7226	275502	1.7732	0.52539	3.3069	0.97983	147725	0.23302	83310.7	0.46284	281172	3.375	509.813	252	106.972	154.684	100	1	41	177	69.3035	46.3901	0.9	0.33477	0.54864	0.315	0.001	0.077143	0.558	0.25994	0.19666
0 mM	12702	2025-12-25 17:18:00	100	40.007	73.0037	17	0	0	95	43.2873	36.7988	0.0072808	0.0069801	0.9587	235458	0.28441	3.9033	536.111	3.8579	276308	1.6884	0.52067	3.1675	0.97679	147284	0.20836	87233.4	0.48463	282873	3.2427	559.203	267	104.863	152.467	100	1	41	173	68.3685	46.9774	0.9	0.33022	0.54011	0.31	0.001	0.078571	0.555	0.25528	0.19094
1.5 mM	18122	2025-12-25 17:34:00	100	23.8445	54.584	1	0	0	43	33.618	40.5066	0.0097397	0.010326	1.0602	232379	0.33219	5.455	560.079	6.301	258607	2.2577	0.66454	3.4864	1.0262	167467	0.085881	74176.9	0.41209	252004	3.3973	528.273	244	68.8286	110.583	66	0	22	103	49.9442	42.1778	1	0.20258	0.44587	0.12	0.001	0.034	0.294	0.22064	0.25913
1.5 mM	13768	2025-12-25 17:34:00	100	27.2522	54.0269	3	0	0	51	37.5819	43.9334	0.015169	0.010671	0.70347	261792	0.71072	7.3453	484.235	4.1128	218106	2.0247	0.47379	3.3863	0.7924	130409	0.32846	64409	0.35783	275247	4.2734	688.352	234	76.5209	110.928	77	0	24	114	55.2669	47.6933	1	0.28914	0.58752	0.167	0.001	0.037	0.518	0.29177	0.2615
1.5 mM	15408	2025-12-25 17:34:00	100	46.5303	81.7893	32	0	0	100	46.1964	34.6305	0.01332	0.012515	0.93959	235218	0.34229	7.0659	530.47	3.8677	335776	1.5053	0.45165	2.7283	0.81858	185263	0.2202	123071	0.68373	410193	3.333	564.574	263	105.104	153.564	105	0	33	177	71.2449	45.9	1	0.38001	0.65617	0.326	0.001	0.049	0.705	0.32228	0.22101
3 mM	9339	2025-12-25 17:54:00	100	17.3758	47.7855	6	0	0	23	25.2549	35.242	0.012962	0.015973	1.2323	244379	0.58438	8.0261	619.224	3.9382	119067	2.8753	0.83885	4.2744	1.247	80093.6	0.22641	27856.1	0.15476	95480.8	3.4276	502.489	263	61.8679	133.574	38	1	12	99	61.2473	57.3996	1	0.14734	0.43085	0.054	0.001	0.014	0.186	0.20458	0.26465
3 mM	11108	2025-12-25 17:54:00	100	26.9212	56.2126	14	0	0	43	31.8742	39.5619	0.013422	0.012871	0.95896	225536	0.28355	7.0435	524.762	3.2524	172391	2.0881	0.64635	3.3582	1.0395	107188	0.33718	51334	0.28519	165837	3.2306	547.222	240	74.9147	122.29	68	1	24	112	55.6698	42.484	1	0.21202	0.50763	0.103	0.001	0.03	0.297	0.24955	0.28178
3 mM	11915	2025-12-25 17:54:00	100	36.7037	64.5384	28	0	1	65	34.8362	35.5969	0.014718	0.010742	0.72984	248439	0.68362	7.0716	480.484	3.1785	231232	1.8396	0.65251	3.0801	1.0926	138099	0.26341	75072.1	0.41707	211643	2.8192	658.34	256	93.4839	135.305	100	1	38	140	60.9544	45.0778	0.9	0.25184	0.48817	0.174	0.001	0.052	0.377	0.24402	0.255
15 mM	9379	2025-12-25 18:05:00	100	6.2698	20.0958	0	0	0	3	15.0438	27.9304	0.0075411	0.0094758	1.2565	237724	0.60552	4.6507	616.711	4.2122	104461	7.0518	0.94065	10.3483	1.3804	71183.5	0.34544	10094.4	0.05608	75675	7.4967	490.798	274	53.9256	111.733	38	0	13	84	49.9696	51.7477	1	0.11387	0.32604	0.053	0.001	0.014	0.148	0.15553	0.24521
15 mM	6834	2025-12-25 18:06:00	100	13.0272	36.0266	6	0	0	19	17.5863	24.9168	0.0088879	0.0075361	0.8479	229022	0.53015	4.4194	497.241	2.7756	64683.3	2.8246	1.049	4.2324	1.5718	43168.2	0.28592	15282.7	0.084904	41153.6	2.6928	586.435	266	45.8971	109.668	28	1	10	67	48.0316	57.3136	0.845	0.085176	0.25087	0.035	0.001	0.01	0.111	0.11895	0.18212
15 mM	3916	2025-12-25 18:06:00	100	12.833	36.2255	5	0	0	18	17.6437	25.8676	0.010163	0.0069744	0.68626	262612	0.72736	4.8683	479.023	3.4318	35358.1	2.7815	0.97899	4.0987	1.4426	23995.1	0.27839	8626.71	0.047926	24510	2.8412	698.021	254	44.2403	108.727	26	1	9	64	47.1984	56.5178	1	0.088458	0.28231	0.033	0.001	0.01	0.109	0.13101	0.21376
[truncated: 90 more columns]

## Sheet: d1_live
Filename	Ncells	Timepoint	Architecture_LocalSubstrateArea_max	Architecture_LocalSubstrateArea_mean	Architecture_LocalSubstrateArea_mean_biovolume	Architecture_LocalSubstrateArea_median	Architecture_LocalSubstrateArea_min	Architecture_LocalSubstrateArea_p25	Architecture_LocalSubstrateArea_p75	Architecture_LocalSubstrateArea_std	Architecture_LocalSubstrateArea_std_biovolume	Biofilm_AspectRatio_HeightToLength	Biofilm_AspectRatio_HeightToWidth	Biofilm_AspectRatio_LengthToWidth	Biofilm_BaseArea	Biofilm_BaseEccentricity	Biofilm_Height	Biofilm_Length	Biofilm_MeanThickness	Biofilm_OuterSurface	Biofilm_OuterSurfaceIgnoreSubstratePerSubstrate	Biofilm_OuterSurfaceIgnoreSubstratePerVolume	Biofilm_OuterSurfacePerSubstrate	Biofilm_OuterSurfacePerVolume	Biofilm_OuterSurface_ignoreSubstrate	Biofilm_Roughness	Biofilm_SubstrateArea	Biofilm_SubstratumCoverage	Biofilm_Volume	Biofilm_VolumePerSubstrate	Biofilm_Width	Cube_Surface_max	Cube_Surface_mean	Cube_Surface_mean_biovolume	Cube_Surface_median	Cube_Surface_min	Cube_Surface_p25	Cube_Surface_p75	Cube_Surface_std	Cube_Surface_std_biovolume	Cube_VolumeFraction_max	Cube_VolumeFraction_mean	Cube_VolumeFraction_mean_biovolume	Cube_VolumeFraction_median	Cube_VolumeFraction_min	Cube_VolumeFraction_p25	Cube_VolumeFraction_p75	Cube_VolumeFraction_std	Cube_VolumeFraction_std_biovolume
			A_{substrate}_{max} ((\mum^2))	A_{substrate}_{mean} ((\mum^2))	A_{substrate}_{mean} ((\mum^2))	A_{substrate}_{median} ((\mum^2))	A_{substrate}_{min} ((\mum^2))	A_{substrate}_{p25} ((\mum^2))	A_{substrate}_{p75} ((\mum^2))	A_{substrate}_{std}_{std} ((\mum^2))	A_{substrate}_{std}_{std} ((\mum^2))	Biofilm height/length ()	Biofilm AspectRatio HeightToWidth ((a.u.))	Biofilm AspectRatio LengthToWidth ((a.u.))	Biofilm substrate area ((\mum^2))	Biofilm substrate eccentricity ()	Height_{biofilm} ((\mum))	Length_{biofilm} ((\mum))	\langleThickness_{biofilm}\rangle ((\mum^2))	A_{biofilm} ((\mum^2))	A_{biofilm} ((\mum^2))	A_{biofilm} ((\mum^2))	A_{biofilm} ((\mum^2))	A_{biofilm} ((\mum^2))	A_{biofilm} ((\mum^2))	Biofilm Roughness ((a.u.))	Biofilm SubstrateArea ((a.u.))	Biofilm SubstratumCoverage ((a.u.))	V_{biofilm} ((\mum^3))	V_{biofilm} ((\mum^3))	Width_{biofilm} ((\mum))	A_{cube}_{max} ((\mum^2))	A_{cube}_{mean} ((\mum^2))	A_{cube}_{mean} ((\mum^2))	A_{cube}_{median} ((\mum^2))	A_{cube}_{min} ((\mum^2))	A_{cube}_{p25} ((\mum^2))	A_{cube}_{p75} ((\mum^2))	A_{cube}_{std}_{std} ((\mum^2))	A_{cube}_{std}_{std} ((\mum^2))	A_{cube}/A_{0}_{max} ()	A_{cube}/A_{0}_{mean} ()	A_{cube}/A_{0}_{mean} ()	A_{cube}/A_{0}_{median} ()	A_{cube}/A_{0}_{min} ()	A_{cube}/A_{0}_{p25} ()	A_{cube}/A_{0}_{p75} ()	A_{cube}/A_{0}_{std}_{std} ()	A_{cube}/A_{0}_{std}_{std} ()
d1 0mM 1_pos1_ch2_frame000001	17474	2025-12-25 17:18:18	100	27.9097	44.9937	0	0	0	59	37.5126	39.8678	0.0065492	0.0067307	1.0277	232509	0.23062	3.6124	551.581	4.2047	329894	2.1092	0.67848	3.9405	1.2676	176577	0.17164	83718.6	0.4651	260255	3.1087	536.712	245	90.9069	132.354	95	1	41	129	57.2247	44.4234	0.865	0.23315	0.37404	0.21143	0.001	0.069	0.371	0.17742	0.155
d1 0mM 2_pos1_ch2_frame000001	17657	2025-12-25 17:18:36	100	30.0357	54.0791	0	0	0	74	40.6946	41.5421	0.0077705	0.010992	1.4146	255851	0.70729	5.2748	678.831	8.1961	340066	2.0253	0.56997	3.7354	1.0512	184380	0.10099	91039.3	0.50577	323492	3.5533	479.884	266	92.8278	141.386	100	1	32	143	63.2276	46.0731	1	0.30314	0.48272	0.312	0.001	0.068	0.492	0.22464	0.1676
d1 0mM 3_pos1_ch2_frame000001	9404	2025-12-25 17:18:52	100	14.6769	34.5638	0	0	0	14	27.4229	37.4791	0.0053883	0.0074962	1.3912	255029	0.6952	3.6216	672.112	3.9688	107974	2.6838	0.7996	4.5572	1.3577	63588.3	0.19247	23693.2	0.13163	79525.6	3.3565	483.124	230	55.409	112.102	38.5	1	12	94	50.8079	47.5497	0.85571	0.13223	0.32726	0.06	0.001	0.016	0.191	0.16202	0.18931
d1 0mM 4_pos1_ch2_frame000001	11417	2025-12-25 17:19:04	100	17.8496	39.8189	0	0	0	20	30.6523	39.2218	0.0041833	0.0075249	1.7988	290641	0.83123	3.4131	815.876	4.0693	147898	2.4108	0.72524	4.2277	1.2718	84335.7	0.17915	34982.9	0.19435	116286	3.3241	453.569	244	62.5356	115.454	50	1	15	100	52.4949	45.2173	0.85857	0.15848	0.35958	0.082	0.001	0.022	0.24	0.1794	0.19702
d1 1.5mM 1_pos1_ch2_frame000001	20545	2025-12-25 17:34:30	100	30.3006	71.3647	0	0	0	64	36.6311	29.1539	0.0087506	0.0094243	1.077	226864	0.37128	4.8807	557.753	7.4676	376500	2.2637	0.68676	3.5232	1.0688	241914	0.049683	106864	0.59369	352254	3.2963	517.886	306	88.352	161.006	65	0	14	162	76.905	52.2929	1	0.25691	0.56968	0.137	0.001	0.03	0.433	0.27415	0.25582
d1 1.5mM 2_pos1_ch2_frame000001	16870	2025-12-25 17:34:42	100	26.6512	46.6844	6	0	0	47	35.063	42.9509	0.013006	0.012329	0.94795	234097	0.31842	6.9135	531.551	4.5236	257938	2.094	0.54019	3.342	0.86215	161613	0.27292	77180.3	0.42878	299180	3.8764	560.738	229	73.7574	106.327	76	0	27	110	49.6227	39.679	1	0.25583	0.51522	0.16	0.001	0.04	0.435	0.25566	0.25247
d1 1.5mM 3_pos1_ch2_frame000001	17277	2025-12-25 17:34:54	100	38.4951	68.1019	12	0	0	88	42.4695	40.3685	0.012535	0.010704	0.85389	245674	0.52045	6.4785	516.816	4.3217	331673	1.6882	0.51743	2.9051	0.89043	192738	0.19225	114169	0.63427	372487	3.2626	605.247	228	92.6241	129.491	100	0	38	139	57.9145	39.6668	1	0.30758	0.52905	0.248	0.001	0.059	0.541	0.25986	0.21098
d1 3mM 1_pos1_ch2_frame000001	14709	2025-12-25 17:54:24	100	14.4609	32.9505	0	0	0	14	27.2988	41.2936	0.015597	0.012865	0.82483	218142	0.56538	7.4653	478.638	4.961	152065	2.7263	0.58405	4.1646	0.89217	99548.4	0.23403	36513.6	0.20285	170444	4.668	580.287	223	50.0483	96.933	36	0	10	91	44.0475	33.4942	1	0.16702	0.48659	0.053	0.001	0.012	0.233	0.23072	0.27282
d1 3mM 2_pos1_ch2_frame000001	11292	2025-12-25 17:54:34	100	23.0126	46.4851	6	0	0	30	33.5583	44.4778	0.0097832	0.013756	1.406	247016	0.70297	6.5057	664.991	4.1831	155480	2.1464	0.4969	3.4855	0.8069	95746.8	0.33195	44607.8	0.24782	192688	4.3196	472.955	228	66.4968	106.153	64	0	21	102	47.5957	31.1673	1	0.2445	0.55075	0.113	0.001	0.028	0.426	0.27146	0.25511
d1 3mM 3_pos1_ch2_frame000001	11467	2025-12-25 17:54:44	100	29.4067	54.4103	13	0	0	51	34.6085	41.5203	0.013536	0.010775	0.79597	234755	0.60533	6.6026	487.766	3.8083	177262	1.816	0.58311	3.0623	0.98326	105123	0.24607	57885.7	0.32159	180280	3.1144	612.791	234	74.6241	114.478	76	1	25	108	52.6961	36.4159	1	0.223	0.47333	0.124	0.001	0.031	0.365	0.23593	0.23272
d1 15mM 1_pos1_ch2_frame000001	8998	2025-12-25 18:06:04	100	19.2236	47.7002	5	0	0	29	27.2104	36.4962	0.0081159	0.0092343	1.1378	244463	0.47704	4.8298	595.109	5.9481	111787	2.4922	0.82793	3.7647	1.2507	74001.8	0.13044	29693.1	0.16496	89381.6	3.0102	523.031	251	60.1176	123.241	40	1	13	100	55.3583	48.3658	0.95	0.13982	0.39508	0.054	0.001	0.014286	0.187	0.18886	0.24334
d1 15mM 2_pos1_ch2_frame000001	5993	2025-12-25 18:06:16	100	3.2848	6.9253	0	0	0	3	7.8049	16.4004	0.010241	0.0059481	0.58083	267821	0.81402	4.5575	445.045	5.8184	54604.9	11.7618	1.414	16.1584	1.9425	39747.2	0.23894	3379.34	0.018774	28110.6	8.3184	766.217	301	44.2855	89.6552	32	1	13	64	40.261	50.4255	0.959	0.066102	0.17118	0.04	0.001	0.014	0.087	0.083291	0.16053
d1 15mM 3_pos1_ch2_frame000001	8667	2025-12-25 18:06:26	100	15.5215	50.7503	2	0	0	19	25.5958	36.0282	0.012751	0.011881	0.93176	219531	0.36306	6.5073	510.336	6.6478	94382.9	2.7264	0.85185	4.0871	1.277	62960.4	0.21552	23092.8	0.12829	73909.9	3.2006	547.709	262	52.5918	123.484	30	0	10	81	55.5718	56.2254	1	0.12156	0.41861	0.04	0.001	0.011	0.137	0.18861	0.28152
[truncated: 90 more columns]

## Sheet: d2_dead
Filename	Ncells	Timepoint	Architecture_LocalSubstrateArea_max	Architecture_LocalSubstrateArea_mean	Architecture_LocalSubstrateArea_mean_biovolume	Architecture_LocalSubstrateArea_median	Architecture_LocalSubstrateArea_min	Architecture_LocalSubstrateArea_p25	Architecture_LocalSubstrateArea_p75	Architecture_LocalSubstrateArea_std	Architecture_LocalSubstrateArea_std_biovolume	Biofilm_AspectRatio_HeightToLength	Biofilm_AspectRatio_HeightToWidth	Biofilm_AspectRatio_LengthToWidth	Biofilm_BaseArea	Biofilm_BaseEccentricity	Biofilm_Height	Biofilm_Length	Biofilm_MeanThickness	Biofilm_OuterSurface	Biofilm_OuterSurfaceIgnoreSubstratePerSubstrate	Biofilm_OuterSurfaceIgnoreSubstratePerVolume	Biofilm_OuterSurfacePerSubstrate	Biofilm_OuterSurfacePerVolume	Biofilm_OuterSurface_ignoreSubstrate	Biofilm_Roughness	Biofilm_SubstrateArea	Biofilm_SubstratumCoverage	Biofilm_Volume	Biofilm_VolumePerSubstrate	Biofilm_Width	Cube_Surface_max	Cube_Surface_mean	Cube_Surface_mean_biovolume	Cube_Surface_median	Cube_Surface_min	Cube_Surface_p25	Cube_Surface_p75	Cube_Surface_std	Cube_Surface_std_biovolume	Cube_VolumeFraction_max	Cube_VolumeFraction_mean	Cube_VolumeFraction_mean_biovolume	Cube_VolumeFraction_median	Cube_VolumeFraction_min	Cube_VolumeFraction_p25	Cube_VolumeFraction_p75	Cube_VolumeFraction_std	Cube_VolumeFraction_std_biovolume
			A_{substrate}_{max} ((\mum^2))	A_{substrate}_{mean} ((\mum^2))	A_{substrate}_{mean} ((\mum^2))	A_{substrate}_{median} ((\mum^2))	A_{substrate}_{min} ((\mum^2))	A_{substrate}_{p25} ((\mum^2))	A_{substrate}_{p75} ((\mum^2))	A_{substrate}_{std}_{std} ((\mum^2))	A_{substrate}_{std}_{std} ((\mum^2))	Biofilm height/length ()	Biofilm AspectRatio HeightToWidth ((a.u.))	Biofilm AspectRatio LengthToWidth ((a.u.))	Biofilm substrate area ((\mum^2))	Biofilm substrate eccentricity ()	Height_{biofilm} ((\mum))	Length_{biofilm} ((\mum))	\langleThickness_{biofilm}\rangle ((\mum^2))	A_{biofilm} ((\mum^2))	A_{biofilm} ((\mum^2))	A_{biofilm} ((\mum^2))	A_{biofilm} ((\mum^2))	A_{biofilm} ((\mum^2))	A_{biofilm} ((\mum^2))	Biofilm Roughness ((a.u.))	Biofilm SubstrateArea ((a.u.))	Biofilm SubstratumCoverage ((a.u.))	V_{biofilm} ((\mum^3))	V_{biofilm} ((\mum^3))	Width_{biofilm} ((\mum))	A_{cube}_{max} ((\mum^2))	A_{cube}_{mean} ((\mum^2))	A_{cube}_{mean} ((\mum^2))	A_{cube}_{median} ((\mum^2))	A_{cube}_{min} ((\mum^2))	A_{cube}_{p25} ((\mum^2))	A_{cube}_{p75} ((\mum^2))	A_{cube}_{std}_{std} ((\mum^2))	A_{cube}_{std}_{std} ((\mum^2))	A_{cube}/A_{0}_{max} ()	A_{cube}/A_{0}_{mean} ()	A_{cube}/A_{0}_{mean} ()	A_{cube}/A_{0}_{median} ()	A_{cube}/A_{0}_{min} ()	A_{cube}/A_{0}_{p25} ()	A_{cube}/A_{0}_{p75} ()	A_{cube}/A_{0}_{std}_{std} ()	A_{cube}/A_{0}_{std}_{std} ()
d2 0mM 1130 1.1_pos1_ch2_frame000001	8245	2025-12-26 17:43:14	93	5.3289	13.6319	0	0	0	8	8.615	13.5993	0.011338	0.013116	1.1568	208657	0.50265	6.2856	554.36	6.9774	69639.4	8.0011	1.7366	9.2332	2.004	60346.6	0.086611	7542.32	0.041902	34750.3	4.6074	479.237	276	41.2988	85.7134	29	1	10	60	40.0086	49.913	0.908	0.059436	0.13937	0.035	0.001	0.011	0.083	0.06895	0.10995
d2 0mM 1130 1_pos1_ch2_frame000001	814	2025-12-26 17:42:40	66	6.8993	15.6691	5	0	2	10	7.1952	13.3544	0.011107	0.0099541	0.89618	184678	0.44369	5.0988	459.05	6.7151	14517.8	2.7114	0.86409	3.7648	1.1998	10455.6	0.077942	3856.22	0.021423	12100.1	3.1378	512.23	167	21.8698	51.6982	14	1	6	31	23.2945	38.4988	0.482	0.026779	0.075278	0.014286	0.001	0.006	0.035	0.036428	0.08634
d2 0mM 1130 2_pos1_ch2_frame000001	3697	2025-12-26 17:43:54	94	5.6037	16.6667	0	0	0	6	11.2682	19.772	0.04733	0.026664	0.56337	116165	0.82621	13.6624	288.661	12.3709	38595.8	9.4021	1.3778	10.8527	1.5903	33437	0.10172	3556.32	0.019757	24269.1	6.8242	512.386	285	50.9161	107.991	34	1	13	75	49.482	56.1222	0.911	0.092301	0.24462	0.046	0.001	0.015	0.127	0.11859	0.18862
d2 0mM 1130 3_pos1_ch2_frame000001	3492	2025-12-26 17:46:48	100	6.2686	15.1311	0	0	0	8	12.081	20.6348	0.022802	0.044871	1.9679	95923.8	0.86126	11.1786	490.249	11.0046	38446.5	8.8774	1.3787	10.2314	1.589	33358.6	0.11205	3757.68	0.020876	24195.7	6.439	249.127	256	54.0057	107.079	40	1	14	81	49.0479	54.9016	1	0.09745	0.24622	0.056	0.001	0.016	0.135	0.1204	0.19881
d2 1.5mM 1_pos1_ch2_frame000001	18225	2025-12-26 19:17:14	100	33.699	60.1507	2	0	0	83	41.8238	44.7459	0.0033183	0.0043856	1.3217	244929	0.65385	2.1303	641.999	4.7227	277633	1.4233	0.59417	2.6334	1.0993	150057	0.078458	105429	0.58571	252548	2.3954	485.754	182	73.4387	98.4778	90	1	37	100	39.3851	22.2988	0.859	0.2231	0.35867	0.198	0.001	0.067143	0.351	0.16991	0.15172
d2 1.5mM 2_pos1_ch2_frame000001	5342	2025-12-26 19:20:12	100	11.1584	37.7442	1	0	0	12	20.7053	35.9837	0.012734	0.011494	0.90263	201603	0.43041	6.1294	481.349	4.7751	46280.5	3.1395	0.85284	4.5229	1.2287	32124.3	0.26979	10232.4	0.056847	37667.5	3.6812	533.271	240	42.1535	107.391	23	1	8	61	45.3824	46.9928	1	0.1016	0.37774	0.029	0.001	0.009	0.107	0.16822	0.26185
d2 1.5mM 3_pos1_ch2_frame000001	1951	2025-12-26 19:22:38	100	23.2025	54.984	0	0	0	38	38.5828	45.8472	0.012735	0.015574	1.223	205601	0.57566	7.2055	565.813	8.0295	25976.9	2.0356	0.35507	3.3429	0.58309	15818.5	0.17113	7770.8	0.043171	44550.7	5.7331	462.661	211	64.3491	84.5481	66	0	19	100	45.5363	43.695	1	0.32109	0.64146	0.214	0.001	0.037	0.521	0.32079	0.29333
d2 3mM 1_pos1_ch2_frame000001	8382	2025-12-26 19:04:26	96	5.878	16.5038	0	0	0	8	10.3594	16.4683	0.015548	0.014096	0.9066	179675	0.422	7.0809	455.413	7.84	78053.7	7.9986	1.5071	9.2288	1.7389	67649.1	0.11199	8457.62	0.046987	44886	5.3072	502.333	252	45.5122	97.3454	31	1	11	65	44.7818	53.9833	0.953	0.075629	0.18638	0.04	0.001	0.012	0.104	0.091558	0.13346
d2 3mM 2_pos1_ch2_frame000001	14622	2025-12-26 19:09:50	100	21.7889	57.9952	0	0	0	33	33.777	40.7374	0.011798	0.01196	1.0138	227835	0.16429	6.3978	542.296	7.9865	204326	2.4115	0.50691	3.736	0.78533	131887	0.12547	54691.2	0.30384	260180	4.7573	534.927	289	67.5078	104.176	56	0	16	101	57.8251	59.4099	1	0.2532	0.61759	0.108	0.001	0.022	0.403	0.30388	0.31137
d2 3mM 3_pos1_ch2_frame000001	10053	2025-12-26 19:16:54	100	20.2294	59.946	4	0	0	26	31.0083	40.4083	0.011606	0.0095526	0.82311	239919	0.56788	5.8194	501.436	7.2924	119531	2.1987	0.53421	3.424	0.83189	76758.4	0.12489	34910.2	0.19394	143687	4.1159	609.198	281	57.4486	89.3145	44	0	12	96	51.4709	59.2174	1	0.20212	0.60065	0.072	0.001	0.017	0.251	0.28356	0.34715
d2 15mM 1_pos1_ch2_frame000001	23372	2025-12-26 18:30:26	100	4.5133	11.5753	0	0	0	0	14.4324	25.7465	0.039001	0.034582	0.88669	222695	0.46237	19.5556	501.414	12.5479	311041	14.4052	0.84967	17.177	1.0132	260849	0.31548	18108	0.1006	307000	16.9539	565.49	296	64.4122	112.113	52	0	17	102	53.5615	49.6542	1	0.18841	0.47731	0.089	0.001	0.021	0.266	0.2343	0.28843
d2 15mM 2_pos1_ch2_frame000001	17604	2025-12-26 18:36:32	100	4.7054	7.1211	0	0	0	0	13.3399	19.8014	0.029711	0.027302	0.91892	233879	0.39444	15.5421	523.106	14.5338	210158	12.1405	0.8422	14.7796	1.0253	172632	0.30337	14219.5	0.078997	204978	14.4153	569.261	280	58.0223	103.034	45	0	15	93	49.7368	49.8539	1	0.16805	0.46612	0.075556	0.001	0.019	0.218	0.22268	0.3023
d2 15mM 3_pos1_ch2_frame000001	35748	2025-12-26 18:43:30	100	25.2535	48.7024	0	0	0	66	42.2199	48.694	0.02988	0.02713	0.90798	231585	0.41901	15.4607	517.428	17.4601	699873	3.1744	0.41107	4.5162	0.58482	491941	0.092883	154970	0.86094	1.19674e+06	7.7224	569.865	342	94.4596	99.7319	102	0	51	132	54.0509	55.4386	1	0.48886	0.72838	0.46667	0.001	0.171	0.817	0.3388	0.26645
d2 15mM 4_pos1_ch2_frame000001	18725	2025-12-26 18:47:22	100	29.8396	46.9168	1	0	0	63	37.3052	42.4071	0.0049297	0.0045942	0.93194	239995	0.36262	2.6307	533.641	4.9846	287209	1.7562	0.62294	2.9944	1.0622	168444	0.098756	95915.7	0.53286	270403	2.8192	572.615	200	73.9934	98.5345	83	1	42	104	37.5944	24.1582	0.95143	0.23928	0.36825	0.21286	0.001	0.084286	0.365	0.17962	0.16929
[truncated: 90 more columns]

## Sheet: d2_live
Filename	Ncells	Timepoint	Architecture_LocalSubstrateArea_max	Architecture_LocalSubstrateArea_mean	Architecture_LocalSubstrateArea_mean_biovolume	Architecture_LocalSubstrateArea_median	Architecture_LocalSubstrateArea_min	Architecture_LocalSubstrateArea_p25	Architecture_LocalSubstrateArea_p75	Architecture_LocalSubstrateArea_std	Architecture_LocalSubstrateArea_std_biovolume	Biofilm_AspectRatio_HeightToLength	Biofilm_AspectRatio_HeightToWidth	Biofilm_AspectRatio_LengthToWidth	Biofilm_BaseArea	Biofilm_BaseEccentricity	Biofilm_Height	Biofilm_Length	Biofilm_MeanThickness	Biofilm_OuterSurface	Biofilm_OuterSurfaceIgnoreSubstratePerSubstrate	Biofilm_OuterSurfaceIgnoreSubstratePerVolume	Biofilm_OuterSurfacePerSubstrate	Biofilm_OuterSurfacePerVolume	Biofilm_OuterSurface_ignoreSubstrate	Biofilm_Roughness	Biofilm_SubstrateArea	Biofilm_SubstratumCoverage	Biofilm_Volume	Biofilm_VolumePerSubstrate	Biofilm_Width	Cube_Surface_max	Cube_Surface_mean	Cube_Surface_mean_biovolume	Cube_Surface_median	Cube_Surface_min	Cube_Surface_p25	Cube_Surface_p75	Cube_Surface_std	Cube_Surface_std_biovolume	Cube_VolumeFraction_max	Cube_VolumeFraction_mean	Cube_VolumeFraction_mean_biovolume	Cube_VolumeFraction_median	Cube_VolumeFraction_min	Cube_VolumeFraction_p25	Cube_VolumeFraction_p75	Cube_VolumeFraction_std	Cube_VolumeFraction_std_biovolume
			A_{substrate}_{max} ((\mum^2))	A_{substrate}_{mean} ((\mum^2))	A_{substrate}_{mean} ((\mum^2))	A_{substrate}_{median} ((\mum^2))	A_{substrate}_{min} ((\mum^2))	A_{substrate}_{p25} ((\mum^2))	A_{substrate}_{p75} ((\mum^2))	A_{substrate}_{std}_{std} ((\mum^2))	A_{substrate}_{std}_{std} ((\mum^2))	Biofilm height/length ()	Biofilm AspectRatio HeightToWidth ((a.u.))	Biofilm AspectRatio LengthToWidth ((a.u.))	Biofilm substrate area ((\mum^2))	Biofilm substrate eccentricity ()	Height_{biofilm} ((\mum))	Length_{biofilm} ((\mum))	\langleThickness_{biofilm}\rangle ((\mum^2))	A_{biofilm} ((\mum^2))	A_{biofilm} ((\mum^2))	A_{biofilm} ((\mum^2))	A_{biofilm} ((\mum^2))	A_{biofilm} ((\mum^2))	A_{biofilm} ((\mum^2))	Biofilm Roughness ((a.u.))	Biofilm SubstrateArea ((a.u.))	Biofilm SubstratumCoverage ((a.u.))	V_{biofilm} ((\mum^3))	V_{biofilm} ((\mum^3))	Width_{biofilm} ((\mum))	A_{cube}_{max} ((\mum^2))	A_{cube}_{mean} ((\mum^2))	A_{cube}_{mean} ((\mum^2))	A_{cube}_{median} ((\mum^2))	A_{cube}_{min} ((\mum^2))	A_{cube}_{p25} ((\mum^2))	A_{cube}_{p75} ((\mum^2))	A_{cube}_{std}_{std} ((\mum^2))	A_{cube}_{std}_{std} ((\mum^2))	A_{cube}/A_{0}_{max} ()	A_{cube}/A_{0}_{mean} ()	A_{cube}/A_{0}_{mean} ()	A_{cube}/A_{0}_{median} ()	A_{cube}/A_{0}_{min} ()	A_{cube}/A_{0}_{p25} ()	A_{cube}/A_{0}_{p75} ()	A_{cube}/A_{0}_{std}_{std} ()	A_{cube}/A_{0}_{std}_{std} ()
d2 0mM 1130 1.1_pos1_ch2_frame000001	8870	2025-12-26 17:43:14	93	5.5145	14.1948	0	0	0	9	9.0573	14.2062	0.011504	0.013359	1.1612	209876	0.50834	6.4085	557.052	7.0763	78737	8.1464	1.7067	9.3772	1.9645	68402.6	0.088023	8396.68	0.046648	40079.7	4.7733	479.708	283	43.351	89.7833	31	1	11	63	41.9304	51.4148	0.927	0.063739	0.14919	0.038	0.001	0.012	0.09	0.073832	0.11514
d2 0mM 1130 1_pos1_ch2_frame000001	988	2025-12-26 17:42:40	72	7.5324	17.0182	6	0	2	11	7.9129	13.9728	0.01085	0.010053	0.92662	183795	0.37599	5.0522	465.665	6.7848	19873.7	2.8261	0.86836	3.8891	1.195	14441.6	0.079058	5110.04	0.028389	16630.9	3.2546	502.539	179	24.496	56.7466	16	1	6	36	25.823	40.253	0.522	0.030332	0.082077	0.017	0.001	0.006	0.042	0.040007	0.08839
d2 0mM 1130 2_pos1_ch2_frame000001	3932	2025-12-26 17:43:54	98	5.7828	17.1703	0	0	0	6	11.8758	21.0383	0.047026	0.026728	0.56837	118836	0.82277	13.7905	293.256	12.4331	42725.5	9.4713	1.3312	10.9461	1.5385	36968.8	0.10849	3903.25	0.021685	27770.5	7.1147	515.955	291	52.953	109.579	37	1	14	78	50.3296	55.3743	0.973	0.099319	0.26084	0.051	0.001	0.016	0.1345	0.12666	0.1996
d2 0mM 1130 3_pos1_ch2_frame000001	3764	2025-12-26 17:46:48	100	6.4782	15.7568	0	0	0	8	12.7912	21.6685	0.023214	0.042556	1.8332	102642	0.83812	11.3624	489.47	11.0934	43019.7	8.9083	1.3309	10.2775	1.5355	37288.3	0.11894	4185.81	0.023254	28017.5	6.6935	266.998	264	55.9726	110.063	41	1	15	84	50.6325	55.767	1	0.10471	0.26489	0.059	0.001	0.01725	0.1455	0.12948	0.20831
d2 1.5mM 1_pos1_ch2_frame000001	18610	2025-12-26 19:17:14	100	35.6681	60.9373	2	0	0	92	43.1238	45.2313	0.0033597	0.0046045	1.3705	246011	0.68381	2.2013	655.198	4.7826	297394	1.3993	0.56332	2.6099	1.0507	159451	0.079211	113947	0.63303	283055	2.4841	478.071	184	77.0355	99.2926	98	1	45	100	38.0685	20.6487	0.868	0.24546	0.37646	0.234	0.001	0.085714	0.378	0.17499	0.15182
d2 1.5mM 2_pos1_ch2_frame000001	5901	2025-12-26 19:20:12	100	11.0837	37.2964	1	0	0	12	20.6029	36.0867	0.012667	0.010806	0.85308	215784	0.52177	6.1326	484.128	4.8091	51797.7	3.2102	0.85834	4.6134	1.2335	36042.7	0.26946	11227.6	0.062375	41991.1	3.74	567.503	243	42.719	107.215	24	1	9	62	45.272	47.1471	1	0.10258	0.38049	0.031	0.001	0.009	0.103	0.1695	0.26662
d2 1.5mM 3_pos1_ch2_frame000001	2057	2025-12-26 19:22:38	100	22.7511	53.87	0	0	0	34	38.5862	46.4095	0.012696	0.015971	1.258	206776	0.60669	7.3064	575.491	8.1214	26776.9	2.0289	0.33834	3.3331	0.55582	16299.5	0.17865	8033.62	0.044631	48175.5	5.9967	457.479	208	62.9655	81.9102	66	0	18	100	45.1654	43.459	1	0.32933	0.65442	0.222	0.001	0.03375	0.54925	0.32725	0.29152
d2 3mM 1_pos1_ch2_frame000001	8912	2025-12-26 19:04:26	99	6.1219	17.0245	0	0	0	9	10.9139	17.3523	0.015817	0.014015	0.88604	181792	0.46361	7.163	452.865	7.9739	87641.8	8.1247	1.4767	9.3579	1.7008	76092.2	0.11386	9365.54	0.052031	51529.5	5.502	511.111	270	48.0373	100.546	34	1	12	69	46.2553	54.8016	0.969	0.081657	0.19767	0.045	0.001	0.014	0.113	0.097381	0.14026
d2 3mM 2_pos1_ch2_frame000001	15545	2025-12-26 19:09:50	100	21.5069	57.1631	0	0	0	32	33.7469	41.0741	0.012602	0.011897	0.94406	229434	0.32977	6.6181	525.151	8.0359	215937	2.4408	0.498	3.7626	0.7677	140078	0.128	57390.8	0.31884	281279	4.9011	556.268	294	67.097	102.401	55	0	15	101	57.8583	60.3858	1	0.25749	0.62434	0.111	0.001	0.022	0.40725	0.30745	0.31121
d2 3mM 3_pos1_ch2_frame000001	10769	2025-12-26 19:16:54	100	20.1535	58.7041	4	0	0	26	30.8885	40.6658	0.011401	0.010674	0.93623	228069	0.35139	5.9447	521.41	7.3247	129375	2.2476	0.53632	3.4726	0.82864	83735.8	0.12553	37256.3	0.20698	156129	4.1907	556.925	274	58.0206	88.3936	44	0	13	97	51.8052	59.5148	1	0.20505	0.59662	0.076	0.001	0.017	0.259	0.28312	0.34521
d2 15mM 1_pos1_ch2_frame000001	25728	2025-12-26 18:30:26	100	4.9213	12.0924	0	0	0	0	15.1719	26.2545	0.036201	0.037386	1.0327	222745	0.24979	19.5917	541.196	12.774	358341	13.7586	0.83023	16.4868	0.99486	299044	0.31009	21735	0.12075	360193	16.572	524.039	283	67.3664	113.642	56	0	18	106	54.7254	50.0818	1	0.20077	0.48993	0.1	0.001	0.024	0.29	0.24188	0.28832
d2 15mM 2_pos1_ch2_frame000001	19349	2025-12-26 18:36:32	100	5.2885	8.0068	0	0	0	0	14.3377	20.9346	0.029947	0.026897	0.89814	235383	0.4397	15.5372	518.818	14.7249	240531	11.187	0.82991	13.6931	1.0158	196509	0.29503	17565.8	0.097588	236785	13.4798	577.657	287	60.349	103.7	48	0	17	97	50.351	50.0252	1	0.17691	0.47254	0.082	0.001	0.022	0.237	0.22748	0.30134
d2 15mM 3_pos1_ch2_frame000001	36623	2025-12-26 18:43:30	100	25.3946	46.3672	0	0	0	63	42.5876	49.0408	0.033609	0.020651	0.61447	271119	0.78894	15.4788	460.558	17.8895	688619	2.9876	0.35555	4.3133	0.51332	476970	0.079734	159650	0.88694	1.34151e+06	8.4028	749.525	313	90.7252	88.5047	101	0	44	129	53.9023	56.6301	1	0.53563	0.75327	0.54889	0.001	0.22333	0.891	0.33816	0.25814
d2 15mM 4_pos1_ch2_frame000001	19198	2025-12-26 18:47:22	100	31.7436	48.4972	1	0	0	70	38.792	43.2097	0.0049181	0.0048892	0.99413	232090	0.10822	2.6657	542.006	5.0279	310242	1.7226	0.58928	2.9656	1.0145	180206	0.1009	104613	0.58118	305809	2.9232	545.208	204	77.9556	100.575	90	1	49	105	37.2115	23.0327	0.95286	0.26395	0.39153	0.243	0.001	0.10143	0.398	0.18758	0.17085
[truncated: 90 more columns]

## Sheet: d3_dead
Filename	Ncells	Timepoint	Architecture_LocalSubstrateArea_max	Architecture_LocalSubstrateArea_mean	Architecture_LocalSubstrateArea_mean_biovolume	Architecture_LocalSubstrateArea_median	Architecture_LocalSubstrateArea_min	Architecture_LocalSubstrateArea_p25	Architecture_LocalSubstrateArea_p75	Architecture_LocalSubstrateArea_std	Architecture_LocalSubstrateArea_std_biovolume	Biofilm_AspectRatio_HeightToLength	Biofilm_AspectRatio_HeightToWidth	Biofilm_AspectRatio_LengthToWidth	Biofilm_BaseArea	Biofilm_BaseEccentricity	Biofilm_Height	Biofilm_Length	Biofilm_MeanThickness	Biofilm_OuterSurface	Biofilm_OuterSurfaceIgnoreSubstratePerSubstrate	Biofilm_OuterSurfaceIgnoreSubstratePerVolume	Biofilm_OuterSurfacePerSubstrate	Biofilm_OuterSurfacePerVolume	Biofilm_OuterSurface_ignoreSubstrate	Biofilm_Roughness	Biofilm_SubstrateArea	Biofilm_SubstratumCoverage	Biofilm_Volume	Biofilm_VolumePerSubstrate	Biofilm_Width	Cube_Surface_max	Cube_Surface_mean	Cube_Surface_mean_biovolume	Cube_Surface_median	Cube_Surface_min	Cube_Surface_p25	Cube_Surface_p75	Cube_Surface_std	Cube_Surface_std_biovolume	Cube_VolumeFraction_max	Cube_VolumeFraction_mean	Cube_VolumeFraction_mean_biovolume	Cube_VolumeFraction_median	Cube_VolumeFraction_min	Cube_VolumeFraction_p25	Cube_VolumeFraction_p75	Cube_VolumeFraction_std	Cube_VolumeFraction_std_biovolume
			A_{substrate}_{max} ((\mum^2))	A_{substrate}_{mean} ((\mum^2))	A_{substrate}_{mean} ((\mum^2))	A_{substrate}_{median} ((\mum^2))	A_{substrate}_{min} ((\mum^2))	A_{substrate}_{p25} ((\mum^2))	A_{substrate}_{p75} ((\mum^2))	A_{substrate}_{std}_{std} ((\mum^2))	A_{substrate}_{std}_{std} ((\mum^2))	Biofilm height/length ()	Biofilm AspectRatio HeightToWidth ((a.u.))	Biofilm AspectRatio LengthToWidth ((a.u.))	Biofilm substrate area ((\mum^2))	Biofilm substrate eccentricity ()	Height_{biofilm} ((\mum))	Length_{biofilm} ((\mum))	\langleThickness_{biofilm}\rangle ((\mum^2))	A_{biofilm} ((\mum^2))	A_{biofilm} ((\mum^2))	A_{biofilm} ((\mum^2))	A_{biofilm} ((\mum^2))	A_{biofilm} ((\mum^2))	A_{biofilm} ((\mum^2))	Biofilm Roughness ((a.u.))	Biofilm SubstrateArea ((a.u.))	Biofilm SubstratumCoverage ((a.u.))	V_{biofilm} ((\mum^3))	V_{biofilm} ((\mum^3))	Width_{biofilm} ((\mum))	A_{cube}_{max} ((\mum^2))	A_{cube}_{mean} ((\mum^2))	A_{cube}_{mean} ((\mum^2))	A_{cube}_{median} ((\mum^2))	A_{cube}_{min} ((\mum^2))	A_{cube}_{p25} ((\mum^2))	A_{cube}_{p75} ((\mum^2))	A_{cube}_{std}_{std} ((\mum^2))	A_{cube}_{std}_{std} ((\mum^2))	A_{cube}/A_{0}_{max} ()	A_{cube}/A_{0}_{mean} ()	A_{cube}/A_{0}_{mean} ()	A_{cube}/A_{0}_{median} ()	A_{cube}/A_{0}_{min} ()	A_{cube}/A_{0}_{p25} ()	A_{cube}/A_{0}_{p75} ()	A_{cube}/A_{0}_{std}_{std} ()	A_{cube}/A_{0}_{std}_{std} ()
d3 0mM 1_pos1_ch2_frame000001	22732	2025-12-27 19:11:43	100	33.1731	57.6507	0	0	0	100	45.359	48.4587	0.017256	0.02079	1.2048	235605	0.55775	10.374	601.183	7.4271	360150	1.5602	0.29966	2.7822	0.53436	201965	0.17655	129449	0.71916	673986	5.2066	498.986	241	76.4328	83.304	97	0	40	101	42.2278	40.8954	1	0.41912	0.66894	0.3775	0.001	0.118	0.658	0.32306	0.272
d3 0mM 2_pos1_ch2_frame000001	15102	2025-12-27 19:11:55	100	30.456	54.4469	0	0	0	82	42.5158	47.6136	0.01489	0.010959	0.73595	247692	0.67704	7.1736	481.765	6.9296	232324	1.7211	0.34968	2.9425	0.59783	135888	0.16384	78955.5	0.43864	388611	4.9219	654.617	223	74.1758	89.4138	92	0	33	105	43.1103	38.4666	1	0.36511	0.62885	0.304	0.001	0.078	0.595	0.3093	0.26902
d3 0mM 3_pos1_ch2_frame000001	7780	2025-12-27 19:19:51	100	9.1643	22.6789	0	0	0	7	20.2276	34.0377	0.03038	0.028536	0.9393	195347	0.34309	14.684	483.35	10.9487	97805.2	6.7737	0.81703	7.9912	0.96387	82904.9	0.17083	12239.2	0.067995	101471	8.2907	514.584	254	60.9986	105.449	46	0	15	98	54.3988	57.9427	1	0.18627	0.50365	0.082	0.001	0.019	0.254	0.24343	0.31365
d3 1.5mM 1_pos1_ch2_frame000001	9368	2025-12-27 19:36:17	100	8.8345	20.7416	0	0	0	8	17.7497	26.5549	0.022062	0.021326	0.96664	208941	0.25615	11.1878	507.106	10.645	149257	9.1795	1.1954	10.5058	1.3681	130414	0.1447	14207.1	0.078928	109095	7.6789	524.608	303	76.9163	139.617	60	1	22	121	64.5203	59.7848	0.993	0.16612	0.35643	0.102	0.001	0.028	0.252	0.17753	0.20825
d3 1.5mM 2_pos1_ch2_frame000001	15728	2025-12-27 19:39:59	100	18.2829	46.6028	5	0	0	31	24.2184	28.5172	0.010276	0.0093732	0.91214	231034	0.40988	5.3229	517.992	6.7486	202921	2.9245	0.98027	4.1109	1.3779	144361	0.049404	49362	0.27423	147266	2.9834	567.887	268	62.2707	127.4	42	1	13	100	57.9197	54.4075	1	0.13331	0.33537	0.065	0.001	0.017	0.189	0.16348	0.212
d3 1.5mM 3_pos1_ch2_frame000001	12223	2025-12-27 19:46:59	100	16.3975	50.3297	3	0	0	24	25.0962	34.946	0.011407	0.0096107	0.8425	230603	0.5387	5.6736	497.361	7.1767	143096	2.9852	0.81623	4.1591	1.1372	102709	0.068252	34405.7	0.19114	125834	3.6574	590.342	289	56.7271	115.391	37	0	11	89	55.7549	59.509	1	0.14675	0.45361	0.057	0.001	0.013	0.186	0.21173	0.307
d3 3mM 1_pos1_ch2_frame000001	19872	2025-12-27 19:56:11	100	33.3855	49.9828	0	0	0	90	43.4236	47.5204	0.021983	0.018339	0.83424	220295	0.5514	10.6339	483.73	5.888	340721	1.6595	0.48588	2.9917	0.87593	188997	0.16486	113887	0.6327	388982	3.4155	579.846	233	82.6446	100.874	100	0	52	104	42.147	32.1514	1	0.28239	0.47843	0.247	0.001	0.086	0.4	0.23558	0.25101
d3 3mM 2_pos1_ch2_frame000001	7368	2025-12-27 20:07:19	95	6.1488	14.697	0	0	0	5	12.9954	20.6072	0.020434	0.021531	1.0537	199071	0.31504	10.5601	516.782	10.5026	96320	11.0509	1.1978	12.3853	1.3424	85942.3	0.12911	7776.98	0.043205	71752.6	9.2263	490.466	261	64.0765	114.492	51	1	22	97	51.824	51.5449	0.998	0.14327	0.29797	0.09275	0.001	0.031	0.2135	0.1479	0.18638
d3 3mM 3_pos1_ch2_frame000001	6093	2025-12-27 20:19:29	100	6.1848	15.7919	0	0	0	4	13.7274	24.1468	0.020738	0.024074	1.1608	201853	0.50785	11.3276	546.21	12.2672	75477.3	10.3719	1.1503	11.6677	1.294	67094.7	0.10523	6468.92	0.035938	58330.1	9.017	470.529	264	60.6688	111.956	46	0	18	91	52.612	55.8507	1	0.1384	0.34836	0.074444	0.001	0.022222	0.19	0.1709	0.25553
d3 15mM 1_pos1_ch2_frame000001	14758	2025-12-27 18:33:19	100	16.0226	34.1493	0	0	0	21	27.0444	40.1839	0.028159	0.030058	1.0674	228018	0.34982	15.6756	556.688	9.8618	167902	2.8888	0.63604	4.1364	0.91072	117262	0.11116	40591.4	0.22551	184362	4.5419	521.516	247	55.0492	91.597	45	0	17	91	43.4758	41.8953	1	0.17613	0.47779	0.079	0.001	0.023	0.229	0.23028	0.30604
d3 15mM 2_pos1_ch2_frame000001	14965	2025-12-27 18:33:31	100	25.7316	56.0196	0	0	0	52	36.5111	42.0978	0.011485	0.011042	0.96139	213666	0.2752	5.8738	511.413	6.5596	224069	2.179	0.58611	3.3897	0.9118	144034	0.07807	66102.5	0.36723	245745	3.7176	531.953	246	72.2069	113.571	73	1	22	109	50.9545	35.2747	1	0.23295	0.47377	0.148	0.001	0.032857	0.382	0.23642	0.23703
d3 15mM 3_pos1_ch2_frame000001	29331	2025-12-27 18:41:25	100	19.9411	43.4803	0	0	0	35	32.8451	41.3413	0.020857	0.019287	0.9247	237779	0.38068	11.0356	529.107	8.0311	487038	3.4751	0.59513	4.8508	0.83073	348908	0.2028	100404	0.5578	586274	5.8392	572.19	290	79.9886	112.718	77	0	33	117	54.0707	50.0211	1	0.28363	0.56342	0.181	0.001	0.056	0.437	0.28171	0.28997
d3 15mM 4_pos1_ch2_frame000001	10676	2025-12-27 19:04:35	100	18.2471	32.0553	0	0	0	26	29.0991	40.5495	0.013576	0.012659	0.93245	227609	0.36129	7.0575	519.833	5.6513	116276	2.273	0.56795	3.4771	0.8688	76011.8	0.12939	33440.8	0.18578	133835	4.0021	557.489	200	52.7321	84.6381	45	0	17	89	39.5587	36.6664	1	0.17679	0.44651	0.09	0.001	0.024	0.242	0.2182	0.28887
[truncated: 90 more columns]

## Sheet: d3_live
Filename	Ncells	Timepoint	Architecture_LocalSubstrateArea_max	Architecture_LocalSubstrateArea_mean	Architecture_LocalSubstrateArea_mean_biovolume	Architecture_LocalSubstrateArea_median	Architecture_LocalSubstrateArea_min	Architecture_LocalSubstrateArea_p25	Architecture_LocalSubstrateArea_p75	Architecture_LocalSubstrateArea_std	Architecture_LocalSubstrateArea_std_biovolume	Biofilm_AspectRatio_HeightToLength	Biofilm_AspectRatio_HeightToWidth	Biofilm_AspectRatio_LengthToWidth	Biofilm_BaseArea	Biofilm_BaseEccentricity	Biofilm_Height	Biofilm_Length	Biofilm_MeanThickness	Biofilm_OuterSurface	Biofilm_OuterSurfaceIgnoreSubstratePerSubstrate	Biofilm_OuterSurfaceIgnoreSubstratePerVolume	Biofilm_OuterSurfacePerSubstrate	Biofilm_OuterSurfacePerVolume	Biofilm_OuterSurface_ignoreSubstrate	Biofilm_Roughness	Biofilm_SubstrateArea	Biofilm_SubstratumCoverage	Biofilm_Volume	Biofilm_VolumePerSubstrate	Biofilm_Width	Cube_Surface_max	Cube_Surface_mean	Cube_Surface_mean_biovolume	Cube_Surface_median	Cube_Surface_min	Cube_Surface_p25	Cube_Surface_p75	Cube_Surface_std	Cube_Surface_std_biovolume	Cube_VolumeFraction_max	Cube_VolumeFraction_mean	Cube_VolumeFraction_mean_biovolume	Cube_VolumeFraction_median	Cube_VolumeFraction_min	Cube_VolumeFraction_p25	Cube_VolumeFraction_p75	Cube_VolumeFraction_std	Cube_VolumeFraction_std_biovolume
			A_{substrate}_{max} ((\mum^2))	A_{substrate}_{mean} ((\mum^2))	A_{substrate}_{mean} ((\mum^2))	A_{substrate}_{median} ((\mum^2))	A_{substrate}_{min} ((\mum^2))	A_{substrate}_{p25} ((\mum^2))	A_{substrate}_{p75} ((\mum^2))	A_{substrate}_{std}_{std} ((\mum^2))	A_{substrate}_{std}_{std} ((\mum^2))	Biofilm height/length ()	Biofilm AspectRatio HeightToWidth ((a.u.))	Biofilm AspectRatio LengthToWidth ((a.u.))	Biofilm substrate area ((\mum^2))	Biofilm substrate eccentricity ()	Height_{biofilm} ((\mum))	Length_{biofilm} ((\mum))	\langleThickness_{biofilm}\rangle ((\mum^2))	A_{biofilm} ((\mum^2))	A_{biofilm} ((\mum^2))	A_{biofilm} ((\mum^2))	A_{biofilm} ((\mum^2))	A_{biofilm} ((\mum^2))	A_{biofilm} ((\mum^2))	Biofilm Roughness ((a.u.))	Biofilm SubstrateArea ((a.u.))	Biofilm SubstratumCoverage ((a.u.))	V_{biofilm} ((\mum^3))	V_{biofilm} ((\mum^3))	Width_{biofilm} ((\mum))	A_{cube}_{max} ((\mum^2))	A_{cube}_{mean} ((\mum^2))	A_{cube}_{mean} ((\mum^2))	A_{cube}_{median} ((\mum^2))	A_{cube}_{min} ((\mum^2))	A_{cube}_{p25} ((\mum^2))	A_{cube}_{p75} ((\mum^2))	A_{cube}_{std}_{std} ((\mum^2))	A_{cube}_{std}_{std} ((\mum^2))	A_{cube}/A_{0}_{max} ()	A_{cube}/A_{0}_{mean} ()	A_{cube}/A_{0}_{mean} ()	A_{cube}/A_{0}_{median} ()	A_{cube}/A_{0}_{min} ()	A_{cube}/A_{0}_{p25} ()	A_{cube}/A_{0}_{p75} ()	A_{cube}/A_{0}_{std}_{std} ()	A_{cube}/A_{0}_{std}_{std} ()
d3 0mM 1_pos1_ch2_frame000001	22732	2025-12-27 19:11:43	100	33.1731	57.6507	0	0	0	100	45.359	48.4587	0.017256	0.02079	1.2048	235605	0.55775	10.374	601.183	7.4271	360150	1.5602	0.29966	2.7822	0.53436	201965	0.17655	129449	0.71916	673986	5.2066	498.986	241	76.4328	83.304	97	0	40	101	42.2278	40.8954	1	0.41912	0.66894	0.3775	0.001	0.118	0.658	0.32306	0.272
d3 0mM 2_pos1_ch2_frame000001	15102	2025-12-27 19:11:55	100	30.456	54.4469	0	0	0	82	42.5158	47.6136	0.01489	0.010959	0.73595	247692	0.67704	7.1736	481.765	6.9296	232324	1.7211	0.34968	2.9425	0.59783	135888	0.16384	78955.5	0.43864	388611	4.9219	654.617	223	74.1758	89.4138	92	0	33	105	43.1103	38.4666	1	0.36511	0.62885	0.304	0.001	0.078	0.595	0.3093	0.26902
d3 0mM 3_pos1_ch2_frame000001	7780	2025-12-27 19:19:51	100	9.1643	22.6789	0	0	0	7	20.2276	34.0377	0.03038	0.028536	0.9393	195347	0.34309	14.684	483.35	10.9487	97805.2	6.7737	0.81703	7.9912	0.96387	82904.9	0.17083	12239.2	0.067995	101471	8.2907	514.584	254	60.9986	105.449	46	0	15	98	54.3988	57.9427	1	0.18627	0.50365	0.082	0.001	0.019	0.254	0.24343	0.31365
d3 1.5mM 1_pos1_ch2_frame000001	9368	2025-12-27 19:36:17	100	8.8345	20.7416	0	0	0	8	17.7497	26.5549	0.022062	0.021326	0.96664	208941	0.25615	11.1878	507.106	10.645	149257	9.1795	1.1954	10.5058	1.3681	130414	0.1447	14207.1	0.078928	109095	7.6789	524.608	303	76.9163	139.617	60	1	22	121	64.5203	59.7848	0.993	0.16612	0.35643	0.102	0.001	0.028	0.252	0.17753	0.20825
d3 1.5mM 2_pos1_ch2_frame000001	15728	2025-12-27 19:39:59	100	18.2829	46.6028	5	0	0	31	24.2184	28.5172	0.010276	0.0093732	0.91214	231034	0.40988	5.3229	517.992	6.7486	202921	2.9245	0.98027	4.1109	1.3779	144361	0.049404	49362	0.27423	147266	2.9834	567.887	268	62.2707	127.4	42	1	13	100	57.9197	54.4075	1	0.13331	0.33537	0.065	0.001	0.017	0.189	0.16348	0.212
d3 1.5mM 3_pos1_ch2_frame000001	12223	2025-12-27 19:46:59	100	16.3975	50.3297	3	0	0	24	25.0962	34.946	0.011407	0.0096107	0.8425	230603	0.5387	5.6736	497.361	7.1767	143096	2.9852	0.81623	4.1591	1.1372	102709	0.068252	34405.7	0.19114	125834	3.6574	590.342	289	56.7271	115.391	37	0	11	89	55.7549	59.509	1	0.14675	0.45361	0.057	0.001	0.013	0.186	0.21173	0.307
d3 3mM 1_pos1_ch2_frame000001	19872	2025-12-27 19:56:11	100	33.3855	49.9828	0	0	0	90	43.4236	47.5204	0.021983	0.018339	0.83424	220295	0.5514	10.6339	483.73	5.888	340721	1.6595	0.48588	2.9917	0.87593	188997	0.16486	113887	0.6327	388982	3.4155	579.846	233	82.6446	100.874	100	0	52	104	42.147	32.1514	1	0.28239	0.47843	0.247	0.001	0.086	0.4	0.23558	0.25101
d3 3mM 2_pos1_ch2_frame000001	7368	2025-12-27 20:07:19	95	6.1488	14.697	0	0	0	5	12.9954	20.6072	0.020434	0.021531	1.0537	199071	0.31504	10.5601	516.782	10.5026	96320	11.0509	1.1978	12.3853	1.3424	85942.3	0.12911	7776.98	0.043205	71752.6	9.2263	490.466	261	64.0765	114.492	51	1	22	97	51.824	51.5449	0.998	0.14327	0.29797	0.09275	0.001	0.031	0.2135	0.1479	0.18638
d3 3mM 3_pos1_ch2_frame000001	6093	2025-12-27 20:19:29	100	6.1848	15.7919	0	0	0	4	13.7274	24.1468	0.020738	0.024074	1.1608	201853	0.50785	11.3276	546.21	12.2672	75477.3	10.3719	1.1503	11.6677	1.294	67094.7	0.10523	6468.92	0.035938	58330.1	9.017	470.529	264	60.6688	111.956	46	0	18	91	52.612	55.8507	1	0.1384	0.34836	0.074444	0.001	0.022222	0.19	0.1709	0.25553
d3 15mM 1_pos1_ch2_frame000001	14758	2025-12-27 18:33:19	100	16.0226	34.1493	0	0	0	21	27.0444	40.1839	0.028159	0.030058	1.0674	228018	0.34982	15.6756	556.688	9.8618	167902	2.8888	0.63604	4.1364	0.91072	117262	0.11116	40591.4	0.22551	184362	4.5419	521.516	247	55.0492	91.597	45	0	17	91	43.4758	41.8953	1	0.17613	0.47779	0.079	0.001	0.023	0.229	0.23028	0.30604
d3 15mM 2_pos1_ch2_frame000001	14965	2025-12-27 18:33:31	100	25.7316	56.0196	0	0	0	52	36.5111	42.0978	0.011485	0.011042	0.96139	213666	0.2752	5.8738	511.413	6.5596	224069	2.179	0.58611	3.3897	0.9118	144034	0.07807	66102.5	0.36723	245745	3.7176	531.953	246	72.2069	113.571	73	1	22	109	50.9545	35.2747	1	0.23295	0.47377	0.148	0.001	0.032857	0.382	0.23642	0.23703
d3 15mM 3_pos1_ch2_frame000001	29331	2025-12-27 18:41:25	100	19.9411	43.4803	0	0	0	35	32.8451	41.3413	0.020857	0.019287	0.9247	237779	0.38068	11.0356	529.107	8.0311	487038	3.4751	0.59513	4.8508	0.83073	348908	0.2028	100404	0.5578	586274	5.8392	572.19	290	79.9886	112.718	77	0	33	117	54.0707	50.0211	1	0.28363	0.56342	0.181	0.001	0.056	0.437	0.28171	0.28997
d3 15mM 4_pos1_ch2_frame000001	10676	2025-12-27 19:04:35	100	18.2471	32.0553	0	0	0	26	29.0991	40.5495	0.013576	0.012659	0.93245	227609	0.36129	7.0575	519.833	5.6513	116276	2.273	0.56795	3.4771	0.8688	76011.8	0.12939	33440.8	0.18578	133835	4.0021	557.489	200	52.7321	84.6381	45	0	17	89	39.5587	36.6664	1	0.17679	0.44651	0.09	0.001	0.024	0.242	0.2182	0.28887
[truncated: 90 more columns]

## Sheet: d4_dead
Filename	Ncells	Timepoint	Architecture_LocalSubstrateArea_max	Architecture_LocalSubstrateArea_mean	Architecture_LocalSubstrateArea_mean_biovolume	Architecture_LocalSubstrateArea_median	Architecture_LocalSubstrateArea_min	Architecture_LocalSubstrateArea_p25	Architecture_LocalSubstrateArea_p75	Architecture_LocalSubstrateArea_std	Architecture_LocalSubstrateArea_std_biovolume	Biofilm_AspectRatio_HeightToLength	Biofilm_AspectRatio_HeightToWidth	Biofilm_AspectRatio_LengthToWidth	Biofilm_BaseArea	Biofilm_BaseEccentricity	Biofilm_Height	Biofilm_Length	Biofilm_MeanThickness	Biofilm_OuterSurface	Biofilm_OuterSurfaceIgnoreSubstratePerSubstrate	Biofilm_OuterSurfaceIgnoreSubstratePerVolume	Biofilm_OuterSurfacePerSubstrate	Biofilm_OuterSurfacePerVolume	Biofilm_OuterSurface_ignoreSubstrate	Biofilm_Roughness	Biofilm_SubstrateArea	Biofilm_SubstratumCoverage	Biofilm_Volume	Biofilm_VolumePerSubstrate	Biofilm_Width	Cube_Surface_max	Cube_Surface_mean	Cube_Surface_mean_biovolume	Cube_Surface_median	Cube_Surface_min	Cube_Surface_p25	Cube_Surface_p75	Cube_Surface_std	Cube_Surface_std_biovolume	Cube_VolumeFraction_max	Cube_VolumeFraction_mean	Cube_VolumeFraction_mean_biovolume	Cube_VolumeFraction_median	Cube_VolumeFraction_min	Cube_VolumeFraction_p25	Cube_VolumeFraction_p75	Cube_VolumeFraction_std	Cube_VolumeFraction_std_biovolume
			A_{substrate}_{max} ((\mum^2))	A_{substrate}_{mean} ((\mum^2))	A_{substrate}_{mean} ((\mum^2))	A_{substrate}_{median} ((\mum^2))	A_{substrate}_{min} ((\mum^2))	A_{substrate}_{p25} ((\mum^2))	A_{substrate}_{p75} ((\mum^2))	A_{substrate}_{std}_{std} ((\mum^2))	A_{substrate}_{std}_{std} ((\mum^2))	Biofilm height/length ()	Biofilm AspectRatio HeightToWidth ((a.u.))	Biofilm AspectRatio LengthToWidth ((a.u.))	Biofilm substrate area ((\mum^2))	Biofilm substrate eccentricity ()	Height_{biofilm} ((\mum))	Length_{biofilm} ((\mum))	\langleThickness_{biofilm}\rangle ((\mum^2))	A_{biofilm} ((\mum^2))	A_{biofilm} ((\mum^2))	A_{biofilm} ((\mum^2))	A_{biofilm} ((\mum^2))	A_{biofilm} ((\mum^2))	A_{biofilm} ((\mum^2))	Biofilm Roughness ((a.u.))	Biofilm SubstrateArea ((a.u.))	Biofilm SubstratumCoverage ((a.u.))	V_{biofilm} ((\mum^3))	V_{biofilm} ((\mum^3))	Width_{biofilm} ((\mum))	A_{cube}_{max} ((\mum^2))	A_{cube}_{mean} ((\mum^2))	A_{cube}_{mean} ((\mum^2))	A_{cube}_{median} ((\mum^2))	A_{cube}_{min} ((\mum^2))	A_{cube}_{p25} ((\mum^2))	A_{cube}_{p75} ((\mum^2))	A_{cube}_{std}_{std} ((\mum^2))	A_{cube}_{std}_{std} ((\mum^2))	A_{cube}/A_{0}_{max} ()	A_{cube}/A_{0}_{mean} ()	A_{cube}/A_{0}_{mean} ()	A_{cube}/A_{0}_{median} ()	A_{cube}/A_{0}_{min} ()	A_{cube}/A_{0}_{p25} ()	A_{cube}/A_{0}_{p75} ()	A_{cube}/A_{0}_{std}_{std} ()	A_{cube}/A_{0}_{std}_{std} ()
d4 0mM 1_pos1_ch1_frame000001	28611	2025-12-28 16:37:42	100	13.9008	20.5793	0	0	0	10	28.2521	36.4697	0.027551	0.031714	1.1511	228498	0.49526	15.9438	578.696	26.8936	466165	5.4322	0.5549	6.828	0.69748	370869	0.030714	68272.8	0.37929	668359	9.7895	502.738	336	78.6012	95.246	77	0	25	120	58.1944	60.9653	1	0.35394	0.68594	0.22	0.001	0.056	0.627	0.34092	0.29773
d4 0mM 2_pos1_ch1_frame000001	31938	2025-12-28 16:46:42	100	26.2427	37.4323	0	0	0	75	42.5015	47.4198	0.017725	0.024212	1.366	245595	0.68123	11.5843	653.562	16.0169	456051	1.8917	0.22754	3.1697	0.38125	272179	0.097568	143877	0.79931	1.1962e+06	8.3141	478.456	286	68.9395	68.6366	83	0	18	104	48.5623	51.3834	1	0.53507	0.78356	0.55683	0.001	0.17	0.916	0.36266	0.24687
d4 0mM 3_pos1_ch1_frame000001	23162	2025-12-28 17:02:58	100	24.1332	48.5168	0	0	0	37	40.195	48.1264	0.019196	0.019513	1.0166	205086	0.17973	9.8898	515.215	11.6928	309427	1.9411	0.2825	3.2247	0.46932	186255	0.11342	95954.7	0.53308	659311	6.8711	506.825	253	64.4896	82.6156	70	0	18	100	45.2365	41.2495	1	0.40442	0.73713	0.32667	0.001	0.037778	0.756	0.36497	0.25013
d4 0mM 4_pos1_ch1_frame000001	12341	2025-12-28 17:03:06	100	17.091	50.7827	0	0	0	23	29.7424	39.4107	0.012773	0.011439	0.8956	218352	0.44486	6.3735	498.989	13.0271	165094	3.2572	0.68387	4.5597	0.95733	117934	0.067312	36207	0.20115	172452	4.763	557.155	286	64.6132	116.469	46	0	14	103	58.4063	56.0002	1	0.20251	0.52871	0.080556	0.001	0.018	0.30111	0.25502	0.29033
d4 1.5mM 1_pos1_ch1_frame000001	26958	2025-12-28 17:11:28	100	22.9878	54.4227	0	0	0	40	37.2803	44.9134	0.020477	0.019894	0.97151	223866	0.23699	10.7755	526.228	7.868	384839	2.3082	0.43707	3.6176	0.68502	245543	0.1828	106380	0.591	561790	5.281	541.658	280	68.7887	90.6884	69	0	20	101	50.564	51.7359	1	0.2984	0.62475	0.177	0.001	0.04	0.483	0.31158	0.30307
d4 1.5mM 2_pos1_ch1_frame000001	20310	2025-12-28 17:32:52	100	42.4327	68.5956	0	0	0	100	47.3108	44.4091	0.011458	0.013153	1.1479	239211	0.49105	6.7751	591.294	15.6857	435989	1.7397	0.39615	2.9471	0.67108	257371	0.0056905	147940	0.82188	649688	4.3916	515.096	262	103.532	124.506	103	0	82	131	49.5302	35.1277	1	0.48954	0.70914	0.45683	0.001	0.17333	0.86889	0.33379	0.24206
d4 1.5mM 3_pos1_ch1_frame000001	8973	2025-12-28 17:39:12	100	20.6633	56.404	5	0	0	30	29.8025	36.9314	0.0085462	0.0065404	0.76531	246973	0.64366	4.1925	490.567	3.6152	122436	2.4993	0.71598	3.8468	1.102	79547	0.19235	31828.2	0.17682	111103	3.4907	641.006	247	65.9866	132.172	45	1	14	104	61.0611	51.4502	1	0.17491	0.48594	0.066	0.001	0.016	0.238	0.23305	0.28155
d4 3mM 1_pos1_ch1_frame000001	13207	2025-12-28 17:52:52	100	11.3276	34.8522	0	0	0	13	21.4005	35.4372	0.019222	0.016485	0.85765	235229	0.51423	9.7419	506.824	7.0252	127753	3.5948	0.96233	4.9746	1.3317	92318.4	0.20166	25681.2	0.14267	95931.7	3.7355	590.942	259	46.8343	101.039	31	0	11	71	45.0037	48.0891	1	0.10315	0.31722	0.045	0.001	0.013	0.12975	0.14841	0.24701
d4 3mM 2_pos1_ch1_frame000001	11241	2025-12-28 17:53:08	100	10.2019	34.6688	0	0	0	11	20.2307	36.045	0.018481	0.020628	1.1162	222468	0.44422	10.3913	562.283	9.3638	97634.6	3.4841	0.87443	4.9595	1.2447	68588.5	0.20122	19686.2	0.10937	78437.5	3.9844	503.759	270	42.1907	98.8997	24	0	8	60	45.8653	55.7937	1	0.10022	0.40274	0.032	0.001	0.009	0.1	0.17607	0.31861
d4 3mM 3_pos1_ch1_frame000001	14992	2025-12-28 18:04:24	100	27.1788	62.879	0	0	0	56	38.1935	42.2055	0.030572	0.016685	0.54578	297409	0.83793	13.8983	454.611	7.2259	215728	1.8621	0.47	3.0842	0.77846	130248	0.15266	69946.3	0.38859	277121	3.9619	832.96	250	69.5414	104.687	65	0	20	104	53.0119	47.8522	1	0.26172	0.59384	0.134	0.001	0.028	0.41	0.29438	0.29968
d4 15mM 1_pos1_ch1_frame000001	36762	2025-12-28 18:36:58	100	17.3726	32.1251	0	0	0	0	33.9801	43.0236	0.036309	0.037903	1.0439	232588	0.28695	20.1881	556.005	18.2703	586974	3.9538	0.3826	5.354	0.51809	433470	0.19691	109633	0.60907	1.13295e+06	10.3341	532.622	289	77.0582	86.7586	81	0	30	113	51.4346	53.4051	1	0.4371	0.71715	0.367	0.001	0.101	0.765	0.34965	0.27574
d4 15mM 2_pos1_ch1_frame000001	40795	2025-12-28 18:46:02	100	18.217	26.0012	0	0	0	0	37.7843	43.3655	0.034421	0.03627	1.0537	240806	0.31514	19.5648	568.389	22.0616	446374	2.2569	0.14703	3.499	0.22794	287916	0.1312	127573	0.70874	1.95826e+06	15.3501	539.427	302	52.9295	46.177	41	0	0	100	51.1502	52.1727	1	0.68339	0.88174	0.875	0.001	0.353	1	0.36814	0.19862
d4 15mM 3_pos1_ch1_frame000001	25403	2025-12-28 18:55:48	100	14.3185	29.0271	0	0	0	11	29.2694	41.7126	0.02859	0.029658	1.0374	223671	0.26598	15.5394	543.534	10.5551	320040	3.877	0.39215	5.1256	0.51844	242079	0.24518	62439.4	0.34688	617318	9.8867	523.954	290	60.8961	70.559	50	0	10	101	53.8414	59.7358	1	0.349	0.73872	0.165	0.001	0.031	0.692	0.36878	0.29783
d4 15mM 4_pos1_ch1_frame000001	27874	2025-12-28 19:04:18	100	12.8644	30.2556	0	0	0	12	25.5371	37.6544	0.034321	0.032744	0.95404	215378	0.29969	17.5551	511.491	13.9658	427576	5.6728	0.68067	6.9462	0.83346	349192	0.10431	61555.1	0.34197	513011	8.3342	536.134	320	74.2238	101.74	63	0	20	116	60.6515	67.7051	1	0.26488	0.59657	0.145	0.001	0.037	0.391	0.2965	0.32053
[truncated: 90 more columns]

## Sheet: d4_live
Filename	Ncells	Timepoint	Architecture_LocalSubstrateArea_max	Architecture_LocalSubstrateArea_mean	Architecture_LocalSubstrateArea_mean_biovolume	Architecture_LocalSubstrateArea_median	Architecture_LocalSubstrateArea_min	Architecture_LocalSubstrateArea_p25	Architecture_LocalSubstrateArea_p75	Architecture_LocalSubstrateArea_std	Architecture_LocalSubstrateArea_std_biovolume	Biofilm_AspectRatio_HeightToLength	Biofilm_AspectRatio_HeightToWidth	Biofilm_AspectRatio_LengthToWidth	Biofilm_BaseArea	Biofilm_BaseEccentricity	Biofilm_Height	Biofilm_Length	Biofilm_MeanThickness	Biofilm_OuterSurface	Biofilm_OuterSurfaceIgnoreSubstratePerSubstrate	Biofilm_OuterSurfaceIgnoreSubstratePerVolume	Biofilm_OuterSurfacePerSubstrate	Biofilm_OuterSurfacePerVolume	Biofilm_OuterSurface_ignoreSubstrate	Biofilm_Roughness	Biofilm_SubstrateArea	Biofilm_SubstratumCoverage	Biofilm_Volume	Biofilm_VolumePerSubstrate	Biofilm_Width	Cube_Surface_max	Cube_Surface_mean	Cube_Surface_mean_biovolume	Cube_Surface_median	Cube_Surface_min	Cube_Surface_p25	Cube_Surface_p75	Cube_Surface_std	Cube_Surface_std_biovolume	Cube_VolumeFraction_max	Cube_VolumeFraction_mean	Cube_VolumeFraction_mean_biovolume	Cube_VolumeFraction_median	Cube_VolumeFraction_min	Cube_VolumeFraction_p25	Cube_VolumeFraction_p75	Cube_VolumeFraction_std	Cube_VolumeFraction_std_biovolume
			A_{substrate}_{max} ((\mum^2))	A_{substrate}_{mean} ((\mum^2))	A_{substrate}_{mean} ((\mum^2))	A_{substrate}_{median} ((\mum^2))	A_{substrate}_{min} ((\mum^2))	A_{substrate}_{p25} ((\mum^2))	A_{substrate}_{p75} ((\mum^2))	A_{substrate}_{std}_{std} ((\mum^2))	A_{substrate}_{std}_{std} ((\mum^2))	Biofilm height/length ()	Biofilm AspectRatio HeightToWidth ((a.u.))	Biofilm AspectRatio LengthToWidth ((a.u.))	Biofilm substrate area ((\mum^2))	Biofilm substrate eccentricity ()	Height_{biofilm} ((\mum))	Length_{biofilm} ((\mum))	\langleThickness_{biofilm}\rangle ((\mum^2))	A_{biofilm} ((\mum^2))	A_{biofilm} ((\mum^2))	A_{biofilm} ((\mum^2))	A_{biofilm} ((\mum^2))	A_{biofilm} ((\mum^2))	A_{biofilm} ((\mum^2))	Biofilm Roughness ((a.u.))	Biofilm SubstrateArea ((a.u.))	Biofilm SubstratumCoverage ((a.u.))	V_{biofilm} ((\mum^3))	V_{biofilm} ((\mum^3))	Width_{biofilm} ((\mum))	A_{cube}_{max} ((\mum^2))	A_{cube}_{mean} ((\mum^2))	A_{cube}_{mean} ((\mum^2))	A_{cube}_{median} ((\mum^2))	A_{cube}_{min} ((\mum^2))	A_{cube}_{p25} ((\mum^2))	A_{cube}_{p75} ((\mum^2))	A_{cube}_{std}_{std} ((\mum^2))	A_{cube}_{std}_{std} ((\mum^2))	A_{cube}/A_{0}_{max} ()	A_{cube}/A_{0}_{mean} ()	A_{cube}/A_{0}_{mean} ()	A_{cube}/A_{0}_{median} ()	A_{cube}/A_{0}_{min} ()	A_{cube}/A_{0}_{p25} ()	A_{cube}/A_{0}_{p75} ()	A_{cube}/A_{0}_{std}_{std} ()	A_{cube}/A_{0}_{std}_{std} ()
d4 0mM 1_pos1_ch2_frame000001	31092	2025-12-28 16:37:53	100	3.2209	5.9397	0	0	0	0	12.5159	17.2469	0.03175	0.041052	1.293	249380	0.63391	20.3434	640.739	27.5519	524258	23.4341	0.48068	30.4962	0.62553	402853	0.0094921	17190.9	0.095505	838098	48.7524	495.553	290	81.3514	92.8711	87	0	29	122	55.7214	56.8878	1	0.41205	0.71095	0.318	0.001	0.083	0.74	0.34959	0.28242
d4 0mM 2_pos1_ch2_frame000001	37101	2025-12-28 16:46:53	100	24.1782	40.6045	0	0	0	40	41.1351	47.7481	0.01953	0.024317	1.2451	236979	0.59579	11.9705	612.935	17.7541	559013	2.3401	0.25091	3.6303	0.38926	360339	0.068708	153987	0.85548	1.43611e+06	9.3261	492.273	301	72.7832	70.0938	83	0	24	108	50.0653	51.9625	1	0.55969	0.79657	0.62	0.001	0.19778	0.927	0.36089	0.24052
d4 0mM 3_pos1_ch2_frame000001	30323	2025-12-28 17:03:09	100	22.7379	44.3758	0	0	0	32	38.3306	46.8434	0.020157	0.018203	0.90307	235817	0.4295	10.4959	520.718	13.4459	474803	2.7085	0.33755	4.0116	0.49995	320575	0.087429	118358	0.65754	949700	8.024	576.611	366	75.579	76.7118	87	0	24	107	53.9427	57.9958	1	0.45313	0.73667	0.39444	0.001	0.11	0.79	0.35525	0.27687
d4 0mM 4_pos1_ch2_frame000001	14787	2025-12-28 17:03:17	100	18.2493	30.3074	0	0	0	22	31.7452	41.1438	0.014448	0.012048	0.83389	240921	0.55192	7.3073	505.764	14.5096	226621	3.6021	0.58391	4.8921	0.79302	166862	0.048746	46323.5	0.25735	285768	6.169	606.509	270	74.0614	110.624	68	0	21	119	55.9012	49.2901	1	0.28503	0.60399	0.15667	0.001	0.031111	0.48897	0.3	0.27935
d4 1.5mM 1_pos1_ch2_frame000001	32658	2025-12-28 17:11:39	100	24.7709	47.894	0	0	0	51	40.1056	47.3415	0.020766	0.018777	0.90419	236522	0.42712	10.8364	521.821	10.019	480763	2.2326	0.30255	3.462	0.46916	310034	0.16125	138869	0.77149	1.02473e+06	7.3791	577.111	306	71.0063	74.6013	73	0	18	102	56.0352	61.5553	1	0.45185	0.74927	0.388	0.001	0.093	0.8	0.36415	0.27692
d4 1.5mM 2_pos1_ch2_frame000001	33498	2025-12-28 17:33:03	100	12.3165	15.4248	0	0	0	0	27.7631	30.4931	0.019276	0.022034	1.143	242600	0.48438	11.454	594.199	15.8805	436421	3.5059	0.14963	6.1621	0.26299	248301	0.011	70823.9	0.39346	1.65947e+06	23.431	519.84	249	62.9558	60.694	87	0	2	100	48.6672	50.3512	1	0.72942	0.90238	0.91778	0.001	0.515	1	0.35579	0.17416
d4 1.5mM 3_pos1_ch2_frame000001	11390	2025-12-28 17:39:23	100	23.1522	59.0272	4	0	0	37	33.0624	39.682	0.0069941	0.0073845	1.0558	234263	0.32083	3.9249	561.179	4.2442	152637	2.1406	0.61782	3.3719	0.9732	96899.8	0.15168	45267.8	0.25149	156841	3.4647	531.512	249	64.7552	118.268	51	0	16	103	54.3661	42.7462	1	0.19585	0.50866	0.079	0.001	0.019	0.279	0.24731	0.27878
d4 3mM 1_pos1_ch2_frame000001	17912	2025-12-28 17:53:03	100	20.0399	54.6162	0	0	0	32	30.5849	38.4313	0.017767	0.018728	1.0541	227154	0.31622	9.8099	552.147	7.1025	244975	2.7394	0.72258	3.9756	1.0487	168799	0.11887	61619	0.34233	233607	3.7912	523.813	267	66.0011	118.885	51	0	16	103	56.8228	50.9732	1	0.18551	0.48868	0.081	0.001	0.019	0.259	0.23683	0.2913
d4 3mM 2_pos1_ch2_frame000001	21575	2025-12-28 17:53:19	100	17.1357	44.7888	0	0	0	22	29.2593	42.0695	0.01753	0.021713	1.2386	239993	0.59004	10.7846	615.201	9.5953	265359	2.8795	0.62774	4.1813	0.91152	182746	0.14118	63464	0.35258	291118	4.5871	496.698	228	59.3068	97.5587	47	0	16	99	49.0234	48.0668	1	0.192	0.53097	0.077	0.001	0.021	0.251	0.25553	0.31824
d4 3mM 3_pos1_ch2_frame000001	19830	2025-12-28 18:04:35	100	29.2138	64.7263	0	0	0	78	41.8722	43.6362	0.026964	0.023875	0.88545	244596	0.46474	14.1593	525.122	8.4416	312011	1.926	0.39776	3.1375	0.64796	191533	0.15604	99445.6	0.55247	481527	4.8421	593.06	272	75.8993	103.596	69	0	24	107	58.4044	60.0608	1	0.34577	0.69281	0.195	0.001	0.045	0.647	0.34536	0.29126
d4 15mM 1_pos1_ch2_frame000001	6560	2025-12-28 18:37:09	100	7.8456	20.4721	0	0	0	7	17.7865	33.0088	0.039675	0.043161	1.0878	242870	0.39367	23.0116	579.996	15.2727	69819.5	6.1948	0.76114	7.9027	0.97097	54731	0.22234	8834.94	0.049083	71906.8	8.1389	533.163	278	51.6462	83.1598	33	0	10	81	51.3239	63.4292	1	0.15591	0.55203	0.053	0.001	0.014	0.164	0.24879	0.36817
d4 15mM 2_pos1_ch2_frame000001	25232	2025-12-28 18:46:13	100	10.8396	27.7549	0	0	0	2	24.4231	37.2651	0.042899	0.032812	0.76487	235150	0.64419	20.5292	478.542	15.3865	383694	6.4981	0.71687	8.1723	0.90158	305088	0.27964	46950.6	0.26084	425580	9.0644	625.655	289	73.378	114.379	63	0	20	118	58.3121	55.5821	1	0.23847	0.55012	0.124	0.001	0.029	0.362	0.27239	0.2973
d4 15mM 3_pos1_ch2_frame000001	20706	2025-12-28 18:55:59	100	7.5424	19.0867	0	0	0	6	15.7251	25.4912	0.02367	0.028084	1.1865	228750	0.53819	13.9142	587.852	11.6591	289131	9.4894	1.2157	10.7848	1.3817	254401	0.11665	26809	0.14894	209257	7.8055	495.454	306	67.6411	130.861	49	0	17	106	60.2195	58.1339	1	0.14337	0.33813	0.076	0.001	0.021	0.21111	0.1674	0.21398
[truncated: 90 more columns]

## Sheet: d5_dead
Filename	Ncells	Timepoint	Architecture_LocalSubstrateArea_max	Architecture_LocalSubstrateArea_mean	Architecture_LocalSubstrateArea_mean_biovolume	Architecture_LocalSubstrateArea_median	Architecture_LocalSubstrateArea_min	Architecture_LocalSubstrateArea_p25	Architecture_LocalSubstrateArea_p75	Architecture_LocalSubstrateArea_std	Architecture_LocalSubstrateArea_std_biovolume	Biofilm_AspectRatio_HeightToLength	Biofilm_AspectRatio_HeightToWidth	Biofilm_AspectRatio_LengthToWidth	Biofilm_BaseArea	Biofilm_BaseEccentricity	Biofilm_Height	Biofilm_Length	Biofilm_MeanThickness	Biofilm_OuterSurface	Biofilm_OuterSurfaceIgnoreSubstratePerSubstrate	Biofilm_OuterSurfaceIgnoreSubstratePerVolume	Biofilm_OuterSurfacePerSubstrate	Biofilm_OuterSurfacePerVolume	Biofilm_OuterSurface_ignoreSubstrate	Biofilm_Roughness	Biofilm_SubstrateArea	Biofilm_SubstratumCoverage	Biofilm_Volume	Biofilm_VolumePerSubstrate	Biofilm_Width	Cube_Surface_max	Cube_Surface_mean	Cube_Surface_mean_biovolume	Cube_Surface_median	Cube_Surface_min	Cube_Surface_p25	Cube_Surface_p75	Cube_Surface_std	Cube_Surface_std_biovolume	Cube_VolumeFraction_max	Cube_VolumeFraction_mean	Cube_VolumeFraction_mean_biovolume	Cube_VolumeFraction_median	Cube_VolumeFraction_min	Cube_VolumeFraction_p25	Cube_VolumeFraction_p75	Cube_VolumeFraction_std	Cube_VolumeFraction_std_biovolume
			A_{substrate}_{max} ((\mum^2))	A_{substrate}_{mean} ((\mum^2))	A_{substrate}_{mean} ((\mum^2))	A_{substrate}_{median} ((\mum^2))	A_{substrate}_{min} ((\mum^2))	A_{substrate}_{p25} ((\mum^2))	A_{substrate}_{p75} ((\mum^2))	A_{substrate}_{std}_{std} ((\mum^2))	A_{substrate}_{std}_{std} ((\mum^2))	Biofilm height/length ()	Biofilm AspectRatio HeightToWidth ((a.u.))	Biofilm AspectRatio LengthToWidth ((a.u.))	Biofilm substrate area ((\mum^2))	Biofilm substrate eccentricity ()	Height_{biofilm} ((\mum))	Length_{biofilm} ((\mum))	\langleThickness_{biofilm}\rangle ((\mum^2))	A_{biofilm} ((\mum^2))	A_{biofilm} ((\mum^2))	A_{biofilm} ((\mum^2))	A_{biofilm} ((\mum^2))	A_{biofilm} ((\mum^2))	A_{biofilm} ((\mum^2))	Biofilm Roughness ((a.u.))	Biofilm SubstrateArea ((a.u.))	Biofilm SubstratumCoverage ((a.u.))	V_{biofilm} ((\mum^3))	V_{biofilm} ((\mum^3))	Width_{biofilm} ((\mum))	A_{cube}_{max} ((\mum^2))	A_{cube}_{mean} ((\mum^2))	A_{cube}_{mean} ((\mum^2))	A_{cube}_{median} ((\mum^2))	A_{cube}_{min} ((\mum^2))	A_{cube}_{p25} ((\mum^2))	A_{cube}_{p75} ((\mum^2))	A_{cube}_{std}_{std} ((\mum^2))	A_{cube}_{std}_{std} ((\mum^2))	A_{cube}/A_{0}_{max} ()	A_{cube}/A_{0}_{mean} ()	A_{cube}/A_{0}_{mean} ()	A_{cube}/A_{0}_{median} ()	A_{cube}/A_{0}_{min} ()	A_{cube}/A_{0}_{p25} ()	A_{cube}/A_{0}_{p75} ()	A_{cube}/A_{0}_{std}_{std} ()	A_{cube}/A_{0}_{std}_{std} ()
d5 0mM 2_pos1_ch1_frame000001	30109	2025-12-29 17:07:00	100	20.6707	44.5706	0	0	0	10	38.1211	47.0932	0.030147	0.037442	1.242	240207	0.59306	18.5802	616.321	13.7529	420447	2.3938	0.29859	3.9354	0.49086	255753	0.14849	106838	0.59354	856548	8.0173	496.236	256	67.3512	75.5616	74	0	23	100	45.8859	48.1868	1	0.40471	0.72491	0.295	0.001	0.07	0.733	0.35877	0.28883
d5 0mM 3_pos1_ch1_frame000001	25286	2025-12-29 17:16:44	100	30.5877	58.3573	0	0	0	100	45.3463	48.6673	0.016703	0.01887	1.1298	237674	0.4653	9.7665	584.705	9.9752	347138	1.3698	0.20167	2.6146	0.38494	181870	0.15981	132770	0.73761	901807	6.7922	517.553	257	66.1972	57.7778	84	0	13	100	48.3912	54.3472	1	0.50355	0.80884	0.376	0.001	0.139	0.988	0.39187	0.28294
d5 0mM 4_pos1_ch1_frame000001	15779	2025-12-29 17:21:14	100	24.0234	47.0785	0	0	0	38	36.5009	44.862	0.013217	0.011252	0.85134	215580	0.52462	6.389	483.405	5.3143	245413	2.3527	0.46796	3.7715	0.75015	153094	0.21346	65071.1	0.3615	327150	5.0276	567.817	235	74.9537	104.038	85	0	30	106	47.2883	32.8168	1	0.29272	0.57787	0.182	0.001	0.043	0.507	0.28834	0.26358
d5 1.5mM 1_pos1_ch1_frame000001	47314	2025-12-29 17:45:22	100	22.0466	34.0619	0	0	0	0	41.2347	47.2367	0.029045	0.027156	0.93496	225889	0.35474	15.0614	518.561	14.241	677884	2.5737	0.21564	3.7857	0.31718	460860	0.13503	179063	0.99479	2.1372e+06	11.9354	554.632	315	69.2227	59.5785	71	0	4	119	59.6939	61.3948	1	0.64255	0.84023	0.706	0.001	0.352	1	0.35535	0.22935
d5 1.5mM 2_pos1_ch1_frame000001	44377	2025-12-29 17:58:30	100	22.4127	35.0242	0	0	0	0	40.6314	46.7373	0.033274	0.02683	0.80633	228199	0.59146	16.1055	484.026	13.4527	685346	2.7975	0.25248	4.0141	0.36228	477632	0.20111	170737	0.94853	1.89178e+06	11.0801	600.282	319	74.5622	68.0999	82	0	12	119	58.0415	61.4603	1	0.60451	0.82375	0.682	0.001	0.25	0.987	0.36359	0.24027
d5 1.5mM 3_pos1_ch1_frame000001	44325	2025-12-29 18:24:24	100	22.7869	37.2719	0	0	0	0	41.3614	47.9221	0.029403	0.02572	0.87475	239522	0.48457	15.1866	516.5	13.364	666577	2.627	0.25054	3.8445	0.36665	455484	0.14522	173384	0.96324	1.81804e+06	10.4857	590.452	276	72.5663	66.5695	76	0	18	116	54.3046	56.9804	1	0.58236	0.81925	0.629	0.001	0.219	0.978	0.3706	0.2481
d5 3mM 1_pos1_ch1_frame000001	20301	2025-12-29 18:32:06	100	25.765	52.8775	0	0	0	54	40.2491	47.1511	0.019869	0.015859	0.79819	238215	0.60241	9.7763	492.03	8.2633	325461	2.3384	0.40892	3.6247	0.63388	209958	0.19165	89788.7	0.49882	513441	5.7183	616.435	341	77.3697	90.5433	90	0	29	104	52.623	56.4631	1	0.35818	0.65801	0.263	0.001	0.067	0.588	0.32725	0.29749
d5 3mM 2_pos1_ch1_frame000001	41826	2025-12-29 18:43:48	100	25.0381	34.9647	0	0	0	40	43.1681	47.6018	0.020723	0.019471	0.93958	232598	0.34234	10.9316	527.503	12.7515	559569	1.9033	0.16181	3.1127	0.26462	342168	0.076415	179772	0.99873	2.11459e+06	11.7627	561.426	282	64.6991	56.2684	88	0	1	100	52.5314	54.0124	1	0.739	0.87353	0.8	0.0014286	0.598	1	0.30072	0.17037
d5 3mM 3_pos1_ch1_frame000001	41869	2025-12-29 18:51:34	100	23.2895	38.011	0	0	0	38	40.7237	46.9959	0.029291	0.026135	0.89225	235023	0.45154	15.1354	516.717	12.0713	705847	2.9934	0.29767	4.2168	0.41934	501055	0.18332	167389	0.92994	1.68324e+06	10.0558	579.118	301	81.4304	77.6691	95	0	27	122	55.526	59.3531	1	0.57853	0.79202	0.608	0.001	0.255	0.944	0.35031	0.24712
d5 3mM 4_pos1_ch1_frame000001	34897	2025-12-29 19:51:08	100	23.9828	40.7705	0	0	0	52	38.9397	45.854	0.022801	0.018538	0.81304	242130	0.58221	11.4154	500.651	11.1347	657100	3.2979	0.51002	4.5737	0.70733	473800	0.11113	143669	0.79816	928991	6.4662	615.777	279	90.7834	117.714	101	0	33	137	58.27	47.3147	1	0.37871	0.644	0.332	0.001	0.063	0.644	0.31719	0.25066
d5 15mM 1_pos1_ch1_frame000001	24092	2025-12-29 19:24:06	100	10.3447	27.3142	0	0	0	0	26.588	40.6594	0.036713	0.032694	0.89053	215293	0.45492	18.1392	494.078	11.7581	333013	5.6494	0.49732	7.7838	0.68521	241697	0.16738	42782.5	0.23768	486004	11.3599	554.811	271	66.687	92.4091	60	0	20	104	50.8721	51.8471	1	0.28625	0.62069	0.1575	0.001	0.036	0.456	0.30947	0.30737
d5 15mM 2_pos1_ch1_frame000001	25450	2025-12-29 19:24:16	100	13.2394	19.3886	0	0	0	0	31.4044	38.4026	0.041638	0.037723	0.90597	202652	0.42334	20.1318	483.49	11.0395	347693	4.1949	0.30818	6.0113	0.44162	242634	0.25729	57840.4	0.32133	787320	13.612	533.67	248	66.0079	72.5548	67	0	17	103	49.3107	52.6445	1	0.44178	0.75311	0.355	0.001	0.075	0.826	0.37118	0.27166
d5 15mM 3_pos1_ch1_frame000001	27868	2025-12-29 19:34:38	100	16.2446	31.934	0	0	0	2	33.2967	43.8498	0.041395	0.039651	0.95786	232802	0.28723	22.057	532.844	11.8996	392646	3.464	0.35431	5.0526	0.5168	269192	0.21012	77712.1	0.43173	759766	9.7767	556.285	285	67.9408	78.5265	66	0	19	105	51.5056	55.1137	1	0.38444	0.71745	0.261	0.001	0.057	0.705	0.35756	0.2932
[truncated: 90 more columns]

## Sheet: d5_live
Filename	Ncells	Timepoint	Architecture_LocalSubstrateArea_max	Architecture_LocalSubstrateArea_mean	Architecture_LocalSubstrateArea_mean_biovolume	Architecture_LocalSubstrateArea_median	Architecture_LocalSubstrateArea_min	Architecture_LocalSubstrateArea_p25	Architecture_LocalSubstrateArea_p75	Architecture_LocalSubstrateArea_std	Architecture_LocalSubstrateArea_std_biovolume	Biofilm_AspectRatio_HeightToLength	Biofilm_AspectRatio_HeightToWidth	Biofilm_AspectRatio_LengthToWidth	Biofilm_BaseArea	Biofilm_BaseEccentricity	Biofilm_Height	Biofilm_Length	Biofilm_MeanThickness	Biofilm_OuterSurface	Biofilm_OuterSurfaceIgnoreSubstratePerSubstrate	Biofilm_OuterSurfaceIgnoreSubstratePerVolume	Biofilm_OuterSurfacePerSubstrate	Biofilm_OuterSurfacePerVolume	Biofilm_OuterSurface_ignoreSubstrate	Biofilm_Roughness	Biofilm_SubstrateArea	Biofilm_SubstratumCoverage	Biofilm_Volume	Biofilm_VolumePerSubstrate	Biofilm_Width	Cube_Surface_max	Cube_Surface_mean	Cube_Surface_mean_biovolume	Cube_Surface_median	Cube_Surface_min	Cube_Surface_p25	Cube_Surface_p75	Cube_Surface_std	Cube_Surface_std_biovolume	Cube_VolumeFraction_max	Cube_VolumeFraction_mean	Cube_VolumeFraction_mean_biovolume	Cube_VolumeFraction_median	Cube_VolumeFraction_min	Cube_VolumeFraction_p25	Cube_VolumeFraction_p75	Cube_VolumeFraction_std	Cube_VolumeFraction_std_biovolume
			A_{substrate}_{max} ((\mum^2))	A_{substrate}_{mean} ((\mum^2))	A_{substrate}_{mean} ((\mum^2))	A_{substrate}_{median} ((\mum^2))	A_{substrate}_{min} ((\mum^2))	A_{substrate}_{p25} ((\mum^2))	A_{substrate}_{p75} ((\mum^2))	A_{substrate}_{std}_{std} ((\mum^2))	A_{substrate}_{std}_{std} ((\mum^2))	Biofilm height/length ()	Biofilm AspectRatio HeightToWidth ((a.u.))	Biofilm AspectRatio LengthToWidth ((a.u.))	Biofilm substrate area ((\mum^2))	Biofilm substrate eccentricity ()	Height_{biofilm} ((\mum))	Length_{biofilm} ((\mum))	\langleThickness_{biofilm}\rangle ((\mum^2))	A_{biofilm} ((\mum^2))	A_{biofilm} ((\mum^2))	A_{biofilm} ((\mum^2))	A_{biofilm} ((\mum^2))	A_{biofilm} ((\mum^2))	A_{biofilm} ((\mum^2))	Biofilm Roughness ((a.u.))	Biofilm SubstrateArea ((a.u.))	Biofilm SubstratumCoverage ((a.u.))	V_{biofilm} ((\mum^3))	V_{biofilm} ((\mum^3))	Width_{biofilm} ((\mum))	A_{cube}_{max} ((\mum^2))	A_{cube}_{mean} ((\mum^2))	A_{cube}_{mean} ((\mum^2))	A_{cube}_{median} ((\mum^2))	A_{cube}_{min} ((\mum^2))	A_{cube}_{p25} ((\mum^2))	A_{cube}_{p75} ((\mum^2))	A_{cube}_{std}_{std} ((\mum^2))	A_{cube}_{std}_{std} ((\mum^2))	A_{cube}/A_{0}_{max} ()	A_{cube}/A_{0}_{mean} ()	A_{cube}/A_{0}_{mean} ()	A_{cube}/A_{0}_{median} ()	A_{cube}/A_{0}_{min} ()	A_{cube}/A_{0}_{p25} ()	A_{cube}/A_{0}_{p75} ()	A_{cube}/A_{0}_{std}_{std} ()	A_{cube}/A_{0}_{std}_{std} ()
d5 0mM 2_pos1_ch2_frame000001	32055	2025-12-29 17:07:11	100	18.0202	32.683	0	0	0	4	35.2979	45.157	0.038016	0.028518	0.75018	249251	0.66123	18.5488	487.928	15.2795	435833	2.9234	0.35142	4.3953	0.52835	289883	0.14174	99158.7	0.55088	824889	8.3189	650.415	274	65.6001	82.298	63	0	20	101	48.6764	49.3171	1	0.36842	0.72059	0.221	0.001	0.045	0.704	0.35772	0.28485
d5 0mM 3_pos1_ch2_frame000001	26276	2025-12-29 17:16:55	100	29.0243	54.5169	0	0	0	100	44.3729	48.7622	0.01805	0.018706	1.0364	242222	0.26254	10.2044	565.348	10.6543	375597	1.58	0.2306	2.869	0.41872	206853	0.15352	130917	0.72731	897004	6.8517	545.516	263	68.9595	84.4701	74	0	28	100	44.7376	39.8471	1	0.48238	0.81361	0.465	0.001	0.055	0.908	0.39939	0.23785
d5 0mM 4_pos1_ch2_frame000001	22174	2025-12-29 17:21:25	100	21.9413	36.3547	0	0	0	33	35.3046	44.3857	0.013021	0.010814	0.83048	228941	0.55706	6.4065	492.017	6.5437	364593	2.8601	0.5368	4.3654	0.81934	238869	0.15172	83518.1	0.46399	444985	5.328	592.452	304	79.2163	105.534	89	0	30	112	53.233	46.2285	1	0.28435	0.55783	0.188	0.001	0.048	0.475	0.27789	0.27074
d5 1.5mM 1_pos1_ch2_frame000001	40290	2025-12-29 17:45:33	100	17.478	29.1922	0	0	0	0	35.2718	43.2041	0.026379	0.028333	1.0741	231882	0.36494	14.8545	563.127	14.4481	685056	4.4323	0.39189	5.6671	0.50106	535790	0.14583	120883	0.67157	1.36721e+06	11.3102	524.29	304	82.1568	91.6865	80	0	32	124	56.8424	58.7814	1	0.48146	0.77184	0.437	0.001	0.105	0.877	0.37254	0.25999
d5 1.5mM 2_pos1_ch2_frame000001	49010	2025-12-29 17:58:41	100	19.0997	28.3676	0	0	0	0	37.6099	43.6546	0.030511	0.026355	0.8638	239817	0.50383	15.6694	513.574	15.7821	807550	3.8004	0.30288	5.0256	0.40051	610687	0.13346	160688	0.89271	2.01628e+06	12.5478	594.549	299	79.5418	77.1176	81	0	25	122	57.962	61.5198	1	0.5838	0.81441	0.66	0.001	0.212	0.96	0.36675	0.24181
d5 1.5mM 3_pos1_ch2_frame000001	41213	2025-12-29 18:24:35	100	17.325	31.5593	0	0	0	0	34.9332	43.8976	0.029168	0.027517	0.9434	219647	0.33164	14.9819	513.65	14.6313	722168	4.6543	0.42308	5.8919	0.53557	570482	0.14882	122570	0.68094	1.34841e+06	11.0012	544.464	306	84.5853	97.7889	84	0	30	131	59.3841	59.8394	1	0.46453	0.75311	0.431	0.001	0.091	0.831	0.36461	0.25646
d5 3mM 1_pos1_ch2_frame000001	26795	2025-12-29 18:32:17	100	27.6805	47.4521	0	0	0	81	42.8263	48.5158	0.019112	0.018247	0.95473	249194	0.29748	10.5191	550.382	10.4927	471489	2.4507	0.32246	3.7031	0.48726	312025	0.15211	127322	0.70734	967635	7.5999	576.479	326	84.9175	85.3552	95	0	23	123	63.5454	68.4816	1	0.51728	0.77535	0.497	0.001	0.163	0.904	0.3628	0.26024
d5 3mM 2_pos1_ch2_frame000001	40744	2025-12-29 18:43:59	100	22.2568	34.5131	0	0	0	26	39.2096	45.2463	0.023708	0.014393	0.60708	274966	0.79464	10.9299	461.017	12.3196	805267	3.9359	0.36514	5.173	0.4799	612690	0.12604	155668	0.86482	1.67798e+06	10.7792	759.403	314	95.3542	90.6019	103	0	46	138	58.5426	62.7602	1	0.60686	0.77892	0.62286	0.001	0.3675	0.924	0.31199	0.23227
d5 3mM 3_pos1_ch2_frame000001	16850	2025-12-29 18:51:45	100	8.7983	21.866	0	0	0	6	18.9784	30.2334	0.027639	0.027194	0.9839	215650	0.17871	14.3657	519.763	10.8015	247937	8.4582	0.98678	9.7425	1.1366	215253	0.15944	25449.1	0.14138	218137	8.5715	528.268	327	71.1161	128.685	56	0	19	112	60.3812	55.4542	1	0.18479	0.44172	0.094	0.001	0.023	0.27	0.21829	0.26314
d5 3mM 4_pos1_ch2_frame000001	9743	2025-12-29 19:51:19	85	5.5956	14.3767	0	0	0	6	11.2446	18.8958	0.023116	0.016362	0.70784	244759	0.70637	10.8569	469.668	12.4227	107726	10.233	1.3458	11.5108	1.5138	95767.7	0.11442	9358.68	0.051992	71160.5	7.6037	663.525	282	54.2535	109.761	40	1	14	80	49.842	55.2612	0.856	0.10363	0.248	0.057	0.001	0.016	0.148	0.12266	0.16845
d5 15mM 1_pos1_ch2_frame000001	27388	2025-12-29 19:24:17	100	13.1398	28.9165	0	0	0	0	29.663	41.9638	0.033118	0.037727	1.1391	222093	0.47893	18.7966	567.56	11.8928	378128	4.4339	0.41057	6.1209	0.56678	273911	0.24014	61776.7	0.3432	667149	10.7994	498.233	284	66.565	79.9144	60	0	17	103	53.3193	58.5603	1	0.35057	0.70275	0.207	0.001	0.044	0.626	0.3505	0.30222
d5 15mM 2_pos1_ch2_frame000001	30687	2025-12-29 19:24:27	100	12.004	20.6816	0	0	0	0	30.2032	38.8215	0.050055	0.047275	0.94447	191576	0.32859	24.0251	479.977	13.4795	393094	4.4845	0.25737	6.2164	0.35676	283578	0.41397	63234.7	0.3513	1.10185e+06	17.4248	508.195	266	61.7702	60.644	59	0	8	101	51.5718	55.2273	1	0.51593	0.81203	0.521	0.001	0.099	0.938	0.39037	0.25104
d5 15mM 3_pos1_ch2_frame000001	33765	2025-12-29 19:34:49	100	16.985	28.0577	0	0	0	0	34.1536	42.5172	0.047398	0.041863	0.88323	205351	0.46894	22.7773	480.553	13.5754	500446	3.5553	0.31687	5.0833	0.45306	350015	0.27601	98448.2	0.54693	1.1046e+06	11.2201	544.085	269	71.5991	74.4175	73	0	18	108	54.8092	59.1556	1	0.46539	0.76211	0.405	0.001	0.098	0.854	0.37006	0.27249
[truncated: 90 more columns]

[truncated: 4 more sheets: d6_dead, d6_live, d7_dead, d7_live]
