# Supplementary material for: Calcium chloride induces dose-dependent architectural, mechanical, and transcriptional remodeling in Pseudomonas putida biofilms: an exploratory multi-scale study
Source: Front Microbiol. 2026 Jun 5;17:1849493. doi: 10.3389/fmicb.2026.1849493 (PMC13279706; doi:10.3389/fmicb.2026.1849493)
Supplement: Supplementary file 7 [file Data_sheet_5.xlsx]

## Sheet: d1_dead
Parameter	Unit	0 mM CaCl₂	1.5 mM CaCl₂	3 mM CaCl₂	15 mM CaCl₂	P
Biofilm_AspectRatio_HeightToLength	–	0.01 ± 0.00	0.01 ± 0.00	0.01 ± 0.00	0.01 ± 0.00	0.00405993
Biofilm_AspectRatio_HeightToWidth	–	0.01 ± 0.00	0.01 ± 0.00	0.01 ± 0.00	0.01 ± 0.00	0.0291647
Biofilm_AspectRatio_LengthToWidth	–	1.11 ± 0.10	0.90 ± 0.18	0.97 ± 0.25	0.93 ± 0.29	0.569837
Biofilm_BaseArea	µm²	231199.10 ± 5080.17	243129.87 ± 16224.18	239451.08 ± 12220.75	243119.41 ± 17432.90	0.584201
Biofilm_BaseEccentricity	–	0.45 ± 0.11	0.34 ± 0.01	0.63 ± 0.07	0.62 ± 0.10	0.0334509
Biofilm_Height	µm	4.55 ± 0.86	6.62 ± 1.02	7.38 ± 0.56	4.65 ± 0.22	0.00186649
Biofilm_Length	µm	571.27 ± 23.97	524.93 ± 38.22	541.49 ± 70.87	530.99 ± 74.79	0.671502
Biofilm_MeanThickness	µm	4.79 ± 1.82	4.76 ± 1.34	3.46 ± 0.42	3.47 ± 0.72	0.392315
Biofilm_OuterSurface	µm²	301977.51 ± 45160.85	270829.70 ± 59779.79	174230.09 ± 56105.32	68167.32 ± 34682.70	0.00173492
Biofilm_OuterSurfaceIgnoreSubstratePerSubstrate	µm²/µm²	2.35 ± 0.94	1.93 ± 0.39	2.27 ± 0.54	2.80 ± 0.03	0.577452
Biofilm_OuterSurfaceIgnoreSubstratePerVolume	µm²/µm³	0.52 ± 0.00	0.53 ± 0.12	0.71 ± 0.11	0.99 ± 0.05	0.000438337
Biofilm_OuterSurfacePerSubstrate	µm²/µm²	3.91 ± 0.94	3.20 ± 0.41	3.57 ± 0.62	4.17 ± 0.09	0.44353
Biofilm_OuterSurfacePerVolume	µm²/µm³	1.15 ± 0.39	0.88 ± 0.13	1.13 ± 0.11	1.46 ± 0.10	0.0892943
Biofilm_OuterSurface_ignoreSubstrate	µm²	164865.75 ± 30071.28	161046.44 ± 27985.01	108460.32 ± 29023.66	46115.60 ± 23731.86	0.00247656
Biofilm_Roughness	–	0.19 ± 0.05	0.27 ± 0.08	0.28 ± 0.06	0.30 ± 0.04	0.0897693
Biofilm_SubstrateArea	µm²	86771.09 ± 3253.95	87219.07 ± 31430.70	51420.76 ± 23608.13	11334.62 ± 3497.03	0.00448893
Biofilm_SubstratumCoverage	–	0.48 ± 0.02	0.48 ± 0.17	0.29 ± 0.13	0.06 ± 0.02	0.00448889
Biofilm_Volume	µm³	317000.87 ± 60589.83	312481.06 ± 85415.10	157653.90 ± 58512.13	47112.84 ± 26097.85	0.00165951
Biofilm_VolumePerSubstrate	µm³/µm²	3.49 ± 0.57	3.67 ± 0.53	3.16 ± 0.31	2.77 ± 0.10	0.223776
Biofilm_Width	µm	516.15 ± 29.26	593.73 ± 83.93	569.35 ± 80.25	591.75 ± 103.71	0.50782

## Sheet: d1_live
Parameter	Unit	0 mM CaCl₂	1.5 mM CaCl₂	3 mM CaCl₂	15 mM CaCl₂	P
Biofilm_AspectRatio_HeightToLength	–	0.01 ± 0.00	0.01 ± 0.00	0.01 ± 0.00	0.01 ± 0.00	0.0133221
Biofilm_AspectRatio_HeightToWidth	–	0.01 ± 0.00	0.01 ± 0.00	0.01 ± 0.00	0.01 ± 0.00	0.0938713
Biofilm_AspectRatio_LengthToWidth	–	1.41 ± 0.32	0.96 ± 0.11	1.01 ± 0.34	0.88 ± 0.28	0.123673
Biofilm_BaseArea	µm²	258507.77 ± 23997.51	235544.80 ± 9488.08	233304.29 ± 14491.37	243938.40 ± 24149.47	0.363513
Biofilm_BaseEccentricity	–	0.62 ± 0.26	0.40 ± 0.10	0.62 ± 0.07	0.55 ± 0.23	0.50526
Biofilm_Height	µm	3.98 ± 0.87	6.09 ± 1.07	6.86 ± 0.53	5.30 ± 1.06	0.0124961
Biofilm_Length	µm	679.60 ± 108.04	535.37 ± 20.73	543.80 ± 105.06	516.83 ± 75.24	0.111424
Biofilm_MeanThickness	µm	5.11 ± 2.06	5.44 ± 1.76	4.32 ± 0.59	6.14 ± 0.45	0.537768
Biofilm_OuterSurface	µm²	231458.16 ± 120714.32	322036.86 ± 59865.52	161602.34 ± 13669.15	86924.90 ± 29311.48	0.0238073
Biofilm_OuterSurfaceIgnoreSubstratePerSubstrate	µm²/µm²	2.31 ± 0.30	2.02 ± 0.30	2.23 ± 0.46	5.66 ± 5.29	0.286597
Biofilm_OuterSurfaceIgnoreSubstratePerVolume	µm²/µm³	0.69 ± 0.10	0.58 ± 0.09	0.55 ± 0.05	1.03 ± 0.33	0.0288554
Biofilm_OuterSurfacePerSubstrate	µm²/µm²	4.12 ± 0.36	3.26 ± 0.32	3.57 ± 0.56	8.00 ± 7.06	0.329522
Biofilm_OuterSurfacePerVolume	µm²/µm³	1.24 ± 0.13	0.94 ± 0.11	0.89 ± 0.09	1.49 ± 0.39	0.0222644
Biofilm_OuterSurface_ignoreSubstrate	µm²	127220.27 ± 62159.59	198754.77 ± 40487.07	100139.28 ± 4715.77	58903.12 ± 17484.03	0.0155598
Biofilm_Roughness	–	0.16 ± 0.04	0.17 ± 0.11	0.27 ± 0.05	0.19 ± 0.06	0.248328
Biofilm_SubstrateArea	µm²	58358.48 ± 33957.21	99404.51 ± 19590.20	46335.67 ± 10790.32	18721.76 ± 13690.62	0.0137582
Biofilm_SubstratumCoverage	–	0.32 ± 0.19	0.55 ± 0.11	0.26 ± 0.06	0.10 ± 0.08	0.0137571
Biofilm_Volume	µm³	194889.72 ± 115900.10	341307.06 ± 37859.90	181137.34 ± 11147.00	63800.66 ± 31861.91	0.00746911
Biofilm_VolumePerSubstrate	µm³/µm²	3.34 ± 0.18	3.48 ± 0.35	4.03 ± 0.82	4.84 ± 3.01	0.583278
Biofilm_Width	µm	488.32 ± 34.87	561.29 ± 43.68	555.34 ± 73.18	612.32 ± 133.85	0.275384

## Sheet: d2_dead
Parameter	Unit	0 mM CaCl₂	1.5 mM CaCl₂	3 mM CaCl₂	15 mM CaCl₂	P
Biofilm_AspectRatio_HeightToLength	–	0.01 ± 0.00	0.01 ± 0.00	0.01 ± 0.00	0.01 ± 0.00	0.013322
Biofilm_AspectRatio_HeightToWidth	–	0.01 ± 0.00	0.01 ± 0.00	0.01 ± 0.00	0.01 ± 0.00	0.093871
Biofilm_AspectRatio_LengthToWidth	–	1.41 ± 0.32	0.96 ± 0.11	1.01 ± 0.34	0.88 ± 0.28	0.123673
Biofilm_BaseArea	µm²	258507.77 ± 23997.51	235544.80 ± 9488.08	233304.29 ± 14491.37	243938.40 ± 24149.47	0.363513
Biofilm_BaseEccentricity	–	0.62 ± 0.26	0.40 ± 0.10	0.62 ± 0.07	0.55 ± 0.23	0.50526
Biofilm_Height	µm	3.98 ± 0.87	6.09 ± 1.07	6.86 ± 0.53	5.30 ± 1.06	0.012496
Biofilm_Length	µm	679.60 ± 108.04	535.37 ± 20.73	543.80 ± 105.06	516.83 ± 75.24	0.111424
Biofilm_MeanThickness	µm	5.11 ± 2.06	5.44 ± 1.76	4.32 ± 0.59	6.14 ± 0.45	0.537768
Biofilm_OuterSurface	µm²	231458.16 ± 120714.32	322036.86 ± 59865.52	161602.34 ± 13669.15	86924.90 ± 29311.48	0.023807
Biofilm_OuterSurfaceIgnoreSubstratePerSubstrate	µm²/µm²	2.31 ± 0.30	2.02 ± 0.30	2.23 ± 0.46	5.66 ± 5.29	0.286597
Biofilm_OuterSurfaceIgnoreSubstratePerVolume	µm²/µm³	0.69 ± 0.10	0.58 ± 0.09	0.55 ± 0.05	1.03 ± 0.33	0.028855
Biofilm_OuterSurfacePerSubstrate	µm²/µm²	4.12 ± 0.36	3.26 ± 0.32	3.57 ± 0.56	8.00 ± 7.06	0.329522
Biofilm_OuterSurfacePerVolume	µm²/µm³	1.24 ± 0.13	0.94 ± 0.11	0.89 ± 0.09	1.49 ± 0.39	0.022264
Biofilm_OuterSurface_ignoreSubstrate	µm²	127220.27 ± 62159.59	198754.77 ± 40487.07	100139.28 ± 4715.77	58903.12 ± 17484.03	0.01556
Biofilm_Roughness	–	0.16 ± 0.04	0.17 ± 0.11	0.27 ± 0.05	0.19 ± 0.06	0.248328
Biofilm_SubstrateArea	µm²	58358.48 ± 33957.21	99404.51 ± 19590.20	46335.67 ± 10790.32	18721.76 ± 13690.62	0.013758
Biofilm_SubstratumCoverage	–	0.32 ± 0.19	0.55 ± 0.11	0.26 ± 0.06	0.10 ± 0.08	0.013757
Biofilm_Volume	µm³	194889.72 ± 115900.10	341307.06 ± 37859.90	181137.34 ± 11147.00	63800.66 ± 31861.91	0.007469
Biofilm_VolumePerSubstrate	µm³/µm²	3.34 ± 0.18	3.48 ± 0.35	4.03 ± 0.82	4.84 ± 3.01	0.583278
Biofilm_Width	µm	488.32 ± 34.87	561.29 ± 43.68	555.34 ± 73.18	612.32 ± 133.85	0.275384

## Sheet: d2_live
Parameter	Unit	0 mM CaCl₂	1.5 mM CaCl₂	3 mM CaCl₂	15 mM CaCl₂	P
Biofilm_AspectRatio_HeightToLength	–	0.02 ± 0.02	0.01 ± 0.01	0.01 ± 0.00	0.03 ± 0.01	0.305559
Biofilm_AspectRatio_HeightToWidth	–	0.02 ± 0.01	0.01 ± 0.01	0.01 ± 0.00	0.02 ± 0.01	0.362142
Biofilm_AspectRatio_LengthToWidth	–	1.12 ± 0.53	1.16 ± 0.27	0.92 ± 0.03	0.88 ± 0.19	0.623739
Biofilm_BaseArea	µm²	153787.04 ± 51263.37	222856.75 ± 20551.80	213098.12 ± 27120.63	240334.26 ± 21210.04	0.0254058
Biofilm_BaseEccentricity	–	0.64 ± 0.23	0.60 ± 0.08	0.38 ± 0.07	0.40 ± 0.29	0.29001
Biofilm_Height	µm	9.15 ± 4.11	5.21 ± 2.67	6.58 ± 0.61	13.32 ± 7.36	0.181563
Biofilm_Length	µm	451.36 ± 112.29	571.61 ± 85.60	499.81 ± 40.70	515.64 ± 38.26	0.298446
Biofilm_MeanThickness	µm	9.35 ± 2.85	5.90 ± 1.92	7.78 ± 0.39	12.60 ± 5.47	0.136309
Biofilm_OuterSurface	µm²	46088.97 ± 24316.43	125322.98 ± 149542.40	144317.73 ± 65439.82	399433.12 ± 198764.46	0.0189614
Biofilm_OuterSurfaceIgnoreSubstratePerSubstrate	µm²/µm²	7.34 ± 3.06	2.21 ± 0.92	4.27 ± 3.34	7.41 ± 5.96	0.308627
Biofilm_OuterSurfaceIgnoreSubstratePerVolume	µm²/µm³	1.31 ± 0.34	0.59 ± 0.26	0.84 ± 0.55	0.65 ± 0.23	0.071041
Biofilm_OuterSurfacePerSubstrate	µm²/µm²	8.62 ± 3.22	3.52 ± 1.01	5.53 ± 3.32	9.36 ± 6.73	0.32203
Biofilm_OuterSurfacePerVolume	µm²/µm³	1.56 ± 0.32	0.95 ± 0.35	1.10 ± 0.52	0.88 ± 0.25	0.0931083
Biofilm_OuterSurface_ignoreSubstrate	µm²	39275.31 ± 22168.88	70597.77 ± 77579.88	99968.59 ± 34945.25	288182.15 ± 136408.00	0.00890214
Biofilm_Roughness	–	0.10 ± 0.02	0.18 ± 0.10	0.12 ± 0.01	0.20 ± 0.12	0.356683
Biofilm_SubstrateArea	µm²	5398.95 ± 2063.87	44402.59 ± 60248.04	34670.89 ± 24116.78	75891.02 ± 68739.22	0.277041
Biofilm_SubstratumCoverage	–	0.03 ± 0.01	0.25 ± 0.33	0.19 ± 0.13	0.42 ± 0.38	0.27704
Biofilm_Volume	µm³	28124.65 ± 9577.16	124407.04 ± 137427.53	162979.40 ± 115027.91	561072.98 ± 522733.13	0.124344
Biofilm_VolumePerSubstrate	µm³/µm²	5.46 ± 1.79	4.07 ± 1.78	4.86 ± 0.66	10.34 ± 5.98	0.129794
Biofilm_Width	µm	441.30 ± 117.16	501.02 ± 58.49	541.43 ± 26.26	599.11 ± 102.67	0.157323

## Sheet: d3_dead
Parameter	Unit	0 mM CaCl₂	1.5 mM CaCl₂	3 mM CaCl₂	15 mM CaCl₂	P
Biofilm_AspectRatio_HeightToLength	–	0.02 ± 0.01	0.01 ± 0.01	0.02 ± 0.00	0.02 ± 0.01	0.622913
Biofilm_AspectRatio_HeightToWidth	–	0.02 ± 0.01	0.01 ± 0.01	0.02 ± 0.00	0.02 ± 0.01	0.595857
Biofilm_AspectRatio_LengthToWidth	–	0.96 ± 0.24	0.91 ± 0.06	1.02 ± 0.17	0.97 ± 0.07	0.830263
Biofilm_BaseArea	µm²	226214.99 ± 27406.65	223526.03 ± 12632.80	207073.14 ± 11535.09	226768.18 ± 9919.22	0.426431
Biofilm_BaseEccentricity	–	0.53 ± 0.17	0.40 ± 0.14	0.46 ± 0.13	0.34 ± 0.05	0.304574
Biofilm_Height	µm	10.74 ± 3.77	7.39 ± 3.29	10.84 ± 0.42	9.91 ± 4.43	0.608987
Biofilm_Length	µm	522.10 ± 68.49	507.49 ± 10.32	515.57 ± 31.26	529.26 ± 19.66	0.88845
Biofilm_MeanThickness	µm	8.44 ± 2.19	8.19 ± 2.14	9.55 ± 3.29	7.53 ± 1.84	0.740406
Biofilm_OuterSurface	µm²	230093.24 ± 131186.68	165091.43 ± 32905.84	170839.31 ± 147490.22	248821.35 ± 164799.25	0.803801
Biofilm_OuterSurfaceIgnoreSubstratePerSubstrate	µm²/µm²	3.35 ± 2.96	5.03 ± 3.59	7.69 ± 5.24	2.70 ± 0.60	0.290049
Biofilm_OuterSurfaceIgnoreSubstratePerVolume	µm²/µm³	0.49 ± 0.29	1.00 ± 0.19	0.94 ± 0.40	0.60 ± 0.03	0.075313
Biofilm_OuterSurfacePerSubstrate	µm²/µm²	4.57 ± 2.96	6.26 ± 3.68	9.01 ± 5.23	3.96 ± 0.68	0.284637
Biofilm_OuterSurfacePerVolume	µm²/µm³	0.70 ± 0.23	1.29 ± 0.14	1.17 ± 0.26	0.88 ± 0.04	0.00900831
Biofilm_OuterSurface_ignoreSubstrate	µm²	140252.72 ± 59650.18	125827.83 ± 21201.11	114011.30 ± 65619.67	171553.95 ± 121501.43	0.80712
Biofilm_Roughness	–	0.17 ± 0.01	0.09 ± 0.05	0.13 ± 0.03	0.13 ± 0.05	0.18066
Biofilm_SubstrateArea	µm²	73547.84 ± 58791.67	32658.26 ± 17642.46	42710.91 ± 61643.63	60134.58 ± 30285.89	0.686493
Biofilm_SubstratumCoverage	–	0.41 ± 0.33	0.18 ± 0.10	0.24 ± 0.34	0.33 ± 0.17	0.686487
Biofilm_Volume	µm³	388022.71 ± 286258.07	127398.08 ± 19133.47	173021.63 ± 187147.70	287554.00 ± 204336.44	0.418122
Biofilm_VolumePerSubstrate	µm³/µm²	6.14 ± 1.87	4.77 ± 2.54	7.22 ± 3.30	4.53 ± 0.94	0.418933
Biofilm_Width	µm	556.06 ± 85.71	560.95 ± 33.41	513.61 ± 58.22	545.79 ± 23.20	0.701962

## Sheet: d3_live
Parameter	Unit	0 mM CaCl₂	1.5 mM CaCl₂	3 mM CaCl₂	15 mM CaCl₂	P
Biofilm_AspectRatio_HeightToLength	–	0.02 ± 0.01	0.01 ± 0.01	0.02 ± 0.00	0.02 ± 0.01	0.622913
Biofilm_AspectRatio_HeightToWidth	–	0.02 ± 0.01	0.01 ± 0.01	0.02 ± 0.00	0.02 ± 0.01	0.595857
Biofilm_AspectRatio_LengthToWidth	–	0.96 ± 0.24	0.91 ± 0.06	1.02 ± 0.17	0.97 ± 0.07	0.830263
Biofilm_BaseArea	µm²	226214.99 ± 27406.65	223526.03 ± 12632.80	207073.14 ± 11535.09	226768.18 ± 9919.22	0.426431
Biofilm_BaseEccentricity	–	0.53 ± 0.17	0.40 ± 0.14	0.46 ± 0.13	0.34 ± 0.05	0.304574
Biofilm_Height	µm	10.74 ± 3.77	7.39 ± 3.29	10.84 ± 0.42	9.91 ± 4.43	0.608987
Biofilm_Length	µm	522.10 ± 68.49	507.49 ± 10.32	515.57 ± 31.26	529.26 ± 19.66	0.88845
Biofilm_MeanThickness	µm	8.44 ± 2.19	8.19 ± 2.14	9.55 ± 3.29	7.53 ± 1.84	0.740406
Biofilm_OuterSurface	µm²	230093.24 ± 131186.68	165091.43 ± 32905.84	170839.31 ± 147490.22	248821.35 ± 164799.25	0.803801
Biofilm_OuterSurfaceIgnoreSubstratePerSubstrate	µm²/µm²	3.35 ± 2.96	5.03 ± 3.59	7.69 ± 5.24	2.70 ± 0.60	0.290049
Biofilm_OuterSurfaceIgnoreSubstratePerVolume	µm²/µm³	0.49 ± 0.29	1.00 ± 0.19	0.94 ± 0.40	0.60 ± 0.03	0.075313
Biofilm_OuterSurfacePerSubstrate	µm²/µm²	4.57 ± 2.96	6.26 ± 3.68	9.01 ± 5.23	3.96 ± 0.68	0.284637
Biofilm_OuterSurfacePerVolume	µm²/µm³	0.70 ± 0.23	1.29 ± 0.14	1.17 ± 0.26	0.88 ± 0.04	0.00900831
Biofilm_OuterSurface_ignoreSubstrate	µm²	140252.72 ± 59650.18	125827.83 ± 21201.11	114011.30 ± 65619.67	171553.95 ± 121501.43	0.80712
Biofilm_Roughness	–	0.17 ± 0.01	0.09 ± 0.05	0.13 ± 0.03	0.13 ± 0.05	0.18066
Biofilm_SubstrateArea	µm²	73547.84 ± 58791.67	32658.26 ± 17642.46	42710.91 ± 61643.63	60134.58 ± 30285.89	0.686493
Biofilm_SubstratumCoverage	–	0.41 ± 0.33	0.18 ± 0.10	0.24 ± 0.34	0.33 ± 0.17	0.686487
Biofilm_Volume	µm³	388022.71 ± 286258.07	127398.08 ± 19133.47	173021.63 ± 187147.70	287554.00 ± 204336.44	0.418122
Biofilm_VolumePerSubstrate	µm³/µm²	6.14 ± 1.87	4.77 ± 2.54	7.22 ± 3.30	4.53 ± 0.94	0.418933
Biofilm_Width	µm	556.06 ± 85.71	560.95 ± 33.41	513.61 ± 58.22	545.79 ± 23.20	0.701962

## Sheet: d4_dead
Parameter	Unit	0 mM CaCl₂	1.5 mM CaCl₂	3 mM CaCl₂	15 mM CaCl₂	P
Biofilm_AspectRatio_HeightToLength	–	0.02 ± 0.01	0.01 ± 0.01	0.02 ± 0.01	0.03 ± 0.00	0.00515985
Biofilm_AspectRatio_HeightToWidth	–	0.02 ± 0.01	0.01 ± 0.01	0.02 ± 0.00	0.03 ± 0.00	0.00499618
Biofilm_AspectRatio_LengthToWidth	–	1.11 ± 0.20	0.96 ± 0.19	0.84 ± 0.29	1.02 ± 0.05	0.366224
Biofilm_BaseArea	µm²	224382.67 ± 17084.24	236683.77 ± 11759.01	251701.98 ± 40094.14	228110.94 ± 11000.86	0.418006
Biofilm_BaseEccentricity	–	0.45 ± 0.21	0.46 ± 0.21	0.60 ± 0.21	0.29 ± 0.02	0.20828
Biofilm_Height	µm	10.95 ± 3.98	7.25 ± 3.32	11.34 ± 2.24	18.21 ± 2.11	0.0048757
Biofilm_Length	µm	561.62 ± 70.29	536.03 ± 51.07	507.91 ± 53.84	544.85 ± 24.45	0.62058
Biofilm_MeanThickness	µm	16.91 ± 6.90	9.06 ± 6.12	7.87 ± 1.30	16.21 ± 5.02	0.1136
Biofilm_OuterSurface	µm²	349184.40 ± 142097.00	314421.64 ± 168219.82	147038.35 ± 61363.44	445241.12 ± 109661.30	0.0696303
Biofilm_OuterSurfaceIgnoreSubstratePerSubstrate	µm²/µm²	3.13 ± 1.66	2.18 ± 0.40	2.98 ± 0.97	3.94 ± 1.40	0.39328
Biofilm_OuterSurfaceIgnoreSubstratePerVolume	µm²/µm³	0.44 ± 0.22	0.52 ± 0.17	0.77 ± 0.26	0.40 ± 0.22	0.200476
Biofilm_OuterSurfacePerSubstrate	µm²/µm²	4.45 ± 1.71	3.47 ± 0.47	4.34 ± 1.09	5.23 ± 1.41	0.426147
Biofilm_OuterSurfacePerVolume	µm²/µm³	0.63 ± 0.26	0.82 ± 0.24	1.12 ± 0.30	0.52 ± 0.25	0.0632626
Biofilm_OuterSurface_ignoreSubstrate	µm²	236809.42 ± 109407.65	194153.77 ± 99428.36	97051.48 ± 31100.88	328164.11 ± 82789.10	0.0399529
Biofilm_Roughness	–	0.08 ± 0.04	0.13 ± 0.11	0.19 ± 0.03	0.17 ± 0.06	0.157003
Biofilm_SubstrateArea	µm²	86077.83 ± 45615.81	95382.58 ± 58831.77	38437.90 ± 27451.23	90299.99 ± 33493.80	0.361671
Biofilm_SubstratumCoverage	–	0.48 ± 0.25	0.53 ± 0.33	0.21 ± 0.15	0.50 ± 0.19	0.361674
Biofilm_Volume	µm³	674080.96 ± 418127.90	440860.05 ± 288940.39	150496.63 ± 110007.91	1055385.42 ± 660119.16	0.117481
Biofilm_VolumePerSubstrate	µm³/µm²	7.43 ± 2.14	4.39 ± 0.90	3.89 ± 0.14	10.98 ± 3.04	0.00377148
Biofilm_Width	µm	511.29 ± 33.04	565.92 ± 66.37	642.55 ± 170.56	533.03 ± 6.66	0.260674

## Sheet: d4_live
Parameter	Unit	0 mM CaCl₂	1.5 mM CaCl₂	3 mM CaCl₂	15 mM CaCl₂	P
Biofilm_AspectRatio_HeightToLength	–	0.02 ± 0.01	0.02 ± 0.01	0.02 ± 0.01	0.04 ± 0.01	0.0602677
Biofilm_AspectRatio_HeightToWidth	–	0.02 ± 0.01	0.02 ± 0.01	0.02 ± 0.00	0.03 ± 0.01	0.145607
Biofilm_AspectRatio_LengthToWidth	–	1.07 ± 0.23	1.03 ± 0.12	1.06 ± 0.18	1.01 ± 0.22	0.982727
Biofilm_BaseArea	µm²	240774.33 ± 6138.72	237795.17 ± 4311.87	237247.81 ± 9039.19	235590.07 ± 7070.51	0.781861
Biofilm_BaseEccentricity	–	0.55 ± 0.09	0.41 ± 0.08	0.46 ± 0.14	0.53 ± 0.13	0.373988
Biofilm_Height	µm	12.53 ± 5.56	8.74 ± 4.18	11.58 ± 2.28	19.15 ± 4.70	0.0955678
Biofilm_Length	µm	570.04 ± 66.84	559.07 ± 36.24	564.16 ± 46.22	548.80 ± 60.97	0.964827
Biofilm_MeanThickness	µm	18.32 ± 6.42	10.05 ± 5.82	8.38 ± 1.25	14.11 ± 2.12	0.0851062
Biofilm_OuterSurface	µm²	446173.80 ± 150391.44	356606.92 ± 178029.38	274114.85 ± 34364.76	247548.02 ± 161015.88	0.313626
Biofilm_OuterSurfaceIgnoreSubstratePerSubstrate	µm²/µm²	8.02 ± 10.29	2.63 ± 0.76	2.51 ± 0.51	7.39 ± 1.82	0.522094
Biofilm_OuterSurfaceIgnoreSubstratePerVolume	µm²/µm³	0.41 ± 0.15	0.36 ± 0.24	0.58 ± 0.17	0.90 ± 0.28	0.0390094
Biofilm_OuterSurfacePerSubstrate	µm²/µm²	10.76 ± 13.17	4.33 ± 1.59	3.76 ± 0.55	8.95 ± 1.59	0.587517
Biofilm_OuterSurfacePerVolume	µm²/µm³	0.58 ± 0.17	0.57 ± 0.37	0.87 ± 0.20	1.08 ± 0.26	0.0811934
Biofilm_OuterSurface_ignoreSubstrate	µm²	312657.35 ± 102839.45	218411.46 ± 109665.68	181025.91 ± 11464.17	204739.83 ± 132360.39	0.364088
Biofilm_Roughness	–	0.05 ± 0.03	0.11 ± 0.08	0.14 ± 0.02	0.21 ± 0.08	0.0489288
Biofilm_SubstrateArea	µm²	83964.93 ± 63144.42	84986.95 ± 48381.28	74842.86 ± 21326.55	27531.52 ± 19068.11	0.385502
Biofilm_SubstratumCoverage	–	0.47 ± 0.35	0.47 ± 0.27	0.42 ± 0.12	0.15 ± 0.11	0.385507
Biofilm_Volume	µm³	877418.70 ± 472212.75	947014.62 ± 754323.97	335417.23 ± 129760.60	235581.41 ± 178300.22	0.183983
Biofilm_VolumePerSubstrate	µm³/µm²	18.07 ± 20.50	11.42 ± 10.58	4.41 ± 0.55	8.34 ± 0.65	0.56983
Biofilm_Width	µm	542.74 ± 57.70	542.82 ± 30.26	537.86 ± 49.69	551.42 ± 66.99	0.991201

## Sheet: d5_dead
Parameter	Unit	0 mM CaCl₂	1.5 mM CaCl₂	3 mM CaCl₂	15 mM CaCl₂	P
Biofilm_AspectRatio_HeightToLength	–	0.02 ± 0.01	0.03 ± 0.00	0.02 ± 0.00	0.04 ± 0.00	0.00434908
Biofilm_AspectRatio_HeightToWidth	–	0.02 ± 0.01	0.03 ± 0.00	0.02 ± 0.00	0.04 ± 0.00	0.0621768
Biofilm_AspectRatio_LengthToWidth	–	1.07 ± 0.20	0.87 ± 0.06	0.86 ± 0.07	0.92 ± 0.04	0.11435
Biofilm_BaseArea	µm²	231153.66 ± 13546.36	231203.28 ± 7296.33	236991.45 ± 4126.18	216915.81 ± 15140.69	0.159475
Biofilm_BaseEccentricity	–	0.53 ± 0.06	0.48 ± 0.12	0.49 ± 0.12	0.39 ± 0.09	0.434676
Biofilm_Height	µm	11.58 ± 6.29	15.45 ± 0.57	11.81 ± 2.32	20.11 ± 1.96	0.0366495
Biofilm_Length	µm	561.48 ± 69.44	506.36 ± 19.37	509.23 ± 15.91	503.47 ± 25.98	0.240244
Biofilm_MeanThickness	µm	9.68 ± 4.23	13.69 ± 0.48	11.06 ± 1.98	11.57 ± 0.46	0.266884
Biofilm_OuterSurface	µm²	337665.61 ± 87900.56	676602.36 ± 9450.30	561994.45 ± 169009.55	357784.12 ± 31071.16	0.00920828
Biofilm_OuterSurfaceIgnoreSubstratePerSubstrate	µm²/µm²	2.04 ± 0.58	2.67 ± 0.12	2.63 ± 0.63	4.44 ± 1.11	0.0113808
Biofilm_OuterSurfaceIgnoreSubstratePerVolume	µm²/µm³	0.32 ± 0.13	0.24 ± 0.02	0.34 ± 0.15	0.39 ± 0.10	0.503287
Biofilm_OuterSurfacePerSubstrate	µm²/µm²	3.44 ± 0.72	3.88 ± 0.12	3.88 ± 0.65	6.28 ± 1.39	0.00833848
Biofilm_OuterSurfacePerVolume	µm²/µm³	0.54 ± 0.19	0.35 ± 0.03	0.51 ± 0.20	0.55 ± 0.12	0.416915
Biofilm_OuterSurface_ignoreSubstrate	µm²	196905.69 ± 52955.37	464658.85 ± 11552.26	381745.26 ± 133897.93	251174.78 ± 15610.84	0.0107561
Biofilm_Roughness	–	0.17 ± 0.03	0.16 ± 0.04	0.14 ± 0.06	0.21 ± 0.04	0.289657
Biofilm_SubstrateArea	µm²	101559.79 ± 34156.86	174394.54 ± 4254.39	145154.67 ± 39834.31	59445.00 ± 17520.02	0.00441619
Biofilm_SubstratumCoverage	–	0.56 ± 0.19	0.97 ± 0.02	0.81 ± 0.22	0.33 ± 0.10	0.00441643
Biofilm_Volume	µm³	695168.24 ± 319515.85	1949007.77 ± 167096.75	1310065.58 ± 722576.33	677696.60 ± 166581.74	0.0226703
Biofilm_VolumePerSubstrate	µm³/µm²	6.61 ± 1.50	11.17 ± 0.73	8.50 ± 2.88	11.58 ± 1.93	0.04685
Biofilm_Width	µm	527.20 ± 36.75	581.79 ± 24.03	593.19 ± 27.43	548.26 ± 12.65	0.0392411

## Sheet: d5_live
Parameter	Unit	0 mM CaCl₂	1.5 mM CaCl₂	3 mM CaCl₂	15 mM CaCl₂	P
Biofilm_AspectRatio_HeightToLength	–	0.02 ± 0.01	0.03 ± 0.00	0.02 ± 0.00	0.04 ± 0.01	0.0319286
Biofilm_AspectRatio_HeightToWidth	–	0.02 ± 0.01	0.03 ± 0.00	0.02 ± 0.01	0.04 ± 0.00	0.00214165
Biofilm_AspectRatio_LengthToWidth	–	0.87 ± 0.15	0.96 ± 0.11	0.81 ± 0.19	0.99 ± 0.13	0.443614
Biofilm_BaseArea	µm²	240137.62 ± 10314.18	230449.06 ± 10161.11	246142.23 ± 24302.47	206339.87 ± 15282.43	0.0686104
Biofilm_BaseEccentricity	–	0.49 ± 0.21	0.40 ± 0.09	0.49 ± 0.30	0.43 ± 0.08	0.913089
Biofilm_Height	µm	11.72 ± 6.21	15.17 ± 0.44	11.67 ± 1.81	21.87 ± 2.73	0.0130736
Biofilm_Length	µm	515.10 ± 43.57	530.12 ± 28.59	500.21 ± 42.30	509.36 ± 50.40	0.825104
Biofilm_MeanThickness	µm	10.83 ± 4.37	14.95 ± 0.72	11.51 ± 1.00	12.98 ± 0.94	0.168186
Biofilm_OuterSurface	µm²	392007.78 ± 38350.51	738257.69 ± 62811.99	408104.89 ± 304213.12	423889.50 ± 66721.06	0.120559
Biofilm_OuterSurfaceIgnoreSubstratePerSubstrate	µm²/µm²	2.45 ± 0.76	4.30 ± 0.44	6.27 ± 3.68	4.16 ± 0.52	0.217886
Biofilm_OuterSurfaceIgnoreSubstratePerVolume	µm²/µm³	0.37 ± 0.15	0.37 ± 0.06	0.76 ± 0.50	0.33 ± 0.08	0.249532
Biofilm_OuterSurfacePerSubstrate	µm²/µm²	3.88 ± 0.87	5.53 ± 0.45	7.53 ± 3.69	5.81 ± 0.63	0.256334
Biofilm_OuterSurfacePerVolume	µm²/µm³	0.59 ± 0.21	0.48 ± 0.07	0.90 ± 0.51	0.46 ± 0.11	0.268773
Biofilm_OuterSurface_ignoreSubstrate	µm²	245201.57 ± 41876.08	572319.63 ± 37482.41	308934.04 ± 220977.71	302501.65 ± 41430.94	0.0540769
Biofilm_Roughness	–	0.15 ± 0.01	0.14 ± 0.01	0.14 ± 0.02	0.31 ± 0.09	0.00263829
Biofilm_SubstrateArea	µm²	104531.26 ± 24151.82	134713.58 ± 22510.72	79449.44 ± 72869.35	74486.55 ± 20764.23	0.385312
Biofilm_SubstratumCoverage	–	0.58 ± 0.13	0.75 ± 0.13	0.44 ± 0.40	0.41 ± 0.12	0.385306
Biofilm_Volume	µm³	722292.60 ± 242847.25	1577301.24 ± 380285.64	733727.29 ± 741877.70	957866.91 ± 251772.83	0.173497
Biofilm_VolumePerSubstrate	µm³/µm²	6.83 ± 1.50	11.62 ± 0.82	8.64 ± 1.50	13.15 ± 3.71	0.0189188
Biofilm_Width	µm	596.13 ± 52.55	554.43 ± 36.18	631.92 ± 101.76	516.84 ± 24.12	0.201141

[truncated: 4 more sheets: d6_dead, d6_live, d7_dead, d7_live]
